# Supplementary material for: Prediction model development of late-onset preeclampsia using machine learning-based methods
Source: PLoS One. 2019 Aug 23;14(8):e0221202. doi: 10.1371/journal.pone.0221202 (PMC6707607; doi:10.1371/journal.pone.0221202)
Supplement: S1 Data — (XLSX) [file pone.0221202.s002.xlsx]

## Sheet: Data
number	(rev) dur_week	dur_week	PREG_WK	TGT	AL	ALK	ALT	AST	BUN	CAL	CHOL	CR_SE	CRP	ESR	Gamma	Glu	Hb	K	Mg	PLT	Tbil	Tco2	Tpro	Uric	Urine_AC	Urine_PC	WBC	SBP	DBP	PROTEIN		CHK	D1CEFO04	D2GEST01	D2KLIM01	D2LACT07	D2MEDI01	D2MUCO02	D2PORT01	D3BOLG01	D1KERO01	D1UBAC01	D2SOLO01	D2AIRT01	D2ALAX01	D2BEAR01	D2SYNT01	D2CARO02	D2DULC01
number	(수정) 출산주수	출산주수	임신주령	TGT	AL	ALK	ALT	AST	BUN	CAL	CHOL	CR_SE	CRP	ESR	Gamma	Glu	Hb	K	Mg	PLT	Tbil	Tco2	Tpro	Uric	Urine_AC	Urine_PC	WBC	SBP	DBP	PROTEIN		CHK	D1CEFO04	D2GEST01	D2KLIM01	D2LACT07	D2MEDI01	D2MUCO02	D2PORT01	D3BOLG01	D1KERO01	D1UBAC01	D2SOLO01	D2AIRT01	D2ALAX01	D2BEAR01	D2SYNT01	D2CARO02	D2DULC01
1	36	36	29	0	1.36583	25.9799	7.9799	10.8442	4.70151	3.09548	95.1055	0.27191	2.81921	5.43216	0.0703518	46.4221	0.233668	1.59548	0.12608	162.698	0.164322	7.20101	2.39548	1.49849	35.2231	0.253166	7.42633	113	74	14.7035	#REF!	0	0	0	0	0	0	0	0	0	0	0	0	0	0	0	0	0	0
2	36	36	33	0	1.69874	46.9169	6.72932	9.41103	4.68216	4.14055	118.806	0.32098	1.6118	3.1864	0.0831234	54.9849	0.206297	2.15214	0.0572796	167.727	0.230479	10.3098	3.02325	1.93098	12.0932	0.119547	7.41531	113	71	8.00882	#REF!	0	0	0	0	0	0	0	0	0	0	0	0	0	0	0	0	0	0
3	39	39	25	0	3.9	51	13	17	9.2	8.2	176	0.7	0.97192	1.6045	0.633441	90	0.0530547	0.514469	0.0055627	228	0.4	2.42926	6.5	3.8	0.404148	0.0122347	9.45	112.286	66.8726	0.555466	#REF!	0	0	0	0	0	0	0	0	0	0	0	0	0	0	0	0	0	0
4	39	39	27	0	0.889062	16.1745	4.48312	5.93506	2.83013	2.07031	55.4323	0.174	3.53231	2.06771	0.549479	30.1276	0.239844	1.05417	0.0538802	195.672	0.115365	4.60156	1.56394	0.988281	1.09677	0.109609	8.20555	94	50	6.24062	#REF!	0	0	0	0	0	0	0	0	0	0	0	0	0	0	0	0	0	0
5	39	39	31	0	1.33005	29.6891	15.8088	13.4264	3.85285	2.98808	84.2487	0.287902	2.4207	3.69171	0.46114	47.9508	0.259326	1.84508	0.0703368	136.661	0.199741	8.82124	2.31886	1.37073	1.87917	0.142461	6.06041	101	63	8.71658	#REF!	0	0	0	0	0	0	0	0	0	0	0	0	0	0	0	0	0	0
6	39	39	32	0	1.40131	33.9454	7.99783	9.64783	4.44524	3.18974	89.3341	0.306948	4.25758	3.83843	0.827511	52.2096	0.144978	2.05677	0.0570524	153.552	0.184716	10.19	2.44004	1.52969	31.0246	0.0932969	7.15515	89	54	11.3926	#REF!	0	0	0	0	0	0	0	0	0	0	0	0	0	0	0	0	0	0
7	41	41	26	0	0.708369	12.5451	4.80472	4.74678	1.93884	1.57682	41.6202	0.118691	1.58837	1.57511	0.553648	22.4185	0.107511	0.725107	0.0589056	208	0.0796137	3.14592	1.28879	0.728326	20.4745	0.121137	4.82	103	62	7.64914	#REF!	0	0	0	0	0	0	0	0	0	0	0	0	0	0	0	0	0	0
8	41	41	30	0	1.3763	26.9566	5.6533	8.13754	4.16571	2.9896	84.237	0.32408	2.91316	3.18786	0.0635838	48.0058	0.355491	1.76098	0.0331214	147.356	0.15578	8.56647	2.37812	1.39277	1.14321	0.0463295	6.84211	105	64	3.35376	#REF!	0	0	0	0	0	0	0	0	0	0	0	0	0	0	0	0	0	0
9	41	41	34	0	1.68125	48.9375	10.8914	13.0063	4.66515	3.90572	114.68	0.320876	2.29042	1.36017	0.622881	50.9047	0.124153	2.49015	0.071303	169.481	0.25911	12.0085	2.97227	1.9053	30.4838	0.129311	7.65005	106	73	18.0063	#REF!	0	0	0	0	0	0	0	0	0	0	0	0	0	0	0	0	0	0
10	39	39	28	0	1.16327	23.1728	6.0463	7.30247	3.25278	2.81481	77.2623	0.199136	2.72966	3.40741	0.169753	38.7747	0.437346	1.38056	0.065463	170.328	0.145062	5.88272	2.07747	1.29506	6.87568	0.077716	7.53512	106	58	6.10556	#REF!	0	0	0	0	0	0	0	0	0	0	0	0	0	0	0	0	0	0
11	39	39	32	0	1.40131	33.9454	7.99783	9.64783	4.44524	3.18974	89.3341	0.306948	4.25758	3.83843	0.827511	52.2096	0.144978	2.05677	0.0570524	153.552	0.184716	10.19	2.44004	1.52969	31.0246	0.0932969	7.15515	137.76	68.5783	11.3926	#REF!	0	0	0	0	0	0	0	0	0	0	0	0	0	0	0	0	0	0
12	39	39	34	0	1.68125	48.9375	10.8914	13.0063	4.66515	3.90572	114.68	0.320876	2.29042	1.36017	0.622881	50.9047	0.124153	2.49015	0.071303	169.481	0.25911	12.0085	2.97227	1.9053	30.4838	0.129311	7.65005	135	79	18.0063	#REF!	0	0	0	0	0	0	0	0	0	0	0	0	0	0	0	0	0	0
13	40	40	28	0	1.16351	23.891	8.22275	8.45024	3.80047	2.91517	81.0948	0.230711	3.74268	2.70616	0.42654	38.0237	0.453081	1.40664	0.0548341	182.005	0.165877	5.94787	2.06093	1.42607	8.6781	0.188957	7.87815	112	60	22.5052	#REF!	0	0	0	0	0	0	0	0	0	0	0	0	0	0	0	0	0	0
14	40	40	32	0	1.63502	39.1308	6.54008	8.79747	4.3789	3.74768	110.823	0.297975	2.16199	4.85654	0.0253165	58.9156	0.236709	2.16034	0.03	163.903	0.204219	10.3333	2.91548	1.75105	18.979	0.14654	6.92844	128	78	15.4996	#REF!	0	0	0	0	0	0	0	0	0	0	0	0	0	0	0	0	0	0
15	40	40	34	0	1.6217	52.3452	13.057	19.5914	4.74137	3.90947	114.791	0.330176	2.02923	2.30572	0.0946746	52.4497	0.1357	2.46252	0.0267061	169.722	0.282051	12.217	2.86907	1.88521	0.0264497	0.117002	7.32777	107	61	10.6142	#REF!	0	0	0	0	0	0	0	0	0	0	0	0	0	0	0	0	0	0
16	38	38	28	0	1.16351	23.891	8.22275	8.45024	3.80047	2.91517	81.0948	0.230711	3.74268	2.70616	0.42654	38.0237	0.453081	1.40664	0.0548341	235	0.165877	5.94787	2.06093	1.42607	8.6781	0.188957	8.1	116	66	22.5052	#REF!	0	0	0	0	0	0	0	0	0	0	0	0	0	0	0	0	0	0
17	38	38	31	0	1.33005	29.6891	15.8088	13.4264	3.85285	2.98808	84.2487	0.287902	2.4207	3.69171	0.46114	47.9508	0.259326	1.84508	0.0703368	136.661	0.199741	8.82124	2.31886	1.37073	1.87917	0.142461	6.06041	116	66	8.71658	#REF!	0	0	0	0	0	0	0	0	0	0	0	0	0	0	0	0	0	0
18	38	38	34	0	1.68125	48.9375	10.8914	13.0063	4.66515	3.90572	114.68	0.320876	2.29042	1.36017	0.622881	50.9047	0.124153	2.49015	0.071303	169.481	0.25911	12.0085	2.97227	1.9053	30.4838	0.129311	7.65005	102	63	18.0063	#REF!	0	0	0	0	0	0	0	0	0	0	0	0	0	0	0	0	0	0
19	37	37	25	0	0.459325	6.80064	4.17817	3.56822	1.24815	0.871383	24.635	0.088427	0.97192	1.6045	0.633441	14.3248	0.0530547	0.514469	0.0055627	211.492	0.0525723	2.42926	0.79872	0.382315	0.404148	0.0122347	8.63728	102	65	0.555466	#REF!	0	0	0	0	0	0	0	0	0	0	0	0	0	0	0	0	0	0
20	37	37	29	0	1.22654	21.4369	5.55128	7.27564	3.65192	2.54725	74.6019	0.240417	1.98341	2.51133	0.226537	42.8544	0.291586	1.49773	0.0464078	162.952	0.144337	6.75728	2.16613	1.17702	0.942913	0.0684142	7.11845	109	61	2.77961	#REF!	0	0	0	0	0	0	0	0	0	0	0	0	0	0	0	0	0	0
21	37	37	31	0	1.33005	29.6891	15.8088	13.4264	3.85285	2.98808	84.2487	0.287902	2.4207	3.69171	0.46114	47.9508	0.259326	1.84508	0.0703368	136.661	0.199741	8.82124	2.31886	1.37073	1.87917	0.142461	6.06041	109	65	8.71658	#REF!	0	0	0	0	0	0	0	0	0	0	0	0	0	0	0	0	0	0
22	37	37	33	0	1.54429	40.7778	8.28594	10.0932	4.1878	3.49222	103.017	0.284953	1.28742	2.45714	0.179365	50.9079	0.112222	2.22	0.0449365	164.239	0.195397	10.4349	2.76541	1.73111	19.1524	0.119349	7.43529	96	56	16.3075	#REF!	0	0	0	0	0	0	0	0	0	0	0	0	0	0	0	0	0	0
23	40	40	29	0	1.36583	25.9799	7.9799	10.8442	4.70151	3.09548	95.1055	0.27191	2.81921	5.43216	0.0703518	46.4221	0.233668	1.59548	0.12608	162.698	0.164322	7.20101	2.39548	1.49849	35.2231	0.253166	7.42633	108.341	65.6698	14.7035	#REF!	0	0	0	0	0	0	0	0	0	0	0	0	0	0	0	0	0	0
24	40	40	33	0	1.69874	46.9169	6.72932	9.41103	4.68216	4.14055	118.806	0.32098	1.6118	3.1864	0.0831234	54.9849	0.206297	2.15214	0.0572796	228	0.230479	10.3098	3.02325	1.93098	12.0932	0.119547	6.41	118	73	8.00882	#REF!	0	0	0	0	0	0	0	0	0	0	0	0	0	0	0	0	0	0
25	40	40	29	0	1.36583	25.9799	7.9799	10.8442	4.70151	3.09548	95.1055	0.27191	2.81921	5.43216	0.0703518	46.4221	0.233668	1.59548	0.12608	162.698	0.164322	7.20101	2.39548	1.49849	35.2231	0.253166	7.42633	107	61	14.7035	#REF!	0	0	0	0	0	0	0	0	0	0	0	0	0	0	0	0	0	0
26	40	40	33	0	1.54429	40.7778	8.28594	10.0932	4.1878	3.49222	103.017	0.284953	1.28742	2.45714	0.179365	50.9079	0.112222	2.22	0.0449365	164.239	0.195397	10.4349	2.76541	1.73111	19.1524	0.119349	7.43529	107	67	16.3075	#REF!	0	0	0	0	0	0	0	0	0	0	0	0	0	0	0	0	0	0
27	40	40	27	0	1.04146	15.4146	5.09756	6	3.72439	2	61.2439	0.186098	11.1854	3.92683	2.4878	36.3171	0.639024	0.721951	0.0568293	249	0.0926829	3.46341	1.84634	1.13659	11.1104	0.43439	8.96	135	77	63.622	#REF!	0	0	0	0	0	0	0	0	0	0	0	0	0	0	0	0	0	0
28	40	40	31	0	1.4697	34.2424	10.7879	15.2121	3.23636	3.37879	97.5758	0.209394	3.55212	4.06061	0.480573	55.5758	0.978788	1.24242	0.0387879	151.303	0.2	6.36364	2.68182	1.64242	2.20485	0.106667	5.67303	120	75	12.7485	#REF!	0	0	0	0	0	0	0	0	0	0	0	0	0	0	0	0	0	0
29	39	39	30	0	1.28221	30.6346	6.38278	7.90431	3.71683	3.0399	89.6635	0.234519	2.02554	2.47596	0.394231	42.5769	0.4125	1.60577	0.038125	144.01	0.155769	7.71154	2.31943	1.52981	63.7678	0.300577	6.72562	109.538	66.1503	36.1832	#REF!	0	0	0	0	0	0	0	0	0	0	0	0	0	0	0	0	0	0
30	39	39	25	0	0.232222	4.11111	1.02222	1.02222	0.54	0.57	14.2778	0.0456667	0.269	0.744444	0.480573	6	0.13	0.0511111	0.0254115	213	0.0244444	0.244444	0.413333	0.29	1.80744	0.0125556	7.26	118	68	1.59556	#REF!	0	0	0	0	0	0	0	0	0	0	0	0	0	0	0	0	0	0
31	39	39	29	0	1.47429	27.3143	5.42857	7.68571	3.44571	3.61143	89.8571	0.217429	2.01643	1.62857	0.480573	49.5429	1.76571	0.731429	0.0254115	154.2	0.162857	2.28571	2.68	1.62286	9.87714	0.186078	7.138	113	70	21.4145	#REF!	0	0	0	0	0	0	0	0	0	0	0	0	0	0	0	0	0	0
32	39	39	33	0	1.90526	52.8026	7.55263	10.3289	4.70526	4.62895	133.263	0.316974	0.923553	1.09211	0.480573	52.6842	0.498684	1.86053	0.0142105	179.013	0.231579	10.0789	3.48421	2.24474	11.1104	0.163816	7.09026	113	71	10.2289	#REF!	0	0	0	0	0	0	0	0	0	0	0	0	0	0	0	0	0	0
33		40	29	0	1.22654	21.4369	5.55128	7.27564	3.65192	2.54725	74.6019	0.240417	1.98341	2.51133	0.226537	42.8544	0.291586	1.49773	0.0464078	162.952	0.144337	6.75728	2.16613	1.17702	0.942913	0.0684142	7.11845	113.595	67.7938	2.77961	#REF!	0	0	0	0	0	0	0	0	0	0	0	0	0	0	0	0	0	0
34	40	40	27	0	0.889062	16.1745	4.48312	5.93506	2.83013	2.07031	55.4323	0.174	3.53231	2.06771	0.549479	30.1276	0.239844	1.05417	0.0538802	362	0.115365	4.60156	1.56394	0.988281	1.09677	0.109609	11.77	114.015	67.8612	6.24062	#REF!	0	0	0	0	0	0	0	0	0	0	0	0	0	0	0	0	0	0
35	40	40	32	0	1.40131	33.9454	7.99783	9.64783	4.44524	3.18974	89.3341	0.306948	4.25758	3.83843	0.827511	52.2096	0.144978	2.05677	0.0570524	153.552	0.184716	10.19	2.44004	1.52969	31.0246	0.0932969	7.15515	104	70	11.3926	#REF!	0	0	0	0	0	0	0	0	0	0	0	0	0	0	0	0	0	0
36	40	40	34	0	1.68125	48.9375	10.8914	13.0063	4.66515	3.90572	114.68	0.320876	2.29042	1.36017	0.622881	50.9047	0.124153	2.49015	0.071303	365	0.25911	12.0085	2.97227	1.9053	30.4838	0.129311	11.23	109	67	18.0063	#REF!	0	0	0	0	0	0	0	0	0	0	0	0	0	0	0	0	0	0
37	38	38	25	0	0.459325	6.80064	4.17817	3.56822	1.24815	0.871383	24.635	0.088427	0.97192	1.6045	0.633441	14.3248	0.0530547	0.514469	0.0055627	211.492	0.0525723	2.42926	0.79872	0.382315	0.404148	0.0122347	8.63728	105	55	0.555466	#REF!	0	0	0	0	0	0	0	0	0	0	0	0	0	0	0	0	0	0
38	38	38	29	0	1.22654	21.4369	5.55128	7.27564	3.65192	2.54725	74.6019	0.240417	1.98341	2.51133	0.226537	42.8544	0.291586	1.49773	0.0464078	162.952	0.144337	6.75728	2.16613	1.17702	0.942913	0.0684142	7.11845	106	64	2.77961	#REF!	0	0	0	0	0	0	0	0	0	0	0	0	0	0	0	0	0	0
39	38	38	34	0	1.68125	48.9375	10.8914	13.0063	4.66515	3.90572	114.68	0.320876	2.29042	1.36017	0.622881	50.9047	0.124153	2.49015	0.071303	169.481	0.25911	12.0085	2.97227	1.9053	30.4838	0.129311	7.65005	115	67	18.0063	#REF!	0	0	0	0	0	0	0	0	0	0	0	0	0	0	0	0	0	0
40	38	38	26	0	0.477119	8.01412	2.32394	3.22817	1.36845	1.0904	27.2994	0.0800563	1.11586	2.72881	0.659399	17.7994	0.089548	0.641808	0.0302825	230	0.0700565	2.96045	0.838655	0.451695	35.2231	0.0409322	8.9	104	60	0.831356	#REF!	0	0	0	0	0	0	0	0	0	0	0	0	0	0	0	0	0	0
41	38	38	29	0	1.22654	21.4369	5.55128	7.27564	3.65192	2.54725	74.6019	0.240417	1.98341	2.51133	0.226537	42.8544	0.291586	1.49773	0.0464078	162.952	0.144337	6.75728	2.16613	1.17702	0.942913	0.0684142	7.11845	112	61	2.77961	#REF!	0	0	0	0	0	0	0	0	0	0	0	0	0	0	0	0	0	0
42	38	38	32	0	1.40131	33.9454	7.99783	9.64783	4.44524	3.18974	89.3341	0.306948	4.25758	3.83843	0.827511	52.2096	0.144978	2.05677	0.0570524	153.552	0.184716	10.19	2.44004	1.52969	31.0246	0.0932969	7.15515	116	70	11.3926	#REF!	0	0	0	0	0	0	0	0	0	0	0	0	0	0	0	0	0	0
43	41	41	29	0	1.22654	21.4369	5.55128	7.27564	3.65192	2.54725	74.6019	0.240417	1.98341	2.51133	0.226537	42.8544	0.291586	1.49773	0.0464078	162.952	0.144337	6.75728	2.16613	1.17702	0.942913	0.0684142	7.11845	121	66	2.77961	#REF!	0	0	0	0	0	0	0	0	0	0	0	0	0	0	0	0	0	0
44	41	41	33	0	1.54429	40.7778	8.28594	10.0932	4.1878	3.49222	103.017	0.284953	1.28742	2.45714	0.179365	50.9079	0.112222	2.22	0.0449365	164.239	0.195397	10.4349	2.76541	1.73111	19.1524	0.119349	7.43529	123	71	16.3075	#REF!	0	0	0	0	0	0	0	0	0	0	0	0	0	0	0	0	0	0
45	41	41	27	0	0.889062	16.1745	4.48312	5.93506	2.83013	2.07031	55.4323	0.174	3.53231	2.06771	0.549479	30.1276	0.239844	1.05417	0.0538802	195.672	0.115365	4.60156	1.56394	0.988281	1.09677	0.109609	8.20555	104	66	6.24062	#REF!	0	0	0	0	0	0	0	0	0	0	0	0	0	0	0	0	0	0
46	41	41	31	0	1.33005	29.6891	15.8088	13.4264	3.85285	2.98808	84.2487	0.287902	2.4207	3.69171	0.46114	47.9508	0.259326	1.84508	0.0703368	136.661	0.199741	8.82124	2.31886	1.37073	1.87917	0.142461	6.06041	104	56	8.71658	#REF!	0	0	0	0	0	0	0	0	0	0	0	0	0	0	0	0	0	0
47	41	41	33	0	1.54429	40.7778	8.28594	10.0932	4.1878	3.49222	103.017	0.284953	1.28742	2.45714	0.179365	50.9079	0.112222	2.22	0.0449365	164.239	0.195397	10.4349	2.76541	1.73111	19.1524	0.119349	7.43529	111	59	16.3075	#REF!	0	0	0	0	0	0	0	0	0	0	0	0	0	0	0	0	0	0
48	37	37	32	0	1.40131	33.9454	7.99783	9.64783	4.44524	3.18974	89.3341	0.306948	4.25758	3.83843	0.827511	52.2096	0.144978	2.05677	0.0570524	277	0.184716	10.19	2.44004	1.52969	31.0246	0.0932969	10.53	114.138	68.5783	11.3926	#REF!	0	0	0	0	0	0	0	0	0	0	0	0	0	0	0	0	0	0
49	37	37	34	0	1.39777	40.5475	10.4033	10.9448	5.46278	3.30056	100.508	0.354586	1.66728	1.80447	1.86592	43.4581	0.234637	2.14469	0.0540223	153.63	0.22905	9.01676	2.525	1.88827	75.9256	0.220279	7.06592	135	76	9.64972	#REF!	0	0	0	0	0	0	0	0	0	0	0	0	0	0	0	0	0	0
50		40	28	0	1.16327	23.1728	6.0463	7.30247	3.25278	2.81481	77.2623	0.199136	2.72966	3.40741	0.169753	38.7747	0.437346	1.38056	0.065463	170.328	0.145062	5.88272	2.07747	1.29506	6.87568	0.077716	7.53512	113.511	68.0635	6.10556	#REF!	0	0	0	0	0	0	0	0	0	0	0	0	0	0	0	0	0	0
51	40	40	25	0	0.459325	6.80064	4.17817	3.56822	1.24815	0.871383	24.635	0.088427	0.97192	1.6045	0.633441	14.3248	0.0530547	0.514469	0.0055627	219	0.0525723	2.42926	0.79872	0.382315	0.404148	0.0122347	9.25	112.286	66.8726	0.555466	#REF!	0	0	0	0	0	0	0	0	0	0	0	0	0	0	0	0	0	0
52	40	40	26	0	0.708369	12.5451	4.80472	4.74678	1.93884	1.57682	41.6202	0.118691	1.58837	1.57511	0.553648	22.4185	0.107511	0.725107	0.0589056	209.319	0.0796137	3.14592	1.28879	0.728326	20.4745	0.08	8.9174	138	73	9.5	#REF!	0	0	0	0	0	0	0	0	0	0	0	0	0	0	0	0	0	0
53	40	40	31	0	1.33005	29.6891	15.8088	13.4264	3.85285	2.98808	84.2487	0.287902	2.4207	3.69171	0.46114	47.9508	0.259326	1.84508	0.0703368	136.661	0.199741	8.82124	2.31886	1.37073	1.87917	0.142461	6.06041	132	84	8.71658	#REF!	0	0	0	0	0	0	0	0	0	0	0	0	0	0	0	0	0	0
54	40	40	34	0	3.6	125	18	17	10.1	8.8	274	0.51	2.29042	1.36017	0.622881	127	0.124153	3.7	0.071303	212	0.4	22	5.9	3.5	30.4838	0.129311	9.24	128	77	18.0063	#REF!	0	0	0	0	0	0	0	0	0	0	0	0	0	0	0	0	0	0
55	39	39	31	0	3.4	103	15	17	6.5	9	233	0.6	0.561	3.57661	0.0443548	80	0.285081	4.5	0.0158468	230	0.3	24	5.9	3.2	32.3745	0.0445968	10.15	109.289	65.7345	3.68629	#REF!	0	0	0	0	0	0	0	0	0	0	0	0	0	0	0	0	0	0
56	36	36	25	0	0.443836	8.56164	2.31507	3.05088	1.37652	0.958904	24.3659	0.0917025	0.859538	0.960861	0.614481	14.4247	0.0320939	0.51272	0.0299609	220.077	0.0716243	2.63992	0.767251	0.424266	35.2231	0.036184	8.97585	105	74	2.01977	#REF!	0	0	0	0	0	0	0	0	0	0	0	0	0	0	0	0	0	0
57	36	36	30	0	1.28221	30.6346	6.38278	7.90431	3.71683	3.0399	89.6635	0.234519	2.02554	2.47596	0.394231	42.5769	0.4125	1.60577	0.038125	144.01	0.155769	7.71154	2.31943	1.52981	63.7678	0.300577	6.72562	128	72	36.1832	#REF!	0	0	0	0	0	0	0	0	0	0	0	0	0	0	0	0	0	0
58	36	36	31	0	1.31048	30.1895	5.92742	7.375	3.28589	3.07661	83.1129	0.218024	2.1553	3.57661	0.0443548	49.0806	0.285081	1.78105	0.0158468	146.492	0.174597	9.05242	2.30643	1.42137	32.3745	0.0445968	6.33754	112	65	3.68629	#REF!	0	0	0	0	0	0	0	0	0	0	0	0	0	0	0	0	0	0
59	36	36	33	0	3.2	125	8	15	6.6	9	249	0.52	1.6118	3.1864	0.0831234	77	6	2.15214	0.0572796	167.727	0.4	10.3098	5.8	4.4	12.0932	0.119547	7.41531	104	63	8.00882	#REF!	0	0	0	0	0	0	0	0	0	0	0	0	0	0	0	0	0	0
60	38	38	25	0	0.459325	6.80064	4.17817	3.56822	1.24815	0.871383	24.635	0.088427	0.97192	1.6045	0.633441	14.3248	0.0530547	0.514469	0.0055627	211.492	0.0525723	2.42926	0.79872	0.382315	0.404148	0.0122347	8.63728	95	52	0.555466	#REF!	0	0	0	0	0	0	0	0	0	0	0	0	0	0	0	0	0	0
61	38	38	28	0	1.16327	23.1728	6.0463	7.30247	3.25278	2.81481	77.2623	0.199136	2.72966	3.40741	0.169753	38.7747	0.437346	1.38056	0.065463	170.328	0.145062	5.88272	2.07747	1.29506	6.87568	0.077716	7.53512	103	54	6.10556	#REF!	0	0	0	0	0	0	0	0	0	0	0	0	0	0	0	0	0	0
62	38	38	31	0	1.33005	29.6891	15.8088	13.4264	3.85285	2.98808	84.2487	0.287902	2.4207	3.69171	0.46114	47.9508	0.259326	1.84508	0.0703368	136.661	0.199741	8.82124	2.31886	1.37073	1.87917	0.142461	6.06041	102	57	8.71658	#REF!	0	0	0	0	0	0	0	0	0	0	0	0	0	0	0	0	0	0
63	38	38	33	0	1.54429	40.7778	8.28594	10.0932	4.1878	3.49222	103.017	0.284953	1.28742	2.45714	0.179365	50.9079	0.112222	2.22	0.0449365	164.239	0.195397	10.4349	2.76541	1.73111	19.1524	0.119349	7.43529	109	59	16.3075	#REF!	0	0	0	0	0	0	0	0	0	0	0	0	0	0	0	0	0	0
64	41	41	28	0	1.16351	23.891	8.22275	8.45024	3.80047	2.91517	81.0948	0.230711	3.74268	2.70616	0.42654	38.0237	0.453081	1.40664	0.0548341	234	0.165877	5.94787	2.06093	1.42607	8.6781	0.188957	7.9	98	51	22.5052	#REF!	0	0	0	0	0	0	0	0	0	0	0	0	0	0	0	0	0	0
65	41	41	31	0	1.31048	30.1895	5.92742	7.375	3.28589	3.07661	83.1129	0.218024	2.1553	3.57661	0.0443548	49.0806	0.285081	1.78105	0.0158468	146.492	0.174597	9.05242	2.30643	1.42137	32.3745	0.0445968	6.33754	133	65	3.68629	#REF!	0	0	0	0	0	0	0	0	0	0	0	0	0	0	0	0	0	0
66	41	41	33	0	1.69874	46.9169	6.72932	9.41103	4.68216	4.14055	118.806	0.32098	1.6118	3.1864	0.0831234	54.9849	0.206297	2.15214	0.0572796	167.727	0.230479	10.3098	3.02325	1.93098	12.0932	0.119547	7.41531	116	62	8.00882	#REF!	0	0	0	0	0	0	0	0	0	0	0	0	0	0	0	0	0	0
67		166	27	0	0.783857	11.13	3.09375	4.125	2.21205	1.60269	45.4753	0.14192	1.76636	1.50673	0.0313901	29.5157	0.274439	1.01031	0.023991	258	0.0878924	5.30045	1.3125	0.700448	0.0474439	0.0146188	9.9	109.115	65.3195	2.43812	#REF!	0	0	0	0	0	0	0	0	0	0	0	0	0	0	0	0	0	0
68		166	28	0	1.16351	23.891	8.22275	8.45024	3.80047	2.91517	81.0948	0.230711	3.74268	2.70616	0.42654	38.0237	0.453081	1.40664	0.0548341	182.005	0.165877	5.94787	2.06093	1.42607	8.6781	0.188957	7.87815	114	67	22.5052	#REF!	0	0	0	0	0	0	0	0	0	0	0	0	0	0	0	0	0	0
69		166	31	0	1.31048	30.1895	5.92742	7.375	3.28589	3.07661	83.1129	0.218024	2.1553	3.57661	0.0443548	49.0806	0.285081	1.78105	0.0158468	146.492	0.174597	9.05242	2.30643	1.42137	32.3745	0.0445968	6.33754	98	60	3.68629	#REF!	0	0	0	0	0	0	0	0	0	0	0	0	0	0	0	0	0	0
70		166	34	0	1.6217	52.3452	13.057	19.5914	4.74137	3.90947	114.791	0.330176	2.02923	2.30572	0.0946746	52.4497	0.1357	2.46252	0.0267061	169.722	0.282051	12.217	2.86907	1.88521	0.0264497	0.117002	7.32777	104	65	10.6142	#REF!	0	0	0	0	0	0	0	0	0	0	0	0	0	0	0	0	0	0
71	39	39	25	0	0.443836	8.56164	2.31507	3.05088	1.37652	0.958904	24.3659	0.0917025	0.859538	0.960861	0.614481	14.4247	0.0320939	0.51272	0.0299609	220.077	0.0716243	2.63992	0.767251	0.424266	35.2231	0.036184	8.97585	127	77	2.01977	#REF!	0	0	0	0	0	0	0	0	0	0	0	0	0	0	0	0	0	0
72	39	39	29	0	1.36583	25.9799	7.9799	10.8442	4.70151	3.09548	95.1055	0.27191	2.81921	5.43216	0.0703518	46.4221	0.233668	1.59548	0.12608	162.698	0.164322	7.20101	2.39548	1.49849	35.2231	0.253166	7.42633	112	82	14.7035	#REF!	0	0	0	0	0	0	0	0	0	0	0	0	0	0	0	0	0	0
73	39	39	33	0	1.69874	46.9169	6.72932	9.41103	4.68216	4.14055	118.806	0.32098	1.6118	3.1864	0.0831234	54.9849	0.206297	2.15214	0.0572796	167.727	0.230479	10.3098	3.02325	1.93098	12.0932	0.119547	7.41531	123	85	8.00882	#REF!	0	0	0	0	0	0	0	0	0	0	0	0	0	0	0	0	0	0
74	41	41	26	0	0.708369	12.5451	4.80472	4.74678	1.93884	1.57682	41.6202	0.118691	1.58837	1.57511	0.553648	22.4185	0.107511	0.725107	0.0589056	209.319	0.0796137	3.14592	1.28879	0.728326	20.4745	0.121137	8.9174	107	59	7.64914	#REF!	0	0	0	0	0	0	0	0	0	0	0	0	0	0	0	0	0	0
75	41	41	30	0	1.54318	37.8409	7.47727	8.52273	3.50909	3.82727	98.8864	0.249545	0.611364	2.52273	0.480573	52.4773	1.14318	1.20682	0.0254115	143.455	0.181818	6.09091	2.80682	1.79091	11.1104	0.875	6.08	112	70	24.9273	#REF!	0	0	0	0	0	0	0	0	0	0	0	0	0	0	0	0	0	0
76	41	41	32	0	1.5	36.2459	9	12	3.4623	4.04426	96.9672	0.248361	0.683852	2.1279	0.47541	50.6885	0.627869	1.45574	0.0390164	109.213	0.177049	6.40984	2.7623	1.82623	21.8423	0.0939344	4.28934	118	70	11.382	#REF!	0	0	0	0	0	0	0	0	0	0	0	0	0	0	0	0	0	0
77	41	41	25	0	0.443836	8.56164	2.31507	3.05088	1.37652	0.958904	24.3659	0.0917025	0.859538	0.960861	0.614481	14.4247	0.0320939	0.51272	0.0299609	263	0.0716243	2.63992	0.767251	0.424266	35.2231	0.036184	8.92	108	63	2.01977	#REF!	0	0	0	0	0	0	0	0	0	0	0	0	0	0	0	0	0	0
78	41	41	26	0	0.477119	8.01412	2.32394	3.22817	1.36845	1.0904	27.2994	0.0800563	1.11586	2.72881	0.659399	17.7994	5.2	0.641808	0.0302825	207.223	0.0700565	2.96045	0.838655	0.451695	35.2231	0.0409322	8.18288	107.919	64.5369	0.831356	#REF!	0	0	0	0	0	0	0	0	0	0	0	0	0	0	0	0	0	0
79	41	41	29	0	1.36583	25.9799	7.9799	10.8442	4.70151	3.09548	95.1055	0.27191	2.81921	5.43216	0.0703518	46.4221	0.233668	1.59548	0.12608	162.698	0.164322	7.20101	2.39548	1.49849	35.2231	0.253166	7.42633	117	76	14.7035	#REF!	0	0	0	0	0	0	0	0	0	0	0	0	0	0	0	0	0	0
80	41	41	32	0	1.63502	39.1308	6.54008	8.79747	4.3789	3.74768	110.823	0.297975	2.16199	4.85654	0.0253165	58.9156	0.236709	2.16034	0.03	163.903	0.204219	10.3333	2.91548	1.75105	18.979	0.14654	6.92844	115	72	15.4996	#REF!	0	0	0	0	0	0	0	0	0	0	0	0	0	0	0	0	0	0
81	41	41	34	0	1.6217	52.3452	13.057	19.5914	4.74137	3.90947	114.791	0.330176	2.02923	2.30572	0.0946746	52.4497	0.1357	2.46252	0.0267061	169.722	0.282051	12.217	2.86907	1.88521	0.0264497	0.117002	7.32777	121	78	10.6142	#REF!	0	0	0	0	0	0	0	0	0	0	0	0	0	0	0	0	0	0
82	41	41	27	0	0.889062	16.1745	4.48312	5.93506	2.83013	2.07031	55.4323	0.174	3.53231	2.06771	0.549479	30.1276	0.239844	1.05417	0.0538802	195.672	0.115365	4.60156	1.56394	0.988281	1.09677	0.109609	8.20555	129	81	6.24062	#REF!	0	0	0	0	0	0	0	0	0	0	0	0	0	0	0	0	0	0
83	41	41	31	0	1.33005	29.6891	15.8088	13.4264	3.85285	2.98808	84.2487	0.287902	2.4207	3.69171	0.46114	47.9508	0.259326	1.84508	0.0703368	136.661	0.199741	8.82124	2.31886	1.37073	1.87917	0.142461	6.06041	124	81	8.71658	#REF!	0	0	0	0	0	0	0	0	0	0	0	0	0	0	0	0	0	0
84	41	41	33	0	1.54429	40.7778	8.28594	10.0932	4.1878	3.49222	103.017	0.284953	1.28742	2.45714	0.179365	50.9079	0.112222	2.22	0.0449365	164.239	0.195397	10.4349	2.76541	1.73111	19.1524	0.119349	7.43529	126	73	16.3075	#REF!	0	0	0	0	0	0	0	0	0	0	0	0	0	0	0	0	0	0
85	40	40	27	0	0.889062	16.1745	4.48312	5.93506	2.83013	2.07031	55.4323	0.174	3.53231	2.06771	0.549479	30.1276	0.239844	1.05417	0.0538802	237	0.115365	4.60156	1.56394	0.988281	1.09677	0.109609	7.59	118	64	6.24062	#REF!	0	0	0	0	0	0	0	0	0	0	0	0	0	0	0	0	0	0
86	40	40	30	0	1.3763	26.9566	5.6533	8.13754	4.16571	2.9896	84.237	0.32408	2.91316	3.18786	0.0635838	48.0058	0.355491	1.76098	0.0331214	147.356	0.15578	8.56647	2.37812	1.39277	1.14321	0.0463295	6.84211	117	72	3.35376	#REF!	0	0	0	0	0	0	0	0	0	0	0	0	0	0	0	0	0	0
87	40	40	33	0	1.54429	40.7778	8.28594	10.0932	4.1878	3.49222	103.017	0.284953	1.28742	2.45714	0.179365	50.9079	0.112222	2.22	0.0449365	164.239	0.195397	10.4349	2.76541	1.73111	19.1524	0.119349	7.43529	125	73	16.3075	#REF!	0	0	0	0	0	0	0	0	0	0	0	0	0	0	0	0	0	0
88		40	29	0	1.22654	21.4369	5.55128	7.27564	3.65192	2.54725	74.6019	0.240417	1.98341	2.51133	0.226537	42.8544	0.291586	1.49773	0.0464078	162.952	0.144337	6.75728	2.16613	1.17702	0.942913	0.0684142	7.11845	113.595	67.7938	2.77961	#REF!	0	0	0	0	0	0	0	0	0	0	0	0	0	0	0	0	0	0
89	40	40	26	0	0.708369	12.5451	4.80472	4.74678	1.93884	1.57682	41.6202	0.118691	1.58837	1.57511	0.553648	22.4185	0.107511	0.725107	0.0589056	200	0.0796137	3.14592	1.28879	0.728326	20.4745	0.121137	8.65	104	62	7.64914	#REF!	0	0	0	0	0	0	0	0	0	0	0	0	0	0	0	0	0	0
90	40	40	30	0	1.3763	26.9566	5.6533	8.13754	4.16571	2.9896	84.237	0.32408	2.91316	3.18786	0.0635838	48.0058	0.355491	1.76098	0.0331214	147.356	0.15578	8.56647	2.37812	1.39277	1.14321	0.0463295	6.84211	100	58	3.35376	#REF!	0	0	0	0	0	0	0	0	0	0	0	0	0	0	0	0	0	0
91	40	40	32	0	1.40131	33.9454	7.99783	9.64783	4.44524	3.18974	89.3341	0.306948	4.25758	3.83843	0.827511	52.2096	0.144978	2.05677	0.0570524	153.552	0.184716	10.19	2.44004	1.52969	31.0246	0.0932969	7.15515	95	66	11.3926	#REF!	0	0	0	0	0	0	0	0	0	0	0	0	0	0	0	0	0	0
92	40	40	34	0	1.68125	48.9375	10.8914	13.0063	4.66515	3.90572	114.68	0.320876	2.29042	1.36017	0.622881	50.9047	0.124153	2.49015	0.071303	169.481	0.25911	12.0085	2.97227	1.9053	30.4838	0.129311	7.65005	109	70	18.0063	#REF!	0	0	0	0	0	0	0	0	0	0	0	0	0	0	0	0	0	0
93	40	40	33	0	1.54429	40.7778	8.28594	10.0932	4.1878	3.49222	103.017	0.284953	1.28742	2.45714	0.179365	50.9079	0.112222	2.22	0.0449365	164.239	0.195397	10.4349	2.76541	1.73111	19.1524	0.119349	7.43529	92	60	16.3075	#REF!	0	0	0	0	0	0	0	0	0	0	0	0	0	0	0	0	0	0
94			29	0	1.36583	25.9799	7.9799	10.8442	4.70151	3.09548	95.1055	0.27191	2.81921	5.43216	0.0703518	46.4221	0.233668	1.59548	0.12608	162.698	0.164322	7.20101	2.39548	1.49849	35.2231	0.253166	7.42633	138	75	14.7035	#REF!	0	0	0	0	0	0	0	0	0	0	0	0	0	0	0	0	0	0
95	42	42	28	0	1.16327	23.1728	6.0463	7.30247	3.25278	2.81481	77.2623	0.199136	2.72966	3.40741	0.169753	38.7747	0.437346	1.38056	0.065463	237	0.145062	5.88272	2.07747	1.29506	6.87568	0.077716	11.69	110	71	6.10556	#REF!	0	0	0	0	0	0	0	0	0	0	0	0	0	0	0	0	0	0
96	42	42	31	0	1.33005	29.6891	15.8088	13.4264	3.85285	2.98808	84.2487	0.287902	2.4207	3.69171	0.46114	47.9508	0.259326	1.84508	0.0703368	136.661	0.199741	8.82124	2.31886	1.37073	1.87917	0.142461	6.06041	114	72	8.71658	#REF!	0	0	0	0	0	0	0	0	0	0	0	0	0	0	0	0	0	0
97	42	42	34	0	1.68125	48.9375	10.8914	13.0063	4.66515	3.90572	114.68	0.320876	2.29042	1.36017	0.622881	50.9047	0.124153	2.49015	0.071303	169.481	0.25911	12.0085	2.97227	1.9053	30.4838	0.129311	7.65005	128	85	18.0063	#REF!	0	0	0	0	0	0	0	0	0	0	0	0	0	0	0	0	0	0
98	38	38	32	0	3.5	92	8	21	9	8.4	243	0.51	0.683852	2.1279	0.47541	84	0.627869	3.8	0.0390164	257	0.4	22	6.1	3.3	21.8423	0.0939344	7.83	120	77	11.382	#REF!	0	0	0	0	0	0	0	0	0	0	0	0	0	0	0	0	0	0
99		39	31	0	1.31048	30.1895	5.92742	7.375	3.28589	3.07661	83.1129	0.218024	2.1553	3.57661	0.0443548	49.0806	0.285081	1.78105	0.0158468	146.492	0.174597	9.05242	2.30643	1.42137	32.3745	0.0445968	6.33754	109.289	65.7345	3.68629	#REF!	0	0	0	0	0	0	0	0	0	0	0	0	0	0	0	0	0	0
100	39	39	33	0	3.6	94	19	19	4.9	8.1	267	0.49	1.6118	3.1864	0.0831234	75	0.206297	3.9	0.0572796	262	0.6	21	6.1	3.5	12.0932	0.119547	6.26	106	70	8.00882	#REF!	0	0	0	0	0	0	0	0	0	0	0	0	0	0	0	0	0	0
101	41	41	27	0	0.783857	11.13	3.09375	4.125	2.21205	1.60269	45.4753	0.14192	1.76636	1.50673	0.0313901	29.5157	0.274439	1.01031	0.023991	211	0.0878924	5.30045	1.3125	0.700448	0.0474439	0.0146188	7.76592	116	72	2.43812	#REF!	0	0	0	0	0	0	0	0	0	0	0	0	0	0	0	0	0	0
102	41	41	31	0	1.31048	30.1895	5.92742	7.375	3.28589	3.07661	83.1129	0.218024	2.1553	3.57661	0.0443548	49.0806	0.285081	1.78105	0.0158468	146.492	0.174597	9.05242	2.30643	1.42137	32.3745	0.0445968	6.33754	98	62	3.68629	#REF!	0	0	0	0	0	0	0	0	0	0	0	0	0	0	0	0	0	0
103	41	41	34	0	1.6217	52.3452	13.057	19.5914	4.74137	3.90947	114.791	0.330176	2.02923	2.30572	0.0946746	52.4497	0.1357	2.46252	0.0267061	169.722	0.282051	12.217	2.86907	1.88521	0.0264497	0.117002	7.32777	110	73	10.6142	#REF!	0	0	0	0	0	0	0	0	0	0	0	0	0	0	0	0	0	0
104	34	34	34	0	3.4	184	7	11	7.3	9	173	0.53	1.3	42	1.86592	88	0.234637	4	0.0540223	338	0.4	18	6	4.3	75.9256	0.220279	12.65	108.418	64.9815	9.64972	#REF!	0	0	0	0	0	0	0	0	0	0	0	0	0	0	0	0	0	0
105	34	34	34	0	1.39777	40.5475	10.4033	10.9448	5.46278	3.30056	100.508	0.354586	1.66728	1.80447	1.86592	43.4581	0.234637	2.14469	0.0540223	153.63	0.22905	9.01676	2.525	1.88827	75.9256	0.220279	7.06592	108.418	64.9815	9.64972	#REF!	0	0	0	0	0	0	0	0	0	0	0	0	0	0	0	0	0	0
106	34	34	34	0	1.39777	40.5475	10.4033	10.9448	5.46278	3.30056	100.508	0.354586	1.66728	1.80447	1.86592	43.4581	0.234637	2.14469	0.0540223	153.63	0.22905	9.01676	2.525	1.88827	75.9256	0.220279	7.06592	108.418	64.9815	9.64972	#REF!	0	0	0	0	0	0	0	0	0	0	0	0	0	0	0	0	0	0
107	39	39	25	0	0.232222	4.11111	1.02222	1.02222	0.54	0.57	14.2778	0.0456667	0.269	0.744444	0.480573	6	0.13	0.0511111	0.0254115	222.244	0.0244444	0.244444	0.413333	0.29	1.80744	0.0125556	9.65456	95	55	1.59556	#REF!	0	0	0	0	0	0	0	0	0	0	0	0	0	0	0	0	0	0
108	39	39	30	0	1.54318	37.8409	7.47727	8.52273	3.50909	3.82727	98.8864	0.249545	0.611364	2.52273	0.480573	52.4773	1.14318	1.20682	0.0254115	143.455	0.181818	6.09091	2.80682	1.79091	11.1104	0.875	6.08	94	54	24.9273	#REF!	0	0	0	0	0	0	0	0	0	0	0	0	0	0	0	0	0	0
109	39	39	34	0	2.20667	64.8963	9.51111	12.1333	5.60741	5.44148	156.274	0.370815	0.596889	0.340741	0.480573	58.0074	0.28963	2.92889	0.0476296	196.274	0.300741	12.6815	4.00519	2.52741	2.95689	0.196444	8.00881	121.678	73.2438	59.7326	#REF!	0	0	0	0	0	0	0	0	0	0	0	0	0	0	0	0	0	0
110	38	38	26	0	0.5475	7.4625	2.05	2.3875	1.12375	1.15	30.0375	0.086375	0.612525	1.4625	0.480573	16.175	0.07375	0.4	0.0254115	246.062	0.0525	1.8375	1.01235	0.51625	12.358	0.00625	9.97663	108	67	0.32875	#REF!	0	0	0	0	0	0	0	0	0	0	0	0	0	0	0	0	0	0
111	38	38	28	0	1.36476	24.6476	5.43396	7.00943	3.55283	3.84952	90.5238	0.23434	4.84654	5.20952	0.0952381	80	5.4	1.47714	0.0300952	148.094	0.15619	6.99048	2.37925	1.46952	0.260667	0.307429	6.65229	108.452	64	7.97048	#REF!	0	0	0	0	0	0	0	0	0	0	0	0	0	0	0	0	0	0
112	38	38	30	0	1.54318	37.8409	7.47727	8.52273	3.50909	3.82727	98.8864	0.249545	0.611364	2.52273	0.480573	79	1.14318	1.20682	0.0254115	143.455	0.181818	6.09091	2.80682	1.79091	11.1104	0.875	6.08	123	72	24.9273	#REF!	0	0	0	0	0	0	0	0	0	0	0	0	0	0	0	0	0	0
113	38	38	32	0	1.5	36.2459	6.72131	8.2459	3.4623	4.04426	96.9672	0.248361	0.683852	2.1279	0.47541	76	0.627869	1.45574	0.0390164	109.213	0.177049	6.40984	2.7623	1.82623	21.8423	0.0939344	4.28934	112	65	11.382	#REF!	0	0	0	0	0	0	0	0	0	0	0	0	0	0	0	0	0	0
114	37	37	26	0	0.708369	12.5451	4.80472	4.74678	1.93884	1.57682	41.6202	0.118691	1.58837	1.57511	0.553648	22.4185	0.107511	0.725107	0.0589056	209.319	0.0796137	3.14592	1.28879	0.728326	20.4745	0.121137	8.9174	101	61	7.64914	#REF!	0	0	0	0	0	0	0	0	0	0	0	0	0	0	0	0	0	0
115	40	40	25	0	0.443836	8.56164	2.31507	3.05088	1.37652	0.958904	24.3659	0.0917025	0.859538	0.960861	0.614481	14.4247	0.0320939	0.51272	0.0299609	220.077	0.0716243	2.63992	0.767251	0.424266	35.2231	0.036184	8.97585	105	64	2.01977	#REF!	0	0	0	0	0	0	0	0	0	0	0	0	0	0	0	0	0	0
116	40	40	27	0	0.889062	16.1745	4.48312	5.93506	2.83013	2.07031	55.4323	0.174	3.53231	2.06771	0.549479	30.1276	0.239844	1.05417	0.0538802	195.672	0.115365	4.60156	1.56394	0.988281	1.09677	0.109609	8.22	114.015	67.8612	6.24062	#REF!	0	0	0	0	0	0	0	0	0	0	0	0	0	0	0	0	0	0
117	40	40	29	0	1.22654	21.4369	5.55128	7.27564	3.65192	2.54725	74.6019	0.240417	1.98341	2.51133	0.226537	42.8544	0.291586	1.49773	0.0464078	162.952	0.144337	6.75728	2.16613	1.17702	0.942913	0.0684142	7.11845	106	62	2.77961	#REF!	0	0	0	0	0	0	0	0	0	0	0	0	0	0	0	0	0	0
118	40	40	31	0	1.33005	29.6891	15.8088	13.4264	3.85285	2.98808	84.2487	0.287902	2.4207	3.69171	0.46114	47.9508	0.259326	1.84508	0.0703368	136.661	0.199741	8.82124	2.31886	1.37073	1.87917	0.142461	6.06041	106	69	8.71658	#REF!	0	0	0	0	0	0	0	0	0	0	0	0	0	0	0	0	0	0
119	40	40	33	0	1.54429	40.7778	8.28594	10.0932	4.1878	3.49222	103.017	0.284953	1.28742	2.45714	0.179365	50.9079	0.112222	2.22	0.0449365	164.239	0.195397	10.4349	2.76541	1.73111	19.1524	0.119349	7.43529	108	61	16.3075	#REF!	0	0	0	0	0	0	0	0	0	0	0	0	0	0	0	0	0	0
120	39	39	28	0	1.16351	23.891	8.22275	8.45024	3.80047	2.91517	81.0948	0.230711	3.74268	2.70616	0.42654	38.0237	0.453081	1.40664	0.0548341	182.005	0.165877	5.94787	2.06093	1.42607	8.6781	0.188957	7.87815	95	90	22.5052	#REF!	0	0	0	0	0	0	0	0	0	0	0	0	0	0	0	0	0	0
121	39	39	30	0	1.28221	30.6346	6.38278	7.90431	3.71683	3.0399	89.6635	0.234519	2.02554	2.47596	0.394231	42.5769	0.4125	1.60577	0.038125	144.01	0.155769	7.71154	2.31943	1.52981	63.7678	0.300577	6.72562	95	47	36.1832	#REF!	0	0	0	0	0	0	0	0	0	0	0	0	0	0	0	0	0	0
122	40	40	27	0	0.783857	11.13	3.09375	4.125	2.21205	1.60269	45.4753	0.14192	1.76636	1.50673	0.0313901	29.5157	0.274439	1.01031	0.023991	211	0.0878924	5.30045	1.3125	0.700448	0.0474439	0.0146188	7.76592	113	62	2.43812	#REF!	0	0	0	0	0	0	0	0	0	0	0	0	0	0	0	0	0	0
123	40	40	31	0	1.31048	30.1895	5.92742	7.375	3.28589	3.07661	83.1129	0.218024	2.1553	3.57661	0.0443548	49.0806	0.285081	1.78105	0.0158468	146.492	0.174597	9.05242	2.30643	1.42137	32.3745	0.0445968	6.33754	114	64	3.68629	#REF!	0	0	0	0	0	0	0	0	0	0	0	0	0	0	0	0	0	0
124	40	40	33	0	1.69874	46.9169	6.72932	9.41103	4.68216	4.14055	118.806	0.32098	1.6118	3.1864	0.0831234	54.9849	0.206297	2.15214	0.0572796	167.727	0.230479	10.3098	3.02325	1.93098	12.0932	0.119547	7.41531	107	61	8.00882	#REF!	0	0	0	0	0	0	0	0	0	0	0	0	0	0	0	0	0	0
125	37	37	34	0	1.68125	48.9375	10.8914	13.0063	4.66515	3.90572	114.68	0.320876	2.29042	1.36017	0.622881	50.9047	0.124153	2.49015	0.071303	169.481	0.25911	12.0085	2.97227	1.9053	30.4838	0.129311	7.65005	100	56	18.0063	#REF!	0	0	0	0	0	0	0	0	0	0	0	0	0	0	0	0	0	0
126	40	40	25	0	1.05349	14.2442	4.08046	4.45977	2.13256	2.12209	56.186	0.162558	2.60535	2.2093	1.48608	35.8837	0.351163	0.948837	0.0718754	189	0.111628	4.63953	1.78444	0.862791	5.85116	0.0102326	9.68	115	67	0.572093	#REF!	0	0	0	0	0	0	0	0	0	0	0	0	0	0	0	0	0	0
127	40	40	29	0	1.01765	23.049	119.902	157.294	3.57745	2.81471	63.549	0.256667	7.20664	4.69608	0.27451	41.8137	0.417647	1.29412	0.149216	145.825	0.285294	6.85294	1.83824	1.21275	31.8623	0.192843	7.29363	117	69	6.29608	#REF!	0	0	0	0	0	0	0	0	0	0	0	0	0	0	0	0	0	0
128	40	40	33	0	1.07707	28.9809	6.45342	7.75155	4.49876	2.73057	65.9618	0.391863	4.94124	2.84076	1.48608	34.6561	0.119108	1.47197	0.112357	140.205	0.124841	7.15287	1.90121	1.25032	119.454	0.342229	5.82013	127	79	22.186	#REF!	0	0	0	0	0	0	0	0	0	0	0	0	0	0	0	0	0	0
129	40	40	31	0	3.6	85	12	20	7.5	8	203	0.6	2.4207	3.69171	0.46114	75	0.259326	1.84508	1.24	136.661	0.9	8.82124	6.2	2.4	1.87917	0.142461	6.06041	113.602	68.3837	8.71658	#REF!	0	0	0	0	0	0	0	0	0	0	0	0	0	0	0	0	0	0
130	29	29	25	0	0.459325	6.80064	4.17817	3.56822	1.24815	0.871383	24.635	0.088427	0.97192	1.6045	0.633441	14.3248	0.0530547	0.514469	0.0055627	211.492	0.0525723	2.42926	0.79872	0.382315	0.404148	0.0122347	8.63728	142	83	0.555466	#REF!	0	0	0	0	0	0	0	0	0	0	0	0	0	0	0	0	0	0
131	29	29	30	0	4.2	26.9566	17	18	8.5	2.9896	84.237	0.6	2.91316	3.18786	0.0635838	87	0.355491	3.8	0.0331214	269	0.15578	22	7.1	1.39277	1.14321	0.0463295	11.46	113.465	68.0835	3.35376	#REF!	0	0	0	0	0	0	0	0	0	0	0	0	0	0	0	0	0	0
132	44	44	34	0	1.68125	48.9375	10.8914	13.0063	4.66515	3.90572	114.68	0.320876	2.29042	1.36017	0.622881	50.9047	0.124153	2.49015	0.071303	169.481	0.25911	12.0085	2.97227	1.9053	30.4838	0.129311	7.65005	123	87	18.0063	#REF!	0	0	0	0	0	0	0	0	0	0	0	0	0	0	0	0	0	0
133	36	36	32	0	1.38117	31.6494	11.7742	14.1032	4.95032	3.43831	91.7208	0.514065	4.00529	2.52597	0.25974	47.9935	0.533766	1.60584	0.0477273	140.86	0.188312	7.44805	2.43165	1.62338	17.6636	0.343377	6.2687	110	64	14.2948	#REF!	0	0	0	0	0	0	0	0	0	0	0	0	0	0	0	0	0	0
134	36	36	33	0	3.3	83	7	13	10.1	8.7	244	0.6	1.28742	2.45714	0.179365	92	0.112222	3.9	0.0449365	244	0.3	22	5.7	3.9	19.1524	0.119349	9.1	113.962	69.1021	16.3075	#REF!	0	0	0	0	0	0	0	0	0	0	0	0	0	0	0	0	0	0
135	36	36	34	0	1.68125	48.9375	10.8914	13.0063	4.66515	3.90572	114.68	0.320876	2.29042	1.36017	0.622881	134	0.124153	3.5	0.071303	169.481	0.25911	22	2.97227	1.9053	30.4838	0.129311	7.65005	114.392	69.0874	18.0063	#REF!	0	0	0	0	0	0	0	0	0	0	0	0	0	0	0	0	0	0
136	36	36	34	0	1.68125	48.9375	10.8914	13.0063	4.66515	3.90572	114.68	0.320876	2.29042	1.36017	0.622881	74	0.124153	3.9	0.071303	169.481	0.25911	22	2.97227	1.9053	30.4838	0.129311	7.65005	114.392	69.0874	18.0063	#REF!	0	0	0	0	0	0	0	0	0	0	0	0	0	0	0	0	0	0
137	37	37	27	0	0.783857	11.13	3.09375	4.125	2.21205	1.60269	45.4753	0.14192	1.76636	1.50673	0.0313901	29.5157	0.274439	1.01031	0.023991	211	0.0878924	5.30045	1.3125	0.700448	0.0474439	0.0146188	7.76592	103	68	2.43812	#REF!	0	0	0	0	0	0	0	0	0	0	0	0	0	0	0	0	0	0
138	39	39	28	0	1.16327	23.1728	6.0463	7.30247	3.25278	2.81481	77.2623	0.199136	2.72966	3.40741	0.169753	38.7747	0.437346	1.38056	0.065463	170.328	0.145062	5.88272	2.07747	1.29506	6.87568	0.077716	7.53512	138	71	6.10556	#REF!	0	0	0	0	0	0	0	0	0	0	0	0	0	0	0	0	0	0
139	39	39	33	0	1.90526	52.8026	7.55263	10.3289	4.70526	4.62895	133.263	0.316974	0.923553	1.09211	0.480573	52.6842	0.498684	1.86053	0.0142105	179.013	0.231579	10.0789	3.48421	2.24474	11.1104	0.163816	7.09026	134	76	10.2289	#REF!	0	0	0	0	0	0	0	0	0	0	0	0	0	0	0	0	0	0
140	39	39	34	0	2.20667	64.8963	9.51111	12.1333	5.60741	5.44148	156.274	0.370815	0.596889	0.340741	0.480573	58.0074	0.28963	2.92889	0.0476296	196.274	0.300741	12.6815	4.00519	2.52741	2.95689	0.196444	8.00881	136	77	59.7326	#REF!	0	0	0	0	0	0	0	0	0	0	0	0	0	0	0	0	0	0
141	40	40	28	0	1.16327	23.1728	6.0463	7.30247	3.25278	2.81481	77.2623	0.199136	2.72966	3.40741	0.169753	38.7747	0.437346	1.38056	0.065463	170.328	0.145062	5.88272	2.07747	1.29506	6.87568	0.077716	7.53512	127	73	6.10556	#REF!	0	0	0	0	0	0	0	0	0	0	0	0	0	0	0	0	0	0
142	40	40	32	0	1.40131	33.9454	7.99783	9.64783	4.44524	3.18974	89.3341	0.306948	4.25758	3.83843	0.827511	52.2096	0.144978	2.05677	0.0570524	153.552	0.184716	10.19	2.44004	1.52969	31.0246	0.0932969	7.15515	118	70	11.3926	#REF!	0	0	0	0	0	0	0	0	0	0	0	0	0	0	0	0	0	0
143	40	40	34	0	1.68125	48.9375	10.8914	13.0063	4.66515	3.90572	114.68	0.320876	2.29042	1.36017	0.622881	50.9047	0.124153	2.49015	0.071303	169.481	0.25911	12.0085	2.97227	1.9053	30.4838	0.129311	7.65005	140	76	18.0063	#REF!	0	0	0	0	0	0	0	0	0	0	0	0	0	0	0	0	0	0
144	36	36	29	0	1.36583	25.9799	7.9799	10.8442	4.70151	3.09548	95.1055	0.27191	2.81921	5.43216	0.0703518	46.4221	0.233668	1.59548	0.12608	162.698	0.164322	7.20101	2.39548	1.49849	35.2231	0.253166	7.42633	91	66	14.7035	#REF!	0	0	0	0	0	0	0	0	0	0	0	0	0	0	0	0	0	0
145	36	36	33	0	1.69874	46.9169	6.72932	9.41103	4.68216	4.14055	118.806	0.32098	1.6118	3.1864	0.0831234	54.9849	0.206297	2.15214	0.0572796	167.727	0.230479	10.3098	3.02325	1.93098	12.0932	0.119547	7.41531	103	65	8.00882	#REF!	0	0	0	0	0	0	0	0	0	0	0	0	0	0	0	0	0	0
146	41	41	26	0	0.477119	8.01412	2.32394	3.22817	1.36845	1.0904	27.2994	0.0800563	1.11586	2.72881	0.659399	17.7994	0.089548	0.641808	0.0302825	207.223	0.0700565	2.96045	0.838655	0.451695	35.2231	0.0409322	8.18288	100	61	0.831356	#REF!	0	0	0	0	0	0	0	0	0	0	0	0	0	0	0	0	0	0
147	41	41	30	0	1.28221	30.6346	6.38278	7.90431	3.71683	3.0399	89.6635	0.234519	2.02554	2.47596	0.394231	42.5769	0.4125	1.60577	0.038125	144.01	0.155769	7.71154	2.31943	1.52981	63.7678	0.300577	6.72562	101	58	36.1832	#REF!	0	0	0	0	0	0	0	0	0	0	0	0	0	0	0	0	0	0
148	41	41	32	0	1.63502	39.1308	6.54008	8.79747	4.3789	3.74768	110.823	0.297975	2.16199	4.85654	0.0253165	58.9156	0.236709	2.16034	0.03	163.903	0.204219	10.3333	2.91548	1.75105	18.979	0.14654	6.92844	112	59	15.4996	#REF!	0	0	0	0	0	0	0	0	0	0	0	0	0	0	0	0	0	0
149	41	41	34	0	1.68125	48.9375	10.8914	13.0063	4.66515	3.90572	114.68	0.320876	2.29042	1.36017	0.622881	50.9047	0.124153	2.49015	0.071303	169.481	0.25911	12.0085	2.97227	1.9053	30.4838	0.129311	7.65005	101	65	18.0063	#REF!	0	0	0	0	0	0	0	0	0	0	0	0	0	0	0	0	0	0
150			27	0	0.889062	16.1745	4.48312	5.93506	2.83013	2.07031	55.4323	0.174	3.53231	2.06771	0.549479	30.1276	0.239844	1.05417	0.0538802	195.672	0.115365	4.60156	1.56394	0.988281	1.09677	0.109609	8.20555	123	69	6.24062	#REF!	0	0	0	0	0	0	0	0	0	0	0	0	0	0	0	0	0	0
151			31	0	1.33005	29.6891	15.8088	13.4264	3.85285	2.98808	84.2487	0.287902	2.4207	3.69171	0.46114	47.9508	0.259326	1.84508	0.0703368	136.661	0.199741	8.82124	2.31886	1.37073	1.87917	0.142461	6.06041	111	62	8.71658	#REF!	0	0	0	0	0	0	0	0	0	0	0	0	0	0	0	0	0	0
152			33	0	1.54429	40.7778	8.28594	10.0932	4.1878	3.49222	103.017	0.284953	1.28742	2.45714	0.179365	50.9079	0.112222	2.22	0.0449365	164.239	0.195397	10.4349	2.76541	1.73111	19.1524	0.119349	7.43529	107	62	16.3075	#REF!	0	0	0	0	0	0	0	0	0	0	0	0	0	0	0	0	0	0
153	38	38	27	0	0.889062	16.1745	4.48312	5.93506	2.83013	2.07031	55.4323	0.174	3.53231	2.06771	0.549479	30.1276	0.239844	1.05417	0.0538802	219	0.115365	4.60156	1.56394	0.988281	1.09677	0.109609	10.33	105	56	6.24062	#REF!	0	0	0	0	0	0	0	0	0	0	0	0	0	0	0	0	0	0
154	38	38	31	0	1.33005	29.6891	15.8088	13.4264	3.85285	2.98808	84.2487	0.287902	2.4207	3.69171	0.46114	47.9508	0.259326	1.84508	0.0703368	136.661	0.199741	8.82124	2.31886	1.37073	1.87917	0.142461	6.06041	106	61	8.71658	#REF!	0	0	0	0	0	0	0	0	0	0	0	0	0	0	0	0	0	0
155	38	38	34	0	1.68125	48.9375	10.8914	13.0063	4.66515	3.90572	114.68	0.320876	2.29042	1.36017	0.622881	50.9047	0.124153	2.49015	0.071303	169.481	0.25911	12.0085	2.97227	1.9053	30.4838	0.129311	7.65005	108	62	18.0063	#REF!	0	0	0	0	0	0	0	0	0	0	0	0	0	0	0	0	0	0
156	41	41	28	0	1.16327	23.1728	6.0463	7.30247	3.25278	2.81481	77.2623	0.199136	2.72966	3.40741	0.169753	38.7747	0.437346	1.38056	0.065463	170.328	0.145062	5.88272	2.07747	1.29506	6.87568	0.077716	7.53512	108	61	6.10556	#REF!	0	0	0	0	0	0	0	0	0	0	0	0	0	0	0	0	0	0
157	41	41	32	0	1.40131	33.9454	7.99783	9.64783	4.44524	3.18974	89.3341	0.306948	4.25758	3.83843	0.827511	52.2096	0.144978	2.05677	0.0570524	153.552	0.184716	10.19	2.44004	1.52969	31.0246	0.0932969	7.15515	114	60	11.3926	#REF!	0	0	0	0	0	0	0	0	0	0	0	0	0	0	0	0	0	0
158	41	41	34	0	1.68125	48.9375	10.8914	13.0063	4.66515	3.90572	114.68	0.320876	2.29042	1.36017	0.622881	50.9047	0.124153	2.49015	0.071303	169.481	0.25911	12.0085	2.97227	1.9053	30.4838	0.129311	7.65005	108	63	18.0063	#REF!	0	0	0	0	0	0	0	0	0	0	0	0	0	0	0	0	0	0
159	40	40	25	0	0.459325	6.80064	25	18	8.2	0.871383	24.635	0.6	0.97192	1.6045	0.633441	77	0.0530547	0.514469	0.0055627	190	0.0525723	2.42926	0.79872	0.382315	0.404148	0.0122347	12.03	97	53	0.555466	#REF!	0	0	0	0	0	0	0	0	0	0	0	0	0	0	0	0	0	0
160	40	40	28	0	1.16327	23.1728	6.0463	7.30247	3.25278	2.81481	77.2623	0.199136	2.72966	3.40741	0.169753	38.7747	0.437346	1.38056	0.065463	170.328	0.145062	5.88272	2.07747	1.29506	6.87568	0.077716	7.53512	112	60	6.10556	#REF!	0	0	0	0	0	0	0	0	0	0	0	0	0	0	0	0	0	0
161	40	40	30	0	1.3763	26.9566	5.6533	8.13754	4.16571	2.9896	84.237	0.32408	2.91316	3.18786	0.0635838	48.0058	0.355491	1.76098	0.0331214	147.356	0.15578	8.56647	2.37812	1.39277	1.14321	0.0463295	6.84211	101	66	3.35376	#REF!	0	0	0	0	0	0	0	0	0	0	0	0	0	0	0	0	0	0
162	40	40	32	0	1.40131	33.9454	7.99783	9.64783	4.44524	3.18974	89.3341	0.306948	4.25758	3.83843	0.827511	52.2096	0.144978	2.05677	0.0570524	153.552	0.184716	10.19	2.44004	1.52969	31.0246	0.0932969	7.15515	102	54	11.3926	#REF!	0	0	0	0	0	0	0	0	0	0	0	0	0	0	0	0	0	0
163	41	41	25	0	3.7	27	11	13	19.9	0.958904	227	1.28	0.859538	0.960861	0.614481	80	0.0320939	4.2	0.0299609	182	0.4	19	5.9	7.9	35.2231	0.25	9.56	107.473	64.3937	10.4	#REF!	0	0	0	0	0	0	0	0	0	0	0	0	0	0	0	0	0	0
164	41	41	26	0	0.477119	8.01412	2.32394	3.22817	1.36845	1.0904	27.2994	0.0800563	1.11586	2.72881	0.659399	17.7994	0.089548	0.641808	0.0302825	207.223	0.0700565	2.96045	0.838655	0.451695	35.2231	0.0409322	8.18288	105	65	0.831356	#REF!	0	0	0	0	0	0	0	0	0	0	0	0	0	0	0	0	0	0
165	41	41	30	0	1.28221	30.6346	6.38278	7.90431	3.71683	3.0399	89.6635	0.234519	2.02554	2.47596	0.394231	42.5769	0.4125	1.60577	0.038125	144.01	0.155769	7.71154	2.31943	1.52981	63.7678	0.300577	6.72562	115	73	36.1832	#REF!	0	0	0	0	0	0	0	0	0	0	0	0	0	0	0	0	0	0
166	41	41	31	0	3.6	34	9	14	16.6	3.07661	270	1.34	2.1553	3.57661	0.0443548	82	0.285081	5	0.0158468	220	0.5	20	6	8.3	32.3745	0.29	12.01	109.289	65.7345	8.3	#REF!	0	0	0	0	0	0	0	0	0	0	0	0	0	0	0	0	0	0
167	41	41	34	0	1.6217	52.3452	13.057	19.5914	4.74137	3.90947	114.791	0.330176	2.02923	2.30572	0.0946746	52.4497	0.1357	2.46252	0.0267061	169.722	0.282051	12.217	2.86907	1.88521	0.0264497	0.117002	7.32777	124	79	10.6142	#REF!	0	0	0	0	0	0	0	0	0	0	0	0	0	0	0	0	0	0
168		53	34	0	1.68125	48.9375	10.8914	13.0063	4.66515	3.90572	114.68	0.320876	2.29042	1.36017	0.622881	50.9047	0.124153	2.49015	0.071303	169.481	0.25911	12.0085	2.97227	1.9053	30.4838	0.129311	7.65005	114.392	69.0874	18.0063	#REF!	0	0	0	0	0	0	0	0	0	0	0	0	0	0	0	0	0	0
169		53	25	0	0.459325	6.80064	4.17817	3.56822	1.24815	0.871383	24.635	0.088427	0.97192	1.6045	0.633441	14.3248	0.0530547	0.514469	0.0055627	211.492	0.0525723	2.42926	0.79872	0.382315	0.404148	0.0122347	8.63728	120	72	0.555466	#REF!	0	0	0	0	0	0	0	0	0	0	0	0	0	0	0	0	0	0
170		53	30	0	1.3763	26.9566	5.6533	8.13754	4.16571	2.9896	84.237	0.32408	2.91316	3.18786	0.0635838	48.0058	0.355491	1.76098	0.0331214	147.356	0.15578	8.56647	2.37812	1.39277	1.14321	0.0463295	6.84211	128	76	3.35376	#REF!	0	0	0	0	0	0	0	0	0	0	0	0	0	0	0	0	0	0
171		53	34	0	1.68125	48.9375	10.8914	13.0063	4.66515	3.90572	114.68	0.320876	2.29042	1.36017	0.622881	50.9047	0.124153	2.49015	0.071303	169.481	0.25911	12.0085	2.97227	1.9053	30.4838	0.129311	7.65005	120	70	18.0063	#REF!	0	0	0	0	0	0	0	0	0	0	0	0	0	0	0	0	0	0
172	37	37	28	0	1.02	17.2571	5.25	7.08333	2.44857	1.99143	49.4	0.159429	0.223029	2.74286	0.4	28.9714	0.857143	0.722857	0.0254115	173.194	0.117143	3.45714	1.80286	0.865714	0.318286	0.166286	6.128	103	60	7.29714	#REF!	0	0	0	0	0	0	0	0	0	0	0	0	0	0	0	0	0	0
173	37	37	32	0	1.5	36.2459	6.72131	8.2459	3.4623	4.04426	96.9672	0.248361	0.683852	2.1279	0.47541	50.6885	0.627869	1.45574	0.0390164	109.213	0.177049	6.40984	2.7623	1.82623	21.8423	0.0939344	4.28934	113	58	11.382	#REF!	0	0	0	0	0	0	0	0	0	0	0	0	0	0	0	0	0	0
174	37	37	34	0	2.20667	64.8963	9.51111	12.1333	5.60741	5.44148	156.274	0.370815	0.596889	0.340741	0.480573	58.0074	0.28963	2.92889	0.0476296	196.274	0.300741	12.6815	4.00519	2.52741	2.95689	0.196444	8.00881	114	70	59.7326	#REF!	0	0	0	0	0	0	0	0	0	0	0	0	0	0	0	0	0	0
175	32	32	32	0	3.4	62	34	28	7.3	8.6	196	0.39	0.8	20	0.827511	85	0.144978	3.3	0.0570524	329	0.6	19	5.7	2.9	31.0246	0.0932969	7.46	114.138	68.5783	11.3926	#REF!	0	0	0	0	0	0	0	0	0	0	0	0	0	0	0	0	0	0
176	32	32	32	0	1.40131	33.9454	7.99783	9.64783	4.44524	3.18974	89.3341	0.306948	4.25758	3.83843	0.827511	52.2096	0.144978	2.05677	0.0570524	291	0.184716	10.19	2.44004	1.52969	31.0246	0.0932969	6.45	114.138	68.5783	11.3926	#REF!	0	0	0	0	0	0	0	0	0	0	0	0	0	0	0	0	0	0
177		195	25	0	0.459325	6.80064	4.17817	3.56822	1.24815	0.871383	24.635	0.088427	0.97192	1.6045	0.633441	14.3248	0.0530547	0.514469	0.0055627	211.492	0.0525723	2.42926	0.79872	0.382315	0.404148	0.0122347	8.63728	99	63	0.555466	#REF!	0	0	0	0	0	0	0	0	0	0	0	0	0	0	0	0	0	0
178		195	29	0	1.22654	21.4369	5.55128	7.27564	3.65192	2.54725	74.6019	0.240417	1.98341	2.51133	0.226537	42.8544	0.291586	1.49773	0.0464078	162.952	0.144337	6.75728	2.16613	1.17702	0.942913	0.0684142	7.11845	111	71	2.77961	#REF!	0	0	0	0	0	0	0	0	0	0	0	0	0	0	0	0	0	0
179		195	33	0	1.54429	40.7778	8.28594	10.0932	4.1878	3.49222	103.017	0.284953	1.28742	2.45714	0.179365	50.9079	0.112222	2.22	0.0449365	164.239	0.195397	10.4349	2.76541	1.73111	19.1524	0.119349	7.43529	121	87	16.3075	#REF!	0	0	0	0	0	0	0	0	0	0	0	0	0	0	0	0	0	0
180		40	28	0	1.16327	23.1728	6.0463	7.30247	3.25278	2.81481	77.2623	0.199136	2.72966	3.40741	0.169753	38.7747	0.437346	1.38056	0.065463	170.328	0.145062	5.88272	2.07747	1.29506	6.87568	0.077716	7.53512	113.511	68.0635	6.10556	#REF!	0	0	0	0	0	0	0	0	0	0	0	0	0	0	0	0	0	0
181	40	40	25	0	0.459325	6.80064	4.17817	3.56822	1.24815	0.871383	24.635	0.088427	0.97192	1.6045	0.633441	14.3248	0.0530547	0.514469	0.0055627	182	0.0525723	2.42926	0.79872	0.382315	0.404148	0.0122347	12.03	106	62	0.555466	#REF!	0	0	0	0	0	0	0	0	0	0	0	0	0	0	0	0	0	0
182	40	40	31	0	1.33005	29.6891	15.8088	13.4264	3.85285	2.98808	84.2487	0.287902	2.4207	3.69171	0.46114	47.9508	0.259326	1.84508	0.0703368	136.661	0.199741	8.82124	2.31886	1.37073	1.87917	0.142461	6.06041	118	71	8.71658	#REF!	0	0	0	0	0	0	0	0	0	0	0	0	0	0	0	0	0	0
183	40	40	33	0	1.54429	40.7778	8.28594	10.0932	4.1878	3.49222	103.017	0.284953	1.28742	2.45714	0.179365	50.9079	0.112222	2.22	0.0449365	164.239	0.195397	10.4349	2.76541	1.73111	19.1524	0.119349	7.43529	113	64	16.3075	#REF!	0	0	0	0	0	0	0	0	0	0	0	0	0	0	0	0	0	0
184	38	38	27	0	1.04146	15.4146	5.09756	6	3.72439	2	61.2439	0.186098	11.1854	3.92683	2.4878	36.3171	0.639024	0.721951	0.0568293	215.732	0.0926829	3.46341	1.84634	1.13659	11.1104	0.43439	9.60829	106	72	63.622	#REF!	0	0	0	0	0	0	0	0	0	0	0	0	0	0	0	0	0	0
185	38	38	30	0	1.54318	37.8409	7.47727	8.52273	3.50909	3.82727	98.8864	0.249545	0.611364	2.52273	0.480573	52.4773	1.14318	1.20682	0.0254115	143.455	0.181818	6.09091	2.80682	1.79091	11.1104	0.875	6.08	97	62	24.9273	#REF!	0	0	0	0	0	0	0	0	0	0	0	0	0	0	0	0	0	0
186	38	38	31	0	3.2	71	6	11	8.6	8.6	253	0.43	0.59	24	0.480573	93	0.978788	4.1	1.28	208	0.6	6.36364	5.7	3	2.20485	0.106667	9.74	115	70	12.7485	#REF!	0	0	0	0	0	0	0	0	0	0	0	0	0	0	0	0	0	0
187	38	38	34	0	2.20667	64.8963	9.51111	12.1333	5.60741	5.44148	156.274	0.370815	0.596889	0.340741	0.480573	58.0074	0.28963	2.92889	0.0476296	196.274	0.300741	12.6815	4.00519	2.52741	2.95689	0.196444	8.00881	103	61	59.7326	#REF!	0	0	0	0	0	0	0	0	0	0	0	0	0	0	0	0	0	0
188	31	31	26	0	0.5475	7.4625	2.05	2.3875	1.12375	1.15	30.0375	0.086375	0.612525	1.4625	0.480573	16.175	0.07375	0.4	0.0254115	283	0.0525	1.8375	1.01235	0.51625	12.358	0.00625	12.42	137	85	0.32875	#REF!	0	0	0	0	0	0	0	0	0	0	0	0	0	0	0	0	0	0
189	31	31	28	0	1.02	17.2571	5.25	7.08333	2.44857	1.99143	49.4	0.159429	0.223029	2.74286	0.4	28.9714	0.857143	0.722857	0.0254115	173.194	0.117143	3.45714	1.80286	0.865714	0.318286	0.166286	6.128	133	74	7.29714	#REF!	0	0	0	0	0	0	0	0	0	0	0	0	0	0	0	0	0	0
190	31	31	30	0	1.54318	37.8409	7.47727	8.52273	3.50909	3.82727	98.8864	0.249545	0.611364	2.52273	0.480573	52.4773	1.14318	1.20682	0.0254115	143.455	0.181818	6.09091	2.80682	1.79091	11.1104	0.875	6.08	142	87	24.9273	#REF!	0	0	0	0	0	0	0	0	0	0	0	0	0	0	0	0	0	0
191	31	31	31	0	3.1	96	6	27	9.5	9.2	212	0.43	3.88804	3.17857	1.48608	39.9714	0.542857	5	0.0286429	254	0.4	17	6.3	5.7	23.4476	0.212071	9.58	111.696	65.6304	20.8486	#REF!	0	0	0	0	0	0	0	0	0	0	0	0	0	0	0	0	0	0
192	31	31	31	0	1.26714	27.7	9.70922	14.6809	5.24571	3.12143	71.2571	0.546857	3.88804	3.17857	1.48608	116	0.542857	1.56857	0.0286429	161.064	0.171429	6.35714	2.19862	1.51	23.4476	0.212071	7.06043	111.696	65.6304	20.8486	#REF!	0	0	0	0	0	0	0	0	0	0	0	0	0	0	0	0	0	0
193	31	31	31	0	1.26714	27.7	9.70922	14.6809	5.24571	3.12143	71.2571	0.546857	3.88804	3.17857	1.48608	39.9714	0.542857	1.56857	0.0286429	247	0.171429	6.35714	2.19862	1.51	23.4476	0.212071	20.46	111.696	65.6304	20.8486	#REF!	0	0	0	0	0	0	0	0	0	0	0	0	0	0	0	0	0	0
194	31	31	31	0	1.26714	27.7	9.70922	14.6809	5.24571	3.12143	71.2571	0.546857	3.88804	3.17857	1.48608	39.9714	0.542857	1.56857	0.0286429	277	0.171429	6.35714	2.19862	1.51	23.4476	0.212071	16.42	111.696	65.6304	20.8486	#REF!	0	0	0	0	0	0	0	0	0	0	0	0	0	0	0	0	0	0
195	42	42	33	0	1.69874	46.9169	6.72932	9.41103	4.68216	4.14055	118.806	0.32098	1.6118	3.1864	0.0831234	54.9849	0.206297	2.15214	0.0572796	167.727	0.230479	10.3098	3.02325	1.93098	12.0932	0.119547	7.41531	100	60	8.00882	#REF!	0	0	0	0	0	0	0	0	0	0	0	0	0	0	0	0	0	0
196	37	37	25	0	0.459325	6.80064	4.17817	3.56822	1.24815	0.871383	24.635	0.088427	0.97192	1.6045	0.633441	14.3248	0.0530547	0.514469	0.0055627	168	0.0525723	2.42926	0.79872	0.382315	0.404148	0.0122347	6.35	106	70	0.555466	#REF!	0	0	0	0	0	0	0	0	0	0	0	0	0	0	0	0	0	0
197	37	37	30	0	1.3763	26.9566	5.6533	8.13754	4.16571	2.9896	84.237	0.32408	2.91316	3.18786	0.0635838	48.0058	0.355491	1.76098	0.0331214	147.356	0.15578	8.56647	2.37812	1.39277	1.14321	0.0463295	6.84211	106	70	3.35376	#REF!	0	0	0	0	0	0	0	0	0	0	0	0	0	0	0	0	0	0
198		40	28	0	1.16351	23.891	8.22275	8.45024	3.80047	2.91517	81.0948	0.230711	3.74268	2.70616	0.42654	38.0237	0.453081	1.40664	0.0548341	182.005	0.165877	5.94787	2.06093	1.42607	8.6781	0.188957	7.87815	108.277	65.2197	22.5052	#REF!	0	0	0	0	0	0	0	0	0	0	0	0	0	0	0	0	0	0
199	40	40	25	0	0.443836	8.56164	2.31507	3.05088	1.37652	0.958904	24.3659	0.0917025	0.859538	0.960861	0.614481	14.4247	0.0320939	0.51272	0.0299609	213	0.0716243	2.63992	0.767251	0.424266	35.2231	0.036184	9.05	105	60	2.01977	#REF!	0	0	0	0	0	0	0	0	0	0	0	0	0	0	0	0	0	0
200	40	40	30	0	3.6	61	8	13	5.5	8.9	289	0.41	2.91316	3.18786	0.0635838	85	5.8	1.76098	0.0331214	181	0.5	8.56647	5.9	3.8	1.14321	0.0463295	9.46	122	75	3.35376	#REF!	0	0	0	0	0	0	0	0	0	0	0	0	0	0	0	0	0	0
201	40	40	32	0	1.63502	39.1308	6.54008	8.79747	4.3789	3.74768	110.823	0.297975	2.16199	4.85654	0.0253165	58.9156	0.236709	2.16034	0.03	163.903	0.204219	10.3333	2.91548	1.75105	18.979	0.14654	6.92844	104	69	15.4996	#REF!	0	0	0	0	0	0	0	0	0	0	0	0	0	0	0	0	0	0
202	40	40	34	0	1.68125	48.9375	10.8914	13.0063	4.66515	3.90572	114.68	0.320876	2.29042	1.36017	0.622881	50.9047	0.124153	2.49015	0.071303	169.481	0.25911	12.0085	2.97227	1.9053	30.4838	0.129311	7.65005	119	63	18.0063	#REF!	0	0	0	0	0	0	0	0	0	0	0	0	0	0	0	0	0	0
203		38	31	0	1.33005	29.6891	15.8088	13.4264	3.85285	2.98808	84.2487	0.287902	2.4207	3.69171	0.46114	47.9508	0.259326	1.84508	0.0703368	136.661	0.199741	8.82124	2.31886	1.37073	1.87917	0.142461	6.06041	113.602	68.3837	8.71658	#REF!	0	0	0	0	0	0	0	0	0	0	0	0	0	0	0	0	0	0
204	38	38	34	0	3.4	108	7	14	8.3	8.4	196	0.53	2.29042	1.36017	0.622881	103	0.124153	3.8	0.071303	245	0.4	23	6.4	3.5	30.4838	0.129311	14.75	102	59	18.0063	#REF!	0	0	0	0	0	0	0	0	0	0	0	0	0	0	0	0	0	0
205	38	38	27	0	0.889062	16.1745	4.48312	5.93506	2.83013	2.07031	55.4323	0.174	3.53231	2.06771	0.549479	30.1276	0.239844	1.05417	0.0538802	195.672	0.115365	4.60156	1.56394	0.988281	1.09677	0.109609	8.20555	112	72	6.24062	#REF!	0	0	0	0	0	0	0	0	0	0	0	0	0	0	0	0	0	0
206	38	38	31	0	1.33005	29.6891	15.8088	13.4264	3.85285	2.98808	84.2487	0.287902	2.4207	3.69171	0.46114	47.9508	0.259326	1.84508	0.0703368	136.661	0.199741	8.82124	2.31886	1.37073	1.87917	0.142461	6.06041	103	58	8.71658	#REF!	0	0	0	0	0	0	0	0	0	0	0	0	0	0	0	0	0	0
207	38	38	33	0	3.5	63	7	12	4.7	8.8	263	0.58	1.28742	2.45714	0.179365	73	0.112222	2.22	0.0449365	198	0.5	10.4349	6	3.9	19.1524	0.119349	11.39	114	69	16.3075	#REF!	0	0	0	0	0	0	0	0	0	0	0	0	0	0	0	0	0	0
208	38	38	34	0	1.68125	48.9375	10.8914	13.0063	4.66515	3.90572	114.68	0.320876	2.29042	1.36017	0.622881	50.9047	0.124153	2.49015	0.071303	169.481	0.25911	12.0085	2.97227	1.9053	30.4838	0.129311	7.65005	114.392	69.0874	18.0063	#REF!	0	0	0	0	0	0	0	0	0	0	0	0	0	0	0	0	0	0
209		55	28	0	1.16351	23.891	8.22275	8.45024	3.80047	2.91517	81.0948	0.230711	3.74268	2.70616	0.42654	38.0237	0.453081	1.40664	0.0548341	182.005	0.165877	5.94787	2.06093	1.42607	8.6781	0.188957	7.87815	106	62	22.5052	#REF!	0	0	0	0	0	0	0	0	0	0	0	0	0	0	0	0	0	0
210		55	32	0	1.63502	39.1308	6.54008	8.79747	4.3789	3.74768	110.823	0.297975	2.16199	4.85654	0.0253165	58.9156	0.236709	2.16034	0.03	163.903	0.204219	10.3333	2.91548	1.75105	18.979	0.14654	6.92844	111	64	15.4996	#REF!	0	0	0	0	0	0	0	0	0	0	0	0	0	0	0	0	0	0
211	24	24	25	0	3	64	15	16	1.9	8.2	183	0.22	1	15	9.73343	77	5.33466	3.9	0.0388505	172	0.3	19	5.3	1.8	13.6856	0.030318	6.25	116.917	69	2206.57	#REF!	0	0	0	0	0	0	0	0	0	0	0	0	0	0	0	0	0	0
212	24	24	27	0	3	64	15	16	1.9	8.2	183	0.22	1	15	9.77273	77	5.29617	3.9	0.0593081	172	0.3	19	5.3	1.8	1.57978	0.213483	6.25	119	71	2190.65	#REF!	0	0	0	0	0	0	0	0	0	0	0	0	0	0	0	0	0	0
213	24	24	31	0	3	64	15	16	1.9	8.2	183	0.22	1	15	9.73098	77	5.33332	3.9	0.0529985	172	0.3	19	5.3	1.8	21.6781	0.178333	6.25	124	83	2206.02	#REF!	0	0	0	0	0	0	0	0	0	0	0	0	0	0	0	0	0	0
214	24	24	33	0	3	64	15	16	1.9	8.2	183	0.22	1	15	9.80195	77	5.37222	3.9	0.0867005	172	0.3	19	5.3	1.8	61.9165	0.248334	6.25	115	64	2222.11	#REF!	0	0	0	0	0	0	0	0	0	0	0	0	0	0	0	0	0	0
215	41	41	25	0	0.443836	8.56164	2.31507	3.05088	1.37652	0.958904	24.3659	0.0917025	0.859538	0.960861	0.614481	14.4247	0.0320939	0.51272	0.0299609	220.077	0.0716243	2.63992	0.767251	0.424266	35.2231	0.036184	8.97585	108	63	2.01977	#REF!	0	0	0	0	0	0	0	0	0	0	0	0	0	0	0	0	0	0
216	41	41	29	0	1.36583	25.9799	7.9799	10.8442	4.70151	3.09548	95.1055	0.27191	2.81921	5.43216	0.0703518	46.4221	0.233668	1.59548	0.12608	162.698	0.164322	7.20101	2.39548	1.49849	35.2231	0.253166	7.42633	105	75	14.7035	#REF!	0	0	0	0	0	0	0	0	0	0	0	0	0	0	0	0	0	0
217	41	41	34	0	1.68125	48.9375	10.8914	13.0063	4.66515	3.90572	114.68	0.320876	2.29042	1.36017	0.622881	50.9047	0.124153	2.49015	0.071303	169.481	0.25911	12.0085	2.97227	1.9053	30.4838	0.129311	7.65005	114.392	69.0874	18.0063	#REF!	0	0	0	0	0	0	0	0	0	0	0	0	0	0	0	0	0	0
218	37	37	27	0	0.889062	16.1745	4.48312	5.93506	2.83013	2.07031	55.4323	0.174	3.53231	2.06771	0.549479	30.1276	0.239844	1.05417	0.0538802	195.672	0.115365	4.60156	1.56394	0.988281	1.09677	0.109609	8.20555	107	67	6.24062	#REF!	0	0	0	0	0	0	0	0	0	0	0	0	0	0	0	0	0	0
219	37	37	30	0	1.3763	26.9566	5.6533	8.13754	4.16571	2.9896	84.237	0.32408	2.91316	3.18786	0.0635838	48.0058	0.355491	1.76098	0.0331214	147.356	0.15578	8.56647	2.37812	1.39277	1.14321	0.0463295	6.84211	107	58	3.35376	#REF!	0	0	0	0	0	0	0	0	0	0	0	0	0	0	0	0	0	0
220	37	37	32	0	1.40131	33.9454	7.99783	9.64783	4.44524	3.18974	89.3341	0.306948	4.25758	3.83843	0.827511	52.2096	0.144978	2.05677	0.0570524	153.552	0.184716	10.19	2.44004	1.52969	31.0246	0.0932969	7.15515	110	67	11.3926	#REF!	0	0	0	0	0	0	0	0	0	0	0	0	0	0	0	0	0	0
221	37	37	34	0	1.68125	48.9375	10.8914	13.0063	4.66515	3.90572	114.68	0.320876	2.29042	1.36017	0.622881	50.9047	0.124153	2.49015	0.071303	169.481	0.25911	12.0085	2.97227	1.9053	30.4838	0.129311	7.65005	107	60	18.0063	#REF!	0	0	0	0	0	0	0	0	0	0	0	0	0	0	0	0	0	0
222	38	38	25	0	0.443836	8.56164	2.31507	3.05088	1.37652	0.958904	24.3659	0.0917025	0.859538	0.960861	0.614481	14.4247	0.0320939	0.51272	0.0299609	220.077	0.0716243	2.63992	0.767251	0.424266	35.2231	0.036184	8.97585	101	62	2.01977	#REF!	0	0	0	0	0	0	0	0	0	0	0	0	0	0	0	0	0	0
223	38	38	29	0	1.36583	25.9799	7.9799	10.8442	4.70151	3.09548	95.1055	0.27191	2.81921	5.43216	0.0703518	46.4221	0.233668	1.59548	0.12608	162.698	0.164322	7.20101	2.39548	1.49849	35.2231	0.253166	7.42633	103	64	14.7035	#REF!	0	0	0	0	0	0	0	0	0	0	0	0	0	0	0	0	0	0
224	38	38	32	0	3.1	90	14	16	7.3	7.9	206	0.55	4.25758	3.83843	0.827511	107	0.144978	3.8	0.0570524	271	0.2	19	5.6	4	31.0246	0.0932969	10.93	114.138	68.5783	11.3926	#REF!	0	0	0	0	0	0	0	0	0	0	0	0	0	0	0	0	0	0
225	38	38	32	0	1.40131	33.9454	7.99783	9.64783	4.44524	3.18974	89.3341	0.306948	4.25758	3.83843	0.827511	52.2096	0.144978	2.05677	0.0570524	233	0.184716	10.19	2.44004	1.52969	31.0246	0.0932969	17.05	114.138	68.5783	11.3926	#REF!	0	0	0	0	0	0	0	0	0	0	0	0	0	0	0	0	0	0
226	38	38	33	0	1.54429	40.7778	8.28594	10.0932	4.1878	3.49222	103.017	0.284953	1.28742	2.45714	0.179365	50.9079	0.112222	2.22	0.0449365	164.239	0.195397	10.4349	2.76541	1.73111	19.1524	0.119349	7.43529	113.962	69.1021	16.3075	#REF!	0	0	0	0	0	0	0	0	0	0	0	0	0	0	0	0	0	0
227	38	38	33	0	1.54429	40.7778	8.28594	10.0932	4.1878	3.49222	103.017	0.284953	1.28742	2.45714	0.179365	50.9079	0.112222	2.22	0.0449365	164.239	0.195397	10.4349	2.76541	1.73111	19.1524	0.119349	7.43529	113.962	69.1021	16.3075	#REF!	0	0	0	0	0	0	0	0	0	0	0	0	0	0	0	0	0	0
228	38	38	33	0	1.54429	40.7778	8.28594	10.0932	4.1878	3.49222	103.017	0.284953	1.28742	2.45714	0.179365	50.9079	0.112222	2.22	0.0449365	253	0.195397	10.4349	2.76541	1.73111	19.1524	0.119349	9.67	113.962	69.1021	16.3075	#REF!	0	0	0	0	0	0	0	0	0	0	0	0	0	0	0	0	0	0
229	38	38	34	0	1.6217	52.3452	13.057	19.5914	4.74137	3.90947	114.791	0.330176	2.02923	2.30572	0.0946746	52.4497	0.1357	2.46252	0.0267061	169.722	0.282051	12.217	2.86907	1.88521	0.0264497	0.117002	7.32777	85	53	10.6142	#REF!	0	0	0	0	0	0	0	0	0	0	0	0	0	0	0	0	0	0
230		82	25	0	0.443836	8.56164	2.31507	3.05088	1.37652	0.958904	24.3659	0.0917025	0.859538	0.960861	0.614481	14.4247	0.0320939	0.51272	0.0299609	220.077	0.0716243	2.63992	0.767251	0.424266	35.2231	0.036184	8.97585	107.473	64.3937	2.01977	#REF!	0	0	0	0	0	0	0	0	0	0	0	0	0	0	0	0	0	0
231		82	25	0	0.443836	8.56164	2.31507	3.05088	1.37652	0.958904	24.3659	0.0917025	0.859538	0.960861	0.614481	14.4247	0.0320939	0.51272	0.0299609	213	0.0716243	2.63992	0.767251	0.424266	35.2231	0.036184	12.01	107.473	64.3937	2.01977	#REF!	0	0	0	0	0	0	0	0	0	0	0	0	0	0	0	0	0	0
232		82	25	0	0.443836	8.56164	2.31507	3.05088	1.37652	0.958904	24.3659	0.0917025	0.859538	0.960861	0.614481	14.4247	0.0320939	0.51272	0.0299609	220.077	0.0716243	2.63992	0.767251	0.424266	35.2231	0.036184	8.97585	107.473	64.3937	2.01977	#REF!	0	0	0	0	0	0	0	0	0	0	0	0	0	0	0	0	0	0
233	40	40	28	0	1.02	17.2571	5.25	7.08333	2.44857	1.99143	49.4	0.159429	0.223029	2.74286	0.4	28.9714	0.857143	0.722857	0.0254115	173.194	0.117143	3.45714	1.80286	0.865714	0.318286	0.166286	6.128	129	73	7.29714	#REF!	0	0	0	0	0	0	0	0	0	0	0	0	0	0	0	0	0	0
234	40	40	32	0	3.4	92	33	35	6.1	9.1	257	0.51	0.683852	2.1279	25	89	0.627869	1.45574	0.0390164	199	0.4	6.40984	6	5	21.8423	0.0939344	6.56	129	86	11.382	#REF!	0	0	0	0	0	0	0	0	0	0	0	0	0	0	0	0	0	0
235	39	39	27	0	0.783857	11.13	3.09375	4.125	2.21205	1.60269	45.4753	0.14192	1.76636	1.50673	0.0313901	29.5157	0.274439	1.01031	0.023991	99	0.0878924	5.30045	1.3125	0.700448	0.0474439	0.0146188	9.31	92	56	2.43812	#REF!	0	0	0	0	0	0	0	0	0	0	0	0	0	0	0	0	0	0
236	39	39	29	0	1.36583	25.9799	7.9799	10.8442	4.70151	3.09548	95.1055	0.27191	2.81921	5.43216	0.0703518	46.4221	0.233668	1.59548	0.12608	162.698	0.164322	7.20101	2.39548	1.49849	35.2231	0.253166	7.42633	87	50	14.7035	#REF!	0	0	0	0	0	0	0	0	0	0	0	0	0	0	0	0	0	0
237	39	39	31	0	1.31048	30.1895	5.92742	7.375	3.28589	3.07661	83.1129	0.218024	2.1553	3.57661	0.0443548	49.0806	0.285081	1.78105	0.0158468	114	0.174597	9.05242	2.30643	1.42137	32.3745	0.0445968	12.56	94	56	3.68629	#REF!	0	0	0	0	0	0	0	0	0	0	0	0	0	0	0	0	0	0
238	39	39	33	0	1.69874	46.9169	6.72932	9.41103	4.68216	4.14055	118.806	0.32098	1.6118	3.1864	0.0831234	54.9849	0.206297	2.15214	0.0572796	167.727	0.230479	10.3098	3.02325	1.93098	12.0932	0.119547	7.41531	91	50	8.00882	#REF!	0	0	0	0	0	0	0	0	0	0	0	0	0	0	0	0	0	0
239	36	36	25	0	0.459325	6.80064	4.17817	3.56822	1.24815	0.871383	24.635	0.088427	0.97192	1.6045	0.633441	14.3248	0.0530547	0.514469	0.0055627	211.492	0.0525723	2.42926	0.79872	0.382315	0.404148	0.0122347	8.63728	111	77	0.555466	#REF!	0	0	0	0	0	0	0	0	0	0	0	0	0	0	0	0	0	0
240	36	36	28	0	1.16327	23.1728	6.0463	7.30247	3.25278	2.81481	77.2623	0.199136	2.72966	3.40741	0.169753	38.7747	0.437346	1.38056	0.065463	170.328	0.145062	5.88272	2.07747	1.29506	6.87568	0.077716	7.53512	115	69	6.10556	#REF!	0	0	0	0	0	0	0	0	0	0	0	0	0	0	0	0	0	0
241	36	36	31	0	1.33005	29.6891	15.8088	13.4264	3.85285	2.98808	84.2487	0.287902	2.4207	3.69171	0.46114	47.9508	0.259326	1.84508	0.0703368	136.661	0.199741	8.82124	2.31886	1.37073	1.87917	0.142461	6.06041	117	68	8.71658	#REF!	0	0	0	0	0	0	0	0	0	0	0	0	0	0	0	0	0	0
242	36	36	33	0	3.6	119	10	17	7.5	8.6	251	0.55	1.28742	2.45714	0.179365	73	0.112222	3.8	0.0449365	210	0.6	10.4349	6.5	4.2	19.1524	0.119349	11.28	115	67	16.3075	#REF!	0	0	0	0	0	0	0	0	0	0	0	0	0	0	0	0	0	0
243		107	25	0	0.459325	6.80064	4.17817	3.56822	1.24815	0.871383	24.635	0.088427	0.97192	1.6045	0.633441	14.3248	0.0530547	0.514469	0.0055627	211.492	0.0525723	2.42926	0.79872	0.382315	0.404148	0.0122347	8.63728	112.286	66.8726	0.555466	#REF!	0	0	0	0	0	0	0	0	0	0	0	0	0	0	0	0	0	0
244		107	29	0	1.22654	21.4369	5.55128	7.27564	3.65192	2.54725	74.6019	0.240417	1.98341	2.51133	0.226537	42.8544	0.291586	1.49773	0.0464078	162.952	0.144337	6.75728	2.16613	1.17702	0.942913	0.0684142	7.11845	104	62	2.77961	#REF!	0	0	0	0	0	0	0	0	0	0	0	0	0	0	0	0	0	0
245		107	32	0	1.40131	33.9454	7.99783	9.64783	4.44524	3.18974	89.3341	0.306948	4.25758	3.83843	0.827511	52.2096	0.144978	2.05677	0.0570524	153.552	0.184716	10.19	2.44004	1.52969	31.0246	0.0932969	7.15515	126	64	11.3926	#REF!	0	0	0	0	0	0	0	0	0	0	0	0	0	0	0	0	0	0
246	38	38	25	0	0.459325	6.80064	4.17817	3.56822	1.24815	0.871383	24.635	0.088427	0.97192	1.6045	0.633441	14.3248	0.0530547	0.514469	0.0055627	211.492	0.0525723	2.42926	0.79872	0.382315	0.404148	0.0122347	8.63728	107	70	0.555466	#REF!	0	0	0	0	0	0	0	0	0	0	0	0	0	0	0	0	0	0
247	38	38	29	0	1.22654	21.4369	5.55128	7.27564	3.65192	2.54725	74.6019	0.240417	1.98341	2.51133	0.226537	42.8544	0.291586	1.49773	0.0464078	162.952	0.144337	6.75728	2.16613	1.17702	0.942913	0.0684142	7.11845	104	57	2.77961	#REF!	0	0	0	0	0	0	0	0	0	0	0	0	0	0	0	0	0	0
248	38	38	32	0	1.40131	33.9454	7.99783	9.64783	4.44524	3.18974	89.3341	0.306948	4.25758	3.83843	0.827511	52.2096	0.144978	2.05677	0.0570524	153.552	0.184716	10.19	2.44004	1.52969	31.0246	0.0932969	7.15515	107	57	11.3926	#REF!	0	0	0	0	0	0	0	0	0	0	0	0	0	0	0	0	0	0
249	38	38	34	0	1.68125	48.9375	10.8914	13.0063	4.66515	3.90572	114.68	0.320876	2.29042	1.36017	0.622881	50.9047	0.124153	2.49015	0.071303	169.481	0.25911	12.0085	2.97227	1.9053	30.4838	0.129311	7.65005	106	66	18.0063	#REF!	0	0	0	0	0	0	0	0	0	0	0	0	0	0	0	0	0	0
250	35	35	26	0	0.477119	8.01412	2.32394	3.22817	1.36845	1.0904	27.2994	0.0800563	1.11586	2.72881	0.659399	17.7994	0.089548	0.641808	0.0302825	155	0.0700565	2.96045	0.838655	0.451695	35.2231	0.0409322	9.83	110	68	0.831356	#REF!	0	0	0	0	0	0	0	0	0	0	0	0	0	0	0	0	0	0
251	35	35	30	0	1.3763	26.9566	5.6533	8.13754	4.16571	2.9896	84.237	0.32408	2.91316	3.18786	0.0635838	48.0058	0.355491	1.76098	0.0331214	147.356	0.15578	8.56647	2.37812	1.39277	1.14321	0.0463295	6.84211	102	69	3.35376	#REF!	0	0	0	0	0	0	0	0	0	0	0	0	0	0	0	0	0	0
252	35	35	34	0	1.68125	48.9375	10.8914	13.0063	4.66515	3.90572	114.68	0.320876	2.29042	1.36017	0.622881	50.9047	0.124153	2.49015	0.071303	169.481	0.25911	12.0085	2.97227	1.9053	30.4838	0.129311	7.65005	98	65	18.0063	#REF!	0	0	0	0	0	0	0	0	0	0	0	0	0	0	0	0	0	0
253	38	38	25	0	0.232222	4.11111	1.02222	1.02222	0.54	0.57	14.2778	0.0456667	0.269	0.744444	0.480573	6	0.13	0.0511111	0.0254115	222.244	0.0244444	0.244444	0.413333	0.29	1.80744	0.0125556	9.65456	118	70	1.59556	#REF!	0	0	0	0	0	0	0	0	0	0	0	0	0	0	0	0	0	0
254	38	38	29	0	1.01765	23.049	119.902	157.294	3.57745	2.81471	63.549	0.256667	7.20664	4.69608	0.27451	41.8137	0.417647	1.29412	0.149216	145.825	0.285294	6.85294	1.83824	1.21275	31.8623	0.192843	7.29363	115	74	6.29608	#REF!	0	0	0	0	0	0	0	0	0	0	0	0	0	0	0	0	0	0
255	38	38	33	0	1.90526	52.8026	7.55263	10.3289	4.70526	4.62895	133.263	0.316974	0.923553	1.09211	0.480573	52.6842	0.498684	1.86053	0.0142105	179.013	0.231579	10.0789	3.48421	2.24474	11.1104	0.163816	7.09026	120	79	10.2289	#REF!	0	0	0	0	0	0	0	0	0	0	0	0	0	0	0	0	0	0
256	39	39	26	0	0.708369	12.5451	4.80472	4.74678	1.93884	1.57682	41.6202	0.118691	1.58837	1.57511	0.553648	22.4185	0.107511	0.725107	0.0589056	199	0.0796137	3.14592	1.28879	0.728326	20.4745	0.121137	11.25	119	59	7.64914	#REF!	0	0	0	0	0	0	0	0	0	0	0	0	0	0	0	0	0	0
257	39	39	30	0	1.3763	26.9566	5.6533	8.13754	4.16571	2.9896	84.237	0.32408	2.91316	3.18786	0.0635838	48.0058	0.355491	1.76098	0.0331214	147.356	0.15578	8.56647	2.37812	1.39277	1.14321	0.0463295	6.84211	100	54	3.35376	#REF!	0	0	0	0	0	0	0	0	0	0	0	0	0	0	0	0	0	0
258	39	39	33	0	1.54429	40.7778	8.28594	10.0932	4.1878	3.49222	103.017	0.284953	1.28742	2.45714	0.179365	50.9079	0.112222	2.22	0.0449365	164.239	0.195397	10.4349	2.76541	1.73111	19.1524	0.119349	7.43529	115	68	16.3075	#REF!	0	0	0	0	0	0	0	0	0	0	0	0	0	0	0	0	0	0
259	39	39	28	0	1.16327	23.1728	6.0463	7.30247	3.25278	2.81481	77.2623	0.199136	2.72966	3.40741	0.169753	38.7747	0.437346	1.38056	0.065463	170.328	0.145062	5.88272	2.07747	1.29506	6.87568	0.077716	7.53512	108	72	6.10556	#REF!	0	0	0	0	0	0	0	0	0	0	0	0	0	0	0	0	0	0
260	39	39	31	0	1.33005	29.6891	15.8088	13.4264	3.85285	2.98808	84.2487	0.287902	2.4207	3.69171	0.46114	47.9508	0.259326	1.84508	0.0703368	136.661	0.199741	8.82124	2.31886	1.37073	1.87917	0.142461	6.06041	102	64	8.71658	#REF!	0	0	0	0	0	0	0	0	0	0	0	0	0	0	0	0	0	0
261	39	39	34	0	1.68125	48.9375	10.8914	13.0063	4.66515	3.90572	114.68	0.320876	2.29042	1.36017	0.622881	50.9047	0.124153	2.49015	0.071303	177	0.25911	12.0085	2.97227	1.9053	30.4838	0.129311	8.08	101	69	18.0063	#REF!	0	0	0	0	0	0	0	0	0	0	0	0	0	0	0	0	0	0
262		128	28	0	1.16327	23.1728	6.0463	7.30247	3.25278	2.81481	77.2623	0.199136	2.72966	3.40741	0.169753	38.7747	0.437346	1.38056	0.065463	170.328	0.145062	5.88272	2.07747	1.29506	6.87568	0.077716	7.53512	127	79	6.10556	#REF!	0	0	0	0	0	0	0	0	0	0	0	0	0	0	0	0	0	0
263		128	32	0	1.40131	33.9454	7.99783	9.64783	4.44524	3.18974	89.3341	0.306948	4.25758	3.83843	0.827511	52.2096	0.144978	2.05677	0.0570524	153.552	0.184716	10.19	2.44004	1.52969	31.0246	0.0932969	7.15515	129	76	11.3926	#REF!	0	0	0	0	0	0	0	0	0	0	0	0	0	0	0	0	0	0
264		128	34	0	1.68125	48.9375	10.8914	13.0063	4.66515	3.90572	114.68	0.320876	2.29042	1.36017	0.622881	50.9047	0.124153	2.49015	0.071303	169.481	0.25911	12.0085	2.97227	1.9053	30.4838	0.129311	7.65005	126	73	18.0063	#REF!	0	0	0	0	0	0	0	0	0	0	0	0	0	0	0	0	0	0
265	25	25	26	0	3.5	12.5451	12	17	5.6	1.57682	41.6202	0.6	0.104	1.57511	0.553648	101	0.107511	3.3	1.22	180	0.0796137	3.14592	5.8	0.728326	20.4745	0.121137	11.16	113.431	67.1559	7.64914	#REF!	0	0	0	0	0	0	0	0	0	0	0	0	0	0	0	0	0	0
266	25	25	26	0	0.708369	12.5451	4.80472	4.74678	1.93884	1.57682	41.6202	0.118691	1.58837	1.57511	0.553648	22.4185	0.107511	0.725107	0.0589056	195	0.0796137	3.14592	1.28879	0.728326	20.4745	0.121137	23.94	113.431	67.1559	7.64914	#REF!	0	0	0	0	0	0	0	0	0	0	0	0	0	0	0	0	0	0
267	25	25	26	0	0.708369	12.5451	4.80472	4.74678	1.93884	1.57682	41.6202	0.118691	1.58837	1.57511	0.553648	22.4185	0.107511	0.725107	0.0589056	165	0.0796137	3.14592	1.28879	0.728326	20.4745	0.121137	9.64	113.431	67.1559	7.64914	#REF!	0	0	0	0	0	0	0	0	0	0	0	0	0	0	0	0	0	0
268	38	38	25	0	0.443836	8.56164	2.31507	3.05088	1.37652	0.958904	24.3659	0.0917025	0.859538	0.960861	0.614481	14.4247	0.0320939	0.51272	0.0299609	230	0.0716243	2.63992	0.767251	0.424266	35.2231	0.036184	5.96	114	68	2.01977	#REF!	0	0	0	0	0	0	0	0	0	0	0	0	0	0	0	0	0	0
269	38	38	28	0	1.16351	23.891	8.22275	8.45024	3.80047	2.91517	81.0948	0.230711	3.74268	2.70616	0.42654	38.0237	0.453081	1.40664	0.0548341	182.005	0.165877	5.94787	2.06093	1.42607	8.6781	0.188957	7.87815	119	64	22.5052	#REF!	0	0	0	0	0	0	0	0	0	0	0	0	0	0	0	0	0	0
270	38	38	29	0	3.6	35	23	20	7.9	9.2	278	0.39	2.81921	5.43216	0.0703518	115	0.233668	4	1.42	201	0.3	22	6.2	2.9	35.2231	0.253166	6.46	108.341	65.6698	14.7035	#REF!	0	0	0	0	0	0	0	0	0	0	0	0	0	0	0	0	0	0
271	38	38	31	0	1.31048	30.1895	5.92742	7.375	3.28589	3.07661	83.1129	0.218024	2.1553	3.57661	0.0443548	49.0806	0.285081	1.78105	0.0158468	146.492	0.174597	9.05242	2.30643	1.42137	32.3745	0.0445968	6.33754	116	65	3.68629	#REF!	0	0	0	0	0	0	0	0	0	0	0	0	0	0	0	0	0	0
272	38	38	34	0	1.6217	52.3452	13.057	19.5914	4.74137	3.90947	114.791	0.330176	2.02923	2.30572	0.0946746	52.4497	0.1357	2.46252	0.0267061	169.722	0.282051	12.217	2.86907	1.88521	0.0264497	0.117002	7.32777	109	67	10.6142	#REF!	0	0	0	0	0	0	0	0	0	0	0	0	0	0	0	0	0	0
273	33	33	28	0	1.16327	23.1728	6.0463	7.30247	3.25278	2.81481	77.2623	0.199136	2.72966	3.40741	0.169753	38.7747	0.437346	1.38056	0.065463	170.328	0.145062	5.88272	2.07747	1.29506	6.87568	0.077716	7.53512	95	58	6.10556	#REF!	0	0	0	0	0	0	0	0	0	0	0	0	0	0	0	0	0	0
274	33	33	30	0	1.3763	26.9566	5.6533	8.13754	4.16571	2.9896	84.237	0.32408	2.91316	3.18786	0.0635838	48.0058	0.355491	1.76098	0.0331214	147.356	0.15578	8.56647	2.37812	1.39277	1.14321	0.0463295	6.84211	103	57	3.35376	#REF!	0	0	0	0	0	0	0	0	0	0	0	0	0	0	0	0	0	0
275	33	33	32	0	3.6	101	10	15	10.3	8.8	233	0.54	4.25758	3.83843	0.827511	70	0.144978	4.1	0.0570524	191	0.9	10.19	5.9	4.5	31.0246	0.0932969	8.3	115	65	11.3926	#REF!	0	0	0	0	0	0	0	0	0	0	0	0	0	0	0	0	0	0
276	40	40	28	0	1.16351	23.891	8.22275	8.45024	3.80047	2.91517	81.0948	0.230711	3.74268	2.70616	0.42654	38.0237	0.453081	1.40664	0.0548341	182.005	0.165877	5.94787	2.06093	1.42607	8.6781	0.188957	7.87815	109	66	22.5052	#REF!	0	0	0	0	0	0	0	0	0	0	0	0	0	0	0	0	0	0
277	40	40	30	0	3.3	102	13	15	5.7	8.6	181	0.68	2.02554	2.47596	0.394231	111	0.4125	1.60577	0.038125	184	0.3	7.71154	6	4.1	63.7678	0.300577	9.46	109.538	66.1503	36.1832	#REF!	0	0	0	0	0	0	0	0	0	0	0	0	0	0	0	0	0	0
278	40	40	32	0	1.63502	39.1308	6.54008	8.79747	4.3789	3.74768	110.823	0.297975	2.16199	4.85654	0.0253165	58.9156	0.236709	2.16034	0.03	163.903	0.204219	10.3333	2.91548	1.75105	18.979	0.14654	6.92844	110	66	15.4996	#REF!	0	0	0	0	0	0	0	0	0	0	0	0	0	0	0	0	0	0
279	40	40	34	0	3.2	164	13	18	5.7	8.7	180	0.54	1.1	26	0.0946746	152	0.1357	2.46252	0.0267061	181	0.5	12.217	5.9	4.5	0.0264497	0.117002	9.55	111	74	10.6142	#REF!	0	0	0	0	0	0	0	0	0	0	0	0	0	0	0	0	0	0
280	39	39	25	0	3.1	35	10	13	14.2	8.4	259	1.05	0.97192	1.6045	0.633441	75	0.0530547	4.5	0.0055627	288	0.3	23	6.1	6.7	177.1	0.3	11.15	85	45	57.8	#REF!	0	0	0	0	0	0	0	0	0	0	0	0	0	0	0	0	0	0
281	39	39	30	0	3	42	10	13	11.8	8.7	279	0.89	2.91316	3.18786	0.0635838	79	0.355491	4.5	0.0331214	359	0.3	23	6	6.5	389.47	0.63	12.61	103	69	78.4	#REF!	0	0	0	0	0	0	0	0	0	0	0	0	0	0	0	0	0	0
282	39	39	32	0	1.40131	33.9454	7.99783	9.64783	4.44524	3.18974	89.3341	0.306948	4.25758	3.83843	0.827511	52.2096	0.144978	2.05677	0.0570524	153.552	0.184716	10.19	2.44004	1.52969	31.0246	0.0932969	7.15515	110	69	11.3926	#REF!	0	0	0	0	0	0	0	0	0	0	0	0	0	0	0	0	0	0
283	39	39	34	0	1.68125	48.9375	10.8914	13.0063	4.66515	3.90572	114.68	0.320876	2.29042	1.36017	0.622881	50.9047	0.124153	2.49015	0.071303	169.481	0.25911	12.0085	2.97227	1.9053	30.4838	0.129311	7.65005	110	67	18.0063	#REF!	0	0	0	0	0	0	0	0	0	0	0	0	0	0	0	0	0	0
284	39	39	25	0	0.443836	8.56164	2.31507	3.05088	1.37652	0.958904	24.3659	0.0917025	0.859538	0.960861	0.614481	14.4247	0.0320939	0.51272	0.0299609	238	0.0716243	2.63992	0.767251	0.424266	35.2231	0.036184	7.88	120	67	2.01977	#REF!	0	0	0	0	0	0	0	0	0	0	0	0	0	0	0	0	0	0
285	39	39	30	0	1.28221	30.6346	6.38278	7.90431	3.71683	3.0399	89.6635	0.234519	2.02554	2.47596	0.394231	42.5769	0.4125	1.60577	0.038125	144.01	0.155769	7.71154	2.31943	1.52981	63.7678	0.300577	6.72562	120	78	36.1832	#REF!	0	0	0	0	0	0	0	0	0	0	0	0	0	0	0	0	0	0
286	39	39	33	0	1.69874	46.9169	6.72932	9.41103	4.68216	4.14055	118.806	0.32098	1.6118	3.1864	0.0831234	54.9849	0.206297	2.15214	0.0572796	167.727	0.230479	10.3098	3.02325	1.93098	12.0932	0.119547	7.41531	117	70	8.00882	#REF!	0	0	0	0	0	0	0	0	0	0	0	0	0	0	0	0	0	0
287	24	24	25	0	2.8	130	23	62	9.7	7.4	131	0.78	3.27	0.960861	7	65	0.0320939	4.3	1.35	335	0.4	12	4.9	6.2	35.2231	0.036184	13.38	107.473	64.3937	2.01977	#REF!	0	0	0	0	0	0	0	0	0	0	0	0	0	0	0	0	0	0
288	24	24	25	0	2.6	114	24	50	8.1	7.6	103	0.84	0.859538	0.960861	0.614481	179	0.0320939	3.9	1.2	263	0.3	14	4.3	5.4	35.2231	0.036184	15.08	107.473	64.3937	2.01977	#REF!	0	0	0	0	0	0	0	0	0	0	0	0	0	0	0	0	0	0
289	24	24	25	0	2.8	113	16	33	10.2	7.4	100	0.94	0.859538	14	0.614481	86	0.0320939	3.7	1.11	307	0.3	17	4.4	5.1	35.2231	0.036184	17.69	107.473	64.3937	2.01977	#REF!	0	0	0	0	0	0	0	0	0	0	0	0	0	0	0	0	0	0
290	24	24	25	0	3	98	6	15	11.4	7.3	89	0.81	0.859538	0.960861	0.614481	98	0.0320939	3.6	1.21	307	0.3	2.63992	4.4	4.3	35.2231	0.036184	12.49	107.473	64.3937	2.01977	#REF!	0	0	0	0	0	0	0	0	0	0	0	0	0	0	0	0	0	0
291	24	24	25	0	2.8	128	5	15	10.1	7	105	0.79	0.859538	0.960861	0.614481	84	0.0320939	3.3	1.31	359	0.6	19	4.5	3.6	35.2231	0.036184	11.77	107.473	64.3937	2.01977	#REF!	0	0	0	0	0	0	0	0	0	0	0	0	0	0	0	0	0	0
292	24	24	25	0	3	114	2	14	9.4	7.6	114	0.69	0.859538	0.960861	0.614481	98	0.0320939	3.4	1.53	395	0.6	17	4.9	3.1	35.2231	0.036184	11.15	107.473	64.3937	2.01977	#REF!	0	0	0	0	0	0	0	0	0	0	0	0	0	0	0	0	0	0
293	24	24	25	0	2.9	112	3	15	11	7.6	131	0.69	0.859538	0.960861	0.614481	102	0.0320939	4.1	1.73	460	0.4	19	5.1	3.1	35.2231	0.036184	10.65	107.473	64.3937	2.01977	#REF!	0	0	0	0	0	0	0	0	0	0	0	0	0	0	0	0	0	0
294	24	24	26	0	3.2	103	2	18	12.1	7.9	125	0.65	1.11586	2.72881	0.659399	85	0.089548	4.6	1.68	476	0.4	2.96045	5.5	2.7	35.2231	0.0409322	11.25	107.919	64.5369	0.831356	#REF!	0	0	0	0	0	0	0	0	0	0	0	0	0	0	0	0	0	0
295	24	24	26	0	3.2	104	3	12	13	8	136	0.62	94.5	82	0.659399	97	0.089548	4.8	1.53	512	0.4	16	5.6	2.7	35.2231	0.0409322	9.11	107.919	64.5369	0.831356	#REF!	0	0	0	0	0	0	0	0	0	0	0	0	0	0	0	0	0	0
296	24	24	26	0	3.3	128	3	13	11.7	8.1	146	0.62	1.11586	2.72881	0.659399	76	0.089548	5.2	0.96	636	0.6	15	6.1	2.2	35.2231	0.0409322	9.77	107.919	64.5369	0.831356	#REF!	0	0	0	0	0	0	0	0	0	0	0	0	0	0	0	0	0	0
297	24	24	26	0	0.477119	8.01412	2.32394	3.22817	1.36845	1.0904	27.2994	0.0800563	1.11586	2.72881	0.659399	17.7994	0.089548	0.641808	0.0302825	207.223	0.0700565	2.96045	0.838655	0.451695	35.2231	0.0409322	8.18288	107.919	64.5369	0.831356	#REF!	0	0	0	0	0	0	0	0	0	0	0	0	0	0	0	0	0	0
298	24	24	26	0	3.5	8.01412	4	11	10.4	1.0904	27.2994	0.78	12.5	2.72881	0.659399	17.7994	0.089548	5.6	1.55	855	0.4	2.96045	0.838655	0.451695	35.2231	0.0409322	4.5	107.919	64.5369	0.831356	#REF!	0	0	0	0	0	0	0	0	0	0	0	0	0	0	0	0	0	0
299	24	24	26	0	0.477119	8.01412	2.32394	3.22817	1.36845	1.0904	27.2994	0.0800563	1.11586	100	0.659399	17.7994	0.089548	5.6	0.0302825	207.223	0.0700565	17	0.838655	0.451695	35.2231	0.0409322	8.18288	107.919	64.5369	0.831356	#REF!	0	0	0	0	0	0	0	0	0	0	0	0	0	0	0	0	0	0
300	24	24	26	0	0.477119	8.01412	2.32394	3.22817	1.36845	1.0904	27.2994	0.0800563	1.11586	2.72881	0.659399	17.7994	0.089548	5.3	0.0302825	207.223	0.0700565	17	0.838655	0.451695	35.2231	0.0409322	8.18288	107.919	64.5369	0.831356	#REF!	0	0	0	0	0	0	0	0	0	0	0	0	0	0	0	0	0	0
301	24	24	27	0	0.783857	11.13	3.09375	4.125	2.21205	1.60269	45.4753	0.14192	1.76636	1.50673	0.0313901	29.5157	0.274439	4.6	0.023991	211	0.0878924	17	1.3125	0.700448	0.0474439	0.0146188	7.76592	109.115	65.3195	2.43812	#REF!	0	0	0	0	0	0	0	0	0	0	0	0	0	0	0	0	0	0
302	24	24	27	0	3.3	115	12	20	13.1	8	135	0.6	12.2	1.50673	0.0313901	77	0.274439	3.7	1.82	1088	0.2	21	5.9	2.9	0.0474439	0.0146188	11.37	109.115	65.3195	2.43812	#REF!	0	0	0	0	0	0	0	0	0	0	0	0	0	0	0	0	0	0
303	24	24	27	0	0.783857	11.13	3.09375	4.125	2.21205	1.60269	45.4753	0.14192	1.76636	1.50673	0.0313901	29.5157	0.274439	3.8	0.023991	1162	0.0878924	22	1.3125	0.700448	0.0474439	0.0146188	11.33	109.115	65.3195	2.43812	#REF!	0	0	0	0	0	0	0	0	0	0	0	0	0	0	0	0	0	0
304	24	24	27	0	0.783857	11.13	3.09375	4.125	2.21205	1.60269	45.4753	0.14192	1.76636	1.50673	0.0313901	29.5157	0.274439	1.01031	0.023991	1269	0.0878924	5.30045	1.3125	0.700448	0.0474439	0.0146188	12.98	109.115	65.3195	2.43812	#REF!	0	0	0	0	0	0	0	0	0	0	0	0	0	0	0	0	0	0
305	24	24	27	0	3	11.13	25	23	12.2	1.60269	45.4753	0.63	1.76636	1.50673	0.0313901	29.5157	0.274439	3.5	1.35	1216	0.3	23	1.3125	0.700448	0.0474439	0.0146188	12.29	109.115	65.3195	2.43812	#REF!	0	0	0	0	0	0	0	0	0	0	0	0	0	0	0	0	0	0
306	24	24	27	0	0.783857	11.13	3.09375	4.125	2.21205	1.60269	45.4753	0.14192	1.76636	1.50673	0.0313901	29.5157	0.274439	1.01031	0.023991	1094	0.0878924	5.30045	1.3125	0.700448	0.0474439	0.0146188	14.28	109.115	65.3195	2.43812	#REF!	0	0	0	0	0	0	0	0	0	0	0	0	0	0	0	0	0	0
307	24	24	28	0	1.16351	23.891	8.22275	8.45024	15.7	2.91517	81.0948	0.74	3.74268	2.70616	0.42654	38.0237	0.453081	4.4	0.0548341	856	0.165877	26	2.06093	1.42607	8.6781	0.188957	12.09	108.277	65.2197	22.5052	#REF!	0	0	0	0	0	0	0	0	0	0	0	0	0	0	0	0	0	0
308	24	24	31	0	1.31048	30.1895	5.92742	7.375	3.28589	3.07661	83.1129	0.218024	2.1553	3.57661	0.0443548	49.0806	0.285081	1.78105	0.0158468	488	0.174597	9.05242	2.30643	1.42137	32.3745	0.0445968	9.57	109.289	65.7345	3.68629	#REF!	0	0	0	0	0	0	0	0	0	0	0	0	0	0	0	0	0	0
309	40	40	26	0	0.5475	7.4625	2.05	2.3875	1.12375	1.15	30.0375	0.086375	0.612525	1.4625	0.480573	16.175	0.07375	0.4	0.0254115	291	0.0525	1.8375	1.01235	0.51625	12.358	0.00625	8.71	113	64	0.32875	#REF!	0	0	0	0	0	0	0	0	0	0	0	0	0	0	0	0	0	0
310	40	40	30	0	1.54318	37.8409	7.47727	8.52273	3.50909	3.82727	98.8864	0.249545	0.611364	2.52273	0.480573	52.4773	1.14318	1.20682	0.0254115	143.455	0.181818	6.09091	2.80682	1.79091	11.1104	0.875	6.08	118	65	24.9273	#REF!	0	0	0	0	0	0	0	0	0	0	0	0	0	0	0	0	0	0
311	40	40	34	0	2.20667	64.8963	9.51111	12.1333	5.60741	5.44148	156.274	0.370815	0.596889	0.340741	0.480573	58.0074	0.28963	2.92889	0.0476296	196.274	0.300741	12.6815	4.00519	2.52741	2.95689	0.196444	8.00881	123	79	59.7326	#REF!	0	0	0	0	0	0	0	0	0	0	0	0	0	0	0	0	0	0
312	39	39	26	0	0.708369	12.5451	4.80472	4.74678	1.93884	1.57682	41.6202	0.118691	1.58837	1.57511	0.553648	22.4185	0.107511	0.725107	0.0589056	183	0.0796137	3.14592	1.28879	0.728326	20.4745	0.121137	11.63	102	64	7.64914	#REF!	0	0	0	0	0	0	0	0	0	0	0	0	0	0	0	0	0	0
313	39	39	30	0	1.3763	26.9566	5.6533	8.13754	4.16571	2.9896	84.237	0.32408	2.91316	3.18786	0.0635838	48.0058	0.355491	1.76098	0.0331214	147.356	0.15578	8.56647	2.37812	1.39277	1.14321	0.0463295	6.84211	103	63	3.35376	#REF!	0	0	0	0	0	0	0	0	0	0	0	0	0	0	0	0	0	0
314	39	39	34	0	1.68125	48.9375	10.8914	13.0063	4.66515	3.90572	114.68	0.320876	2.29042	1.36017	0.622881	50.9047	0.124153	2.49015	0.071303	169.481	0.25911	12.0085	2.97227	1.9053	30.4838	0.129311	7.65005	114	75	18.0063	#REF!	0	0	0	0	0	0	0	0	0	0	0	0	0	0	0	0	0	0
315	39	39	26	0	0.708369	12.5451	4.80472	4.74678	1.93884	1.57682	41.6202	0.118691	1.58837	1.57511	0.553648	22.4185	0.107511	0.725107	0.0589056	209.319	0.0796137	3.14592	1.28879	0.728326	20.4745	0.121137	8.9174	113	65	7.64914	#REF!	0	0	0	0	0	0	0	0	0	0	0	0	0	0	0	0	0	0
316	39	39	30	0	1.3763	26.9566	5.6533	8.13754	4.16571	2.9896	84.237	0.32408	2.91316	3.18786	0.0635838	48.0058	0.355491	1.76098	0.0331214	147.356	0.15578	8.56647	2.37812	1.39277	1.14321	0.0463295	6.84211	134	65	3.35376	#REF!	0	0	0	0	0	0	0	0	0	0	0	0	0	0	0	0	0	0
317	39	39	34	0	1.68125	48.9375	10.8914	13.0063	4.66515	3.90572	114.68	0.320876	2.29042	1.36017	0.622881	50.9047	0.124153	2.49015	0.071303	169.481	0.25911	12.0085	2.97227	1.9053	30.4838	0.129311	7.65005	129	60	18.0063	#REF!	0	0	0	0	0	0	0	0	0	0	0	0	0	0	0	0	0	0
318		234	29	0	1.22654	21.4369	5.55128	7.27564	3.65192	2.54725	74.6019	0.240417	1.98341	2.51133	0.226537	42.8544	0.291586	1.49773	0.0464078	162.952	0.144337	6.75728	2.16613	1.17702	0.942913	0.0684142	7.11845	113.595	67.7938	2.77961	#REF!	0	0	0	0	0	0	0	0	0	0	0	0	0	0	0	0	0	0
319		234	27	0	0.889062	16.1745	4.48312	5.93506	2.83013	2.07031	55.4323	0.174	3.53231	2.06771	0.549479	30.1276	0.239844	1.05417	0.0538802	466	0.115365	4.60156	1.56394	0.988281	1.09677	0.109609	12.12	123	67	6.24062	#REF!	0	0	0	0	0	0	0	0	0	0	0	0	0	0	0	0	0	0
320		234	33	0	1.54429	40.7778	8.28594	10.0932	4.1878	3.49222	103.017	0.284953	1.28742	2.45714	0.179365	50.9079	0.112222	2.22	0.0449365	164.239	0.195397	10.4349	2.76541	1.73111	19.1524	0.119349	7.43529	134	92	16.3075	#REF!	0	0	0	0	0	0	0	0	0	0	0	0	0	0	0	0	0	0
321	39	39	33	0	1.54429	40.7778	8.28594	10.0932	4.1878	3.49222	103.017	0.284953	1.28742	2.45714	0.179365	50.9079	0.112222	2.22	0.0449365	164.239	0.195397	10.4349	2.76541	1.73111	19.1524	0.119349	7.43529	108	58	16.3075	#REF!	0	0	0	0	0	0	0	0	0	0	0	0	0	0	0	0	0	0
322	41	41	28	0	1.16327	23.1728	6.0463	7.30247	3.25278	2.81481	77.2623	0.199136	2.72966	3.40741	0.169753	38.7747	0.437346	1.38056	0.065463	170.328	0.145062	5.88272	2.07747	1.29506	6.87568	0.077716	7.53512	113	67	6.10556	#REF!	0	0	0	0	0	0	0	0	0	0	0	0	0	0	0	0	0	0
323	41	41	32	0	1.40131	33.9454	7.99783	9.64783	4.44524	3.18974	89.3341	0.306948	4.25758	3.83843	0.827511	52.2096	0.144978	2.05677	0.0570524	153.552	0.184716	10.19	2.44004	1.52969	31.0246	0.0932969	7.15515	105	66	11.3926	#REF!	0	0	0	0	0	0	0	0	0	0	0	0	0	0	0	0	0	0
324	38	38	25	0	3.9	6.80064	10	14	7.4	0.871383	24.635	0.5	0.97192	1.6045	0.633441	86	0.0530547	4.2	0.0055627	267	0.0525723	24	6.6	0.382315	0.404148	0.0122347	9.11	112.286	66.8726	0.555466	#REF!	0	0	0	0	0	0	0	0	0	0	0	0	0	0	0	0	0	0
325	38	38	31	0	1.33005	29.6891	15.8088	13.4264	3.85285	2.98808	84.2487	0.287902	2.4207	3.69171	0.46114	47.9508	0.259326	1.84508	0.0703368	136.661	0.199741	8.82124	2.31886	1.37073	1.87917	0.142461	6.06041	131	85	8.71658	#REF!	0	0	0	0	0	0	0	0	0	0	0	0	0	0	0	0	0	0
326	38	38	34	0	1.68125	48.9375	10.8914	13.0063	4.66515	3.90572	114.68	0.320876	2.29042	1.36017	0.622881	50.9047	0.124153	2.49015	0.071303	169.481	0.25911	12.0085	2.97227	1.9053	30.4838	0.129311	7.65005	136	79	18.0063	#REF!	0	0	0	0	0	0	0	0	0	0	0	0	0	0	0	0	0	0
327		27	27	0	0.889062	16.1745	4.48312	5.93506	2.83013	2.07031	55.4323	0.174	3.53231	2.06771	0.549479	30.1276	0.239844	1.05417	0.0538802	195.672	0.115365	4.60156	1.56394	0.988281	1.09677	0.109609	8.20555	114.015	67.8612	6.24062	#REF!	0	0	0	0	0	0	0	0	0	0	0	0	0	0	0	0	0	0
328	27	27	25	0	0.443836	8.56164	2.31507	3.05088	1.37652	0.958904	24.3659	0.0917025	0.859538	0.960861	0.614481	14.4247	0.0320939	0.51272	0.0299609	220.077	0.0716243	2.63992	0.767251	0.424266	35.2231	0.036184	8.97585	115	67	2.01977	#REF!	0	0	0	0	0	0	0	0	0	0	0	0	0	0	0	0	0	0
329	27	27	27	0	3	47	5	24	4.5	8.4	196	0.38	1.2	2.06771	0.549479	109	0.239844	4.9	0.0538802	198	0.3	20	5.6	4.3	1.09677	0.109609	12.82	114.015	67.8612	6.24062	#REF!	0	0	0	0	0	0	0	0	0	0	0	0	0	0	0	0	0	0
330	27	27	27	0	2.6	27	8	14	4.7	10.4	109	0.39	3.53231	2.06771	0.549479	111	0.239844	3.1	1.05	82	0.4	4.60156	4.2	4.7	1.09677	0.109609	20.9	114.015	67.8612	6.24062	#REF!	0	0	0	0	0	0	0	0	0	0	0	0	0	0	0	0	0	0
331	27	27	28	0	2.9	24	7	15	8	8.3	90	0.56	2.72966	3.40741	0.169753	95	0.437346	3.7	1.23	91	0.4	22	4.4	4.5	6.87568	0.077716	16.79	113.511	68.0635	6.10556	#REF!	0	0	0	0	0	0	0	0	0	0	0	0	0	0	0	0	0	0
332	27	27	28	0	2.8	30	9	20	6.1	7.5	101	0.39	2.72966	3.40741	0.169753	80	0.437346	3.2	0.065463	123	0.4	25	4.3	4	6.87568	0.077716	10.95	113.511	68.0635	6.10556	#REF!	0	0	0	0	0	0	0	0	0	0	0	0	0	0	0	0	0	0
333	37	37	28	0	1.16327	23.1728	6.0463	7.30247	3.25278	2.81481	77.2623	0.199136	2.72966	3.40741	0.169753	38.7747	0.437346	1.38056	0.065463	170.328	0.145062	5.88272	2.07747	1.29506	6.87568	0.077716	7.53512	117	74	6.10556	#REF!	0	0	0	0	0	0	0	0	0	0	0	0	0	0	0	0	0	0
334	37	37	32	0	1.40131	33.9454	7.99783	9.64783	4.44524	3.18974	89.3341	0.306948	4.25758	3.83843	0.827511	52.2096	0.144978	2.05677	0.0570524	153.552	0.184716	10.19	2.44004	1.52969	31.0246	0.0932969	7.15515	127	83	11.3926	#REF!	0	0	0	0	0	0	0	0	0	0	0	0	0	0	0	0	0	0
335	37	37	34	0	1.68125	48.9375	10.8914	13.0063	4.66515	3.90572	114.68	0.320876	2.29042	1.36017	0.622881	50.9047	0.124153	2.49015	0.071303	169.481	0.25911	12.0085	2.97227	1.9053	30.4838	0.129311	7.65005	130	83	18.0063	#REF!	0	0	0	0	0	0	0	0	0	0	0	0	0	0	0	0	0	0
336		38	32	0	1.38117	31.6494	11.7742	14.1032	4.95032	3.43831	91.7208	0.514065	4.00529	2.52597	0.25974	47.9935	0.533766	1.60584	0.0477273	140.86	0.188312	7.44805	2.43165	1.62338	17.6636	0.343377	6.2687	110.046	65.0769	14.2948	#REF!	0	0	0	0	0	0	0	0	0	0	0	0	0	0	0	0	0	0
337	39	39	25	0	0.232222	4.11111	1.02222	1.02222	0.54	0.57	14.2778	0.0456667	0.269	0.744444	0.480573	6	0.13	0.0511111	0.0254115	227	0.0244444	0.244444	0.413333	0.29	1.80744	0.0125556	9.78	140	90	1.59556	#REF!	0	0	0	0	0	0	0	0	0	0	0	0	0	0	0	0	0	0
338	39	39	29	0	3.6	56	10	13	13.4	8.6	152	0.61	2.01643	1.62857	0.480573	75	1.76571	4.1	0.0254115	218	0.3	2.28571	6.3	4.4	345.7	0.186078	8.01	140	80	21.4145	#REF!	0	0	0	0	0	0	0	0	0	0	0	0	0	0	0	0	0	0
339	39	39	33	0	1.90526	52.8026	7.55263	10.3289	4.70526	4.62895	133.263	0.316974	0.923553	1.09211	0.480573	52.6842	0.498684	1.86053	0.0142105	179.013	0.231579	10.0789	3.48421	2.24474	11.1104	0.163816	7.09026	130	80	10.2289	#REF!	0	0	0	0	0	0	0	0	0	0	0	0	0	0	0	0	0	0
340		40	29	0	1.01765	23.049	119.902	157.294	3.57745	2.81471	63.549	0.256667	7.20664	4.69608	0.27451	41.8137	0.417647	1.29412	0.149216	145.825	0.285294	6.85294	1.83824	1.21275	31.8623	0.192843	7.29363	110.058	63.6538	6.29608	#REF!	0	0	0	0	0	0	0	0	0	0	0	0	0	0	0	0	0	0
341	40	40	26	0	0.5475	7.4625	2.05	2.3875	1.12375	1.15	30.0375	0.086375	0.612525	1.4625	0.480573	16.175	0.07375	0.4	0.0254115	386	0.0525	1.8375	1.01235	0.51625	12.358	0.00625	10.61	114	68	0.32875	#REF!	0	0	0	0	0	0	0	0	0	0	0	0	0	0	0	0	0	0
342	40	40	32	0	1.5	36.2459	6.72131	8.2459	3.4623	4.04426	96.9672	0.248361	0.683852	2.1279	0.47541	50.6885	0.627869	1.45574	0.0390164	109.213	0.177049	6.40984	2.7623	1.82623	21.8423	0.0939344	4.28934	120	78	11.382	#REF!	0	0	0	0	0	0	0	0	0	0	0	0	0	0	0	0	0	0
343	40	40	34	0	2.20667	64.8963	9.51111	12.1333	5.60741	5.44148	156.274	0.370815	0.596889	0.340741	0.480573	58.0074	0.28963	2.92889	0.0476296	196.274	0.300741	12.6815	4.00519	2.52741	2.95689	0.196444	8.00881	120	74	59.7326	#REF!	0	0	0	0	0	0	0	0	0	0	0	0	0	0	0	0	0	0
344	40	40	28	0	1.02	17.2571	5.25	7.08333	2.44857	1.99143	49.4	0.159429	0.223029	2.74286	0.4	28.9714	0.857143	0.722857	0.0254115	173.194	0.117143	3.45714	1.80286	0.865714	0.318286	0.166286	6.128	122	74	7.29714	#REF!	0	0	0	0	0	0	0	0	0	0	0	0	0	0	0	0	0	0
345	40	40	32	0	1.5	36.2459	6.72131	8.2459	3.4623	4.04426	96.9672	0.248361	0.683852	2.1279	0.47541	50.6885	0.627869	1.45574	0.0390164	109.213	0.177049	6.40984	2.7623	1.82623	21.8423	0.0939344	4.28934	121	74	11.382	#REF!	0	0	0	0	0	0	0	0	0	0	0	0	0	0	0	0	0	0
346	38	38	30	0	1.54318	37.8409	7.47727	8.52273	3.50909	3.82727	98.8864	0.249545	0.611364	2.52273	0.480573	52.4773	1.14318	1.20682	0.0254115	143.455	0.181818	6.09091	2.80682	1.79091	11.1104	0.875	6.08	112	73	24.9273	#REF!	0	0	0	0	0	0	0	0	0	0	0	0	0	0	0	0	0	0
347	38	38	33	0	1.90526	52.8026	7.55263	10.3289	4.70526	4.62895	133.263	0.316974	0.923553	1.09211	0.480573	52.6842	0.498684	1.86053	0.0142105	179.013	0.231579	10.0789	3.48421	2.24474	11.1104	0.163816	7.09026	116	80	10.2289	#REF!	0	0	0	0	0	0	0	0	0	0	0	0	0	0	0	0	0	0
348	37	37	28	0	1.16351	23.891	8.22275	8.45024	3.80047	2.91517	81.0948	0.230711	3.74268	2.70616	0.42654	38.0237	0.453081	1.40664	0.0548341	182.005	0.165877	5.94787	2.06093	1.42607	8.6781	0.188957	7.87815	105	58	22.5052	#REF!	0	0	0	0	0	0	0	0	0	0	0	0	0	0	0	0	0	0
349	37	37	32	0	1.63502	39.1308	6.54008	8.79747	4.3789	3.74768	110.823	0.297975	2.16199	4.85654	0.0253165	58.9156	0.236709	2.16034	0.03	163.903	0.204219	10.3333	2.91548	1.75105	18.979	0.14654	6.92844	108	61	15.4996	#REF!	0	0	0	0	0	0	0	0	0	0	0	0	0	0	0	0	0	0
350	37	37	33	0	3.5	138	60	60	6.2	8.3	217	0.58	1.6118	3.1864	0.0831234	79	0.206297	4.4	0.0572796	173	0.5	10.3098	5.9	2.8	12.0932	0.119547	7.43	109.545	66.3455	8.00882	#REF!	0	0	0	0	0	0	0	0	0	0	0	0	0	0	0	0	0	0
351	37	37	34	0	1.6217	52.3452	13.057	19.5914	4.74137	3.90947	114.791	0.330176	2.02923	2.30572	0.0946746	52.4497	0.1357	2.46252	0.0267061	169.722	0.282051	12.217	2.86907	1.88521	0.0264497	0.117002	7.32777	102	58	10.6142	#REF!	0	0	0	0	0	0	0	0	0	0	0	0	0	0	0	0	0	0
352	39	39	25	0	0.459325	6.80064	4.17817	3.56822	1.24815	0.871383	24.635	0.088427	0.97192	1.6045	0.633441	14.3248	0.0530547	0.514469	0.0055627	257	0.0525723	2.42926	0.79872	0.382315	0.404148	0.0122347	9.73	110	60	0.555466	#REF!	0	0	0	0	0	0	0	0	0	0	0	0	0	0	0	0	0	0
353	39	39	31	0	1.33005	29.6891	15.8088	13.4264	3.85285	2.98808	84.2487	0.287902	2.4207	3.69171	0.46114	47.9508	0.259326	1.84508	0.0703368	136.661	0.199741	8.82124	2.31886	1.37073	1.87917	0.142461	6.06041	98	62	8.71658	#REF!	0	0	0	0	0	0	0	0	0	0	0	0	0	0	0	0	0	0
354	39	39	34	0	1.68125	48.9375	10.8914	13.0063	4.66515	3.90572	114.68	0.320876	2.29042	1.36017	0.622881	50.9047	0.124153	2.49015	0.071303	199	0.25911	12.0085	2.97227	1.9053	30.4838	0.129311	9.18	123	75	18.0063	#REF!	0	0	0	0	0	0	0	0	0	0	0	0	0	0	0	0	0	0
355		219	28	0	1.16351	23.891	8.22275	8.45024	3.80047	2.91517	81.0948	0.230711	3.74268	2.70616	0.42654	38.0237	0.453081	1.40664	0.0548341	182.005	0.165877	5.94787	2.06093	1.42607	8.6781	0.188957	7.87815	115	65	22.5052	#REF!	0	0	0	0	0	0	0	0	0	0	0	0	0	0	0	0	0	0
356		219	31	0	1.31048	30.1895	5.92742	7.375	3.28589	3.07661	83.1129	0.218024	2.1553	3.57661	0.0443548	49.0806	0.285081	1.78105	0.0158468	146.492	0.174597	9.05242	2.30643	1.42137	32.3745	0.0445968	6.33754	103	67	3.68629	#REF!	0	0	0	0	0	0	0	0	0	0	0	0	0	0	0	0	0	0
357		219	34	0	1.6217	52.3452	13.057	19.5914	4.74137	3.90947	114.791	0.330176	2.02923	2.30572	0.0946746	52.4497	0.1357	2.46252	0.0267061	225	0.282051	12.217	2.86907	1.88521	0.0264497	0.117002	11.73	118	69	10.6142	#REF!	0	0	0	0	0	0	0	0	0	0	0	0	0	0	0	0	0	0
358		136	25	0	0.443836	8.56164	2.31507	3.05088	1.37652	0.958904	24.3659	0.0917025	0.859538	0.960861	0.614481	14.4247	0.0320939	0.51272	0.0299609	204	0.0716243	2.63992	0.767251	0.424266	35.2231	0.036184	8.31	98	58	2.01977	#REF!	0	0	0	0	0	0	0	0	0	0	0	0	0	0	0	0	0	0
359		136	27	0	0.783857	11.13	3.09375	4.125	2.21205	1.60269	45.4753	0.14192	1.76636	1.50673	0.0313901	29.5157	0.274439	1.01031	0.023991	211	0.0878924	5.30045	1.3125	0.700448	0.0474439	0.0146188	7.76592	119	77	2.43812	#REF!	0	0	0	0	0	0	0	0	0	0	0	0	0	0	0	0	0	0
360		136	29	0	1.36583	25.9799	7.9799	10.8442	4.70151	3.09548	95.1055	0.27191	2.81921	5.43216	0.0703518	46.4221	0.233668	1.59548	0.12608	162.698	0.164322	7.20101	2.39548	1.49849	35.2231	0.253166	7.42633	97	65	14.7035	#REF!	0	0	0	0	0	0	0	0	0	0	0	0	0	0	0	0	0	0
361		136	31	0	1.31048	30.1895	5.92742	7.375	3.28589	3.07661	83.1129	0.218024	2.1553	3.57661	0.0443548	49.0806	0.285081	1.78105	0.0158468	146.492	0.174597	9.05242	2.30643	1.42137	32.3745	0.0445968	6.33754	103	67	3.68629	#REF!	0	0	0	0	0	0	0	0	0	0	0	0	0	0	0	0	0	0
362		136	34	0	3.4	104	7	15	7.1	9	302	0.42	2.02923	2.30572	0.0946746	84	0.1357	4.1	0.0267061	212	0.4	23	5.9	3.6	0.0264497	0.117002	7.85	118	71	10.6142	#REF!	0	0	0	0	0	0	0	0	0	0	0	0	0	0	0	0	0	0
363		32	32	0	1.40131	33.9454	7.99783	9.64783	4.44524	3.18974	89.3341	0.306948	4.25758	3.83843	0.827511	52.2096	0.144978	2.05677	0.0570524	153.552	0.184716	10.19	2.44004	1.52969	31.0246	0.0932969	7.15515	114.138	68.5783	11.3926	#REF!	0	0	0	0	0	0	0	0	0	0	0	0	0	0	0	0	0	0
364	32	32	32	0	3.9	68	9	16	6.7	9.3	276	0.43	2.9	39	0.827511	83	0.144978	3.7	0.0570524	180	0.9	22	6.6	4.3	31.0246	0.0932969	11.19	114.138	68.5783	11.3926	#REF!	0	0	0	0	0	0	0	0	0	0	0	0	0	0	0	0	0	0
365	32	32	33	0	1.54429	40.7778	8.28594	10.0932	4.1878	3.49222	103.017	0.284953	1.28742	2.45714	0.179365	50.9079	0.112222	2.22	0.0449365	185	0.195397	10.4349	2.76541	1.73111	19.1524	0.119349	12.13	113.962	69.1021	16.3075	#REF!	0	0	0	0	0	0	0	0	0	0	0	0	0	0	0	0	0	0
366	39	39	34	0	3.6	119	17	18	7.3	8.7	273	0.45	2.29042	1.36017	0.622881	105	0.124153	4	0.071303	220	0.5	27	6	3.5	30.4838	0.129311	6.4	113	70	18.0063	#REF!	0	0	0	0	0	0	0	0	0	0	0	0	0	0	0	0	0	0
367	35	35	26	0	0.477119	8.01412	2.32394	3.22817	1.36845	1.0904	27.2994	0.0800563	1.11586	2.72881	0.659399	17.7994	0.089548	0.641808	0.0302825	207.223	0.0700565	2.96045	0.838655	0.451695	35.2231	0.0409322	8.18288	97	52	0.831356	#REF!	0	0	0	0	0	0	0	0	0	0	0	0	0	0	0	0	0	0
368	35	35	30	0	1.28221	30.6346	6.38278	7.90431	3.71683	3.0399	89.6635	0.234519	2.02554	2.47596	0.394231	42.5769	0.4125	1.60577	0.038125	144.01	0.155769	7.71154	2.31943	1.52981	63.7678	0.300577	6.72562	109	60	36.1832	#REF!	0	0	0	0	0	0	0	0	0	0	0	0	0	0	0	0	0	0
369	35	35	32	0	1.63502	39.1308	6.54008	8.79747	4.3789	3.74768	110.823	0.297975	2.16199	4.85654	0.0253165	58.9156	0.236709	2.16034	0.03	163.903	0.204219	10.3333	2.91548	1.75105	18.979	0.14654	6.92844	109	69	15.4996	#REF!	0	0	0	0	0	0	0	0	0	0	0	0	0	0	0	0	0	0
370			28	0	1.02	17.2571	5.25	7.08333	2.44857	1.99143	49.4	0.159429	0.223029	2.74286	0.4	28.9714	0.857143	0.722857	0.0254115	173.194	0.117143	3.45714	1.80286	0.865714	0.318286	0.166286	6.128	138	72	7.29714	#REF!	0	0	0	0	0	0	0	0	0	0	0	0	0	0	0	0	0	0
371			32	0	3.2	74	7	9	10.5	8.2	204	0.55	4.00529	2.52597	0.25974	93	7	1.60584	0.0477273	140.86	0.3	7.44805	6	3.5	17.6636	0.343377	6.2687	133	67	14.2948	#REF!	0	0	0	0	0	0	0	0	0	0	0	0	0	0	0	0	0	0
372	39	39	31	0	1.33005	29.6891	15.8088	13.4264	3.85285	2.98808	84.2487	0.287902	2.4207	3.69171	0.46114	47.9508	0.259326	1.84508	0.0703368	136.661	0.199741	8.82124	2.31886	1.37073	1.87917	0.142461	6.06041	92	59	8.71658	#REF!	0	0	0	0	0	0	0	0	0	0	0	0	0	0	0	0	0	0
373		40	29	0	1.01765	23.049	119.902	157.294	3.57745	2.81471	63.549	0.256667	7.20664	4.69608	0.27451	41.8137	0.417647	1.29412	0.149216	145.825	0.285294	6.85294	1.83824	1.21275	31.8623	0.192843	7.29363	110.058	63.6538	6.29608	#REF!	0	0	0	0	0	0	0	0	0	0	0	0	0	0	0	0	0	0
374	40	40	25	0	0.459325	6.80064	4.17817	3.56822	1.24815	0.871383	24.635	0.088427	0.97192	1.6045	0.633441	14.3248	0.0530547	0.514469	0.0055627	318	0.0525723	2.42926	0.79872	0.382315	0.404148	0.0122347	8.36	107	63	0.555466	#REF!	0	0	0	0	0	0	0	0	0	0	0	0	0	0	0	0	0	0
375	40	40	31	0	1.33005	29.6891	15.8088	13.4264	3.85285	2.98808	84.2487	0.287902	2.4207	3.69171	0.46114	47.9508	0.259326	1.84508	0.0703368	136.661	0.199741	8.82124	2.31886	1.37073	1.87917	0.142461	6.06041	121	67	8.71658	#REF!	0	0	0	0	0	0	0	0	0	0	0	0	0	0	0	0	0	0
376	40	40	33	0	1.90526	52.8026	7.55263	10.3289	4.70526	4.62895	133.263	0.316974	0.923553	1.09211	0.480573	52.6842	0.498684	1.86053	0.0142105	179.013	0.231579	10.0789	3.48421	2.24474	11.1104	0.163816	7.09026	126	73	10.2289	#REF!	0	0	0	0	0	0	0	0	0	0	0	0	0	0	0	0	0	0
377	36	36	34	0	1.68125	48.9375	10.8914	13.0063	4.66515	3.90572	114.68	0.320876	2.29042	1.36017	0.622881	50.9047	0.124153	2.49015	0.071303	169.481	0.25911	12.0085	2.97227	1.9053	30.4838	0.129311	7.65005	104	67	18.0063	#REF!	0	0	0	0	0	0	0	0	0	0	0	0	0	0	0	0	0	0
378		300	26	0	0.477119	8.01412	2.32394	3.22817	1.36845	1.0904	27.2994	0.0800563	1.11586	2.72881	0.659399	17.7994	0.089548	0.641808	0.0302825	207.223	0.0700565	2.96045	0.838655	0.451695	35.2231	0.0409322	8.18288	96	65	0.831356	#REF!	0	0	0	0	0	0	0	0	0	0	0	0	0	0	0	0	0	0
379		300	30	0	1.28221	30.6346	6.38278	7.90431	3.71683	3.0399	89.6635	0.234519	2.02554	2.47596	0.394231	42.5769	0.4125	1.60577	0.038125	144.01	0.155769	7.71154	2.31943	1.52981	63.7678	0.300577	6.72562	100	64	36.1832	#REF!	0	0	0	0	0	0	0	0	0	0	0	0	0	0	0	0	0	0
380	40	40	30	0	1.28221	30.6346	6.38278	7.90431	3.71683	3.0399	89.6635	0.234519	2.02554	2.47596	0.394231	42.5769	0.4125	1.60577	0.038125	261	0.155769	7.71154	2.31943	1.52981	63.7678	0.300577	13.13	114	59	36.1832	#REF!	0	0	0	0	0	0	0	0	0	0	0	0	0	0	0	0	0	0
381	40	40	34	0	1.68125	48.9375	10.8914	13.0063	4.66515	3.90572	114.68	0.320876	2.29042	1.36017	0.622881	50.9047	0.124153	2.49015	0.071303	169.481	0.25911	12.0085	2.97227	1.9053	30.4838	0.129311	7.65005	118	77	18.0063	#REF!	0	0	0	0	0	0	0	0	0	0	0	0	0	0	0	0	0	0
382	40	40	28	0	1.36476	24.6476	5.43396	7.00943	3.55283	3.84952	90.5238	0.23434	4.84654	5.20952	0.0952381	50.3143	0.806667	1.47714	0.0300952	148.094	0.15619	6.99048	2.37925	1.46952	0.260667	0.307429	6.65229	95	59	7.97048	#REF!	0	0	0	0	0	0	0	0	0	0	0	0	0	0	0	0	0	0
383	40	40	30	0	1.59256	36.0661	21.2295	17.2377	6.50248	3.92314	106.355	0.488843	3.22254	1.70248	0.330579	51.5289	0.594215	1.76446	0.121818	164.336	0.291736	7.70248	2.88387	2.07355	22.355	0.124959	7.4124	96	55	11.1818	#REF!	0	0	0	0	0	0	0	0	0	0	0	0	0	0	0	0	0	0
384	40	40	32	0	1.40131	33.9454	7.99783	9.64783	4.44524	3.18974	89.3341	0.306948	4.25758	3.83843	0.827511	52.2096	0.144978	2.05677	0.0570524	153.552	0.184716	10.19	2.44004	1.52969	31.0246	0.0932969	7.15515	114.138	68.5783	11.3926	#REF!	0	0	0	0	0	0	0	0	0	0	0	0	0	0	0	0	0	0
385	40	40	34	0	1.68125	48.9375	10.8914	13.0063	4.66515	3.90572	114.68	0.320876	2.29042	1.36017	0.622881	50.9047	0.124153	2.49015	0.071303	169.481	0.25911	12.0085	2.97227	1.9053	30.4838	0.129311	7.65005	95	63	18.0063	#REF!	0	0	0	0	0	0	0	0	0	0	0	0	0	0	0	0	0	0
386	45	46	26	0	3.3	54	31	16	8.3	8.3	218	0.46	1.9	24	0.0576923	82	0.760577	4.1	0.0718754	245	0.3	21	6	4.8	0.222115	0.0124038	10.44	107.643	63.2857	2.45385	#REF!	0	0	0	0	0	0	0	0	0	0	0	0	0	0	0	0	0	0
387	45	46	27	0	0.889062	16.1745	4.48312	5.93506	2.83013	2.07031	55.4323	0.174	3.53231	2.06771	0.549479	30.1276	0.239844	1.05417	0.0538802	195.672	0.115365	4.60156	1.56394	0.988281	1.09677	0.109609	8.20555	91	53	6.24062	#REF!	0	0	0	0	0	0	0	0	0	0	0	0	0	0	0	0	0	0
388	45	46	29	0	1.22654	21.4369	5.55128	7.27564	3.65192	2.54725	74.6019	0.240417	1.98341	2.51133	0.226537	42.8544	0.291586	1.49773	0.0464078	162.952	0.144337	6.75728	2.16613	1.17702	0.942913	0.0684142	7.11845	101	64	2.77961	#REF!	0	0	0	0	0	0	0	0	0	0	0	0	0	0	0	0	0	0
389	45	46	31	0	1.26714	27.7	9.70922	14.6809	5.24571	3.12143	71.2571	0.546857	3.88804	3.17857	1.48608	39.9714	0.542857	1.56857	0.0286429	204	0.171429	6.35714	2.19862	1.51	23.4476	0.212071	10.47	111.696	65.6304	20.8486	#REF!	0	0	0	0	0	0	0	0	0	0	0	0	0	0	0	0	0	0
390	45	46	33	0	1.90526	52.8026	7.55263	10.3289	4.70526	4.62895	133.263	0.316974	0.923553	1.09211	0.480573	52.6842	0.498684	1.86053	0.0142105	179.013	0.231579	10.0789	3.48421	2.24474	11.1104	0.163816	7.09026	108	63	10.2289	#REF!	0	0	0	0	0	0	0	0	0	0	0	0	0	0	0	0	0	0
391	37	37	25	0	0.459325	6.80064	4.17817	3.56822	1.24815	0.871383	24.635	0.088427	0.97192	1.6045	0.633441	14.3248	0.0530547	0.514469	0.0055627	180	0.0525723	2.42926	0.79872	0.382315	0.404148	0.0122347	5.84	118	78	0.555466	#REF!	0	0	0	0	0	0	0	0	0	0	0	0	0	0	0	0	0	0
392	37	37	29	0	1.22654	21.4369	5.55128	7.27564	3.65192	2.54725	74.6019	0.240417	1.98341	2.51133	0.226537	42.8544	0.291586	1.49773	0.0464078	162.952	0.144337	6.75728	2.16613	1.17702	0.942913	0.0684142	7.11845	114	64	2.77961	#REF!	0	0	0	0	0	0	0	0	0	0	0	0	0	0	0	0	0	0
393	37	37	32	0	1.40131	33.9454	7.99783	9.64783	4.44524	3.18974	89.3341	0.306948	4.25758	3.83843	0.827511	52.2096	0.144978	2.05677	0.0570524	153.552	0.184716	10.19	2.44004	1.52969	31.0246	0.0932969	7.15515	111	68.5783	11.3926	#REF!	0	0	0	0	0	0	0	0	0	0	0	0	0	0	0	0	0	0
394	37	37	34	0	3.5	113	9	12	8.5	8.7	381	0.56	2.29042	1.36017	0.622881	74	0.124153	4.7	0.071303	190	0.6	23	6.3	4.5	30.4838	0.129311	5.12	113	72	18.0063	#REF!	0	0	0	0	0	0	0	0	0	0	0	0	0	0	0	0	0	0
395	39	39	32	0	1.63502	39.1308	6.54008	8.79747	4.3789	3.74768	110.823	0.297975	2.16199	4.85654	0.0253165	58.9156	0.236709	2.16034	0.03	163.903	0.204219	10.3333	2.91548	1.75105	18.979	0.14654	6.92844	113	62	15.4996	#REF!	0	0	0	0	0	0	0	0	0	0	0	0	0	0	0	0	0	0
396	38	38	26	0	0.477119	8.01412	2.32394	3.22817	1.36845	1.0904	27.2994	0.0800563	1.11586	2.72881	0.659399	17.7994	0.089548	0.641808	0.0302825	207.223	0.0700565	2.96045	0.838655	0.451695	35.2231	0.0409322	8.18288	119	70	0.831356	#REF!	0	0	0	0	0	0	0	0	0	0	0	0	0	0	0	0	0	0
397	39	39	28	0	1.36476	24.6476	5.43396	7.00943	3.55283	3.84952	90.5238	0.23434	4.84654	5.20952	0.0952381	50.3143	0.806667	1.47714	0.0300952	205	0.15619	6.99048	2.37925	1.46952	0.260667	0.307429	10.61	108.452	64	7.97048	#REF!	0	0	0	0	0	0	0	0	0	0	0	0	0	0	0	0	0	0
398	39	39	29	0	1.47429	27.3143	5.42857	7.68571	3.44571	3.61143	89.8571	0.217429	2.01643	1.62857	0.480573	49.5429	1.76571	0.731429	0.0254115	154.2	0.162857	2.28571	2.68	1.62286	9.87714	0.186078	7.138	109	65	21.4145	#REF!	0	0	0	0	0	0	0	0	0	0	0	0	0	0	0	0	0	0
399	39	39	32	0	1.5	36.2459	6.72131	8.2459	3.4623	4.04426	96.9672	0.248361	0.683852	2.1279	0.47541	50.6885	0.627869	1.45574	0.0390164	109.213	0.177049	6.40984	2.7623	1.82623	21.8423	0.0939344	4.28934	126	79	11.382	#REF!	0	0	0	0	0	0	0	0	0	0	0	0	0	0	0	0	0	0
400	39	39	32	0	1.5	36.2459	6.72131	8.2459	3.4623	4.04426	96.9672	0.248361	0.683852	2.1279	0.47541	50.6885	0.627869	1.45574	0.0390164	109.213	0.177049	6.40984	2.7623	1.82623	21.8423	0.0939344	4.28934	110	60	11.382	#REF!	0	0	0	0	0	0	0	0	0	0	0	0	0	0	0	0	0	0
401	39	39	34	0	2.20667	64.8963	9.51111	12.1333	5.60741	5.44148	156.274	0.370815	0.596889	0.340741	0.480573	58.0074	0.28963	2.92889	0.0476296	196.274	0.300741	12.6815	4.00519	2.52741	2.95689	0.196444	8.00881	113	67	59.7326	#REF!	0	0	0	0	0	0	0	0	0	0	0	0	0	0	0	0	0	0
402	41	41	25	0	0.459325	6.80064	4.17817	3.56822	1.24815	0.871383	24.635	0.088427	0.97192	1.6045	0.633441	14.3248	0.0530547	0.514469	0.0055627	211.492	0.0525723	2.42926	0.79872	0.382315	0.404148	0.0122347	8.63728	101	63	0.555466	#REF!	0	0	0	0	0	0	0	0	0	0	0	0	0	0	0	0	0	0
403	41	41	29	0	1.22654	21.4369	5.55128	7.27564	3.65192	2.54725	74.6019	0.240417	1.98341	2.51133	0.226537	42.8544	0.291586	1.49773	0.0464078	162.952	0.144337	6.75728	2.16613	1.17702	0.942913	0.0684142	7.11845	99	63	2.77961	#REF!	0	0	0	0	0	0	0	0	0	0	0	0	0	0	0	0	0	0
404	41	41	34	0	1.68125	48.9375	10.8914	13.0063	4.66515	3.90572	114.68	0.320876	2.29042	1.36017	0.622881	50.9047	0.124153	2.49015	0.071303	169.481	0.25911	12.0085	2.97227	1.9053	30.4838	0.129311	7.65005	101	65	18.0063	#REF!	0	0	0	0	0	0	0	0	0	0	0	0	0	0	0	0	0	0
405	39	39	28	0	1.16327	23.1728	6.0463	7.30247	3.25278	2.81481	77.2623	0.199136	2.72966	3.40741	0.169753	38.7747	0.437346	1.38056	0.065463	170.328	0.145062	5.88272	2.07747	1.29506	6.87568	0.077716	7.53512	118	77	6.10556	#REF!	0	0	0	0	0	0	0	0	0	0	0	0	0	0	0	0	0	0
406	39	39	29	0	3.1	90	20	15	6.4	8.7	233	0.38	25.33	66	0.226537	72	0.291586	1.49773	0.0464078	204	0.4	6.75728	6.4	2.8	0.942913	0.0684142	9.66	113.595	67.7938	2.77961	#REF!	0	0	0	0	0	0	0	0	0	0	0	0	0	0	0	0	0	0
407	39	39	30	0	1.3763	26.9566	5.6533	8.13754	4.16571	2.9896	84.237	0.32408	2.91316	3.18786	0.0635838	48.0058	0.355491	1.76098	0.0331214	147.356	0.15578	8.56647	2.37812	1.39277	1.14321	0.0463295	6.84211	113.465	68.0835	3.35376	#REF!	0	0	0	0	0	0	0	0	0	0	0	0	0	0	0	0	0	0
408	39	39	31	0	1.33005	29.6891	15.8088	13.4264	3.85285	2.98808	84.2487	0.287902	2.4207	3.69171	0.46114	47.9508	0.259326	1.84508	0.0703368	136.661	0.199741	8.82124	2.31886	1.37073	1.87917	0.142461	6.06041	107	71	8.71658	#REF!	0	0	0	0	0	0	0	0	0	0	0	0	0	0	0	0	0	0
409	39	39	34	0	2.9	114	20	16	7.7	8.4	231	0.36	2.29042	1.36017	0.622881	89	0.124153	4.4	0.071303	248	0.4	26	6.5	2.7	30.4838	0.129311	9.81	103	62	18.0063	#REF!	0	0	0	0	0	0	0	0	0	0	0	0	0	0	0	0	0	0
410	40	40	29	0	1.22654	21.4369	5.55128	7.27564	3.65192	2.54725	74.6019	0.240417	1.98341	2.51133	0.226537	42.8544	0.291586	1.49773	0.0464078	162.952	0.144337	6.75728	2.16613	1.17702	0.942913	0.0684142	7.11845	113	73	2.77961	#REF!	0	0	0	0	0	0	0	0	0	0	0	0	0	0	0	0	0	0
411	40	40	29	0	3.3	72	10	12	5.5	8.6	305	0.46	0.8	2.51133	0.226537	57	0.291586	3.8	0.0464078	325	0.4	23	6	2.8	0.942913	0.0684142	11.1	113.595	67.7938	2.77961	#REF!	0	0	0	0	0	0	0	0	0	0	0	0	0	0	0	0	0	0
412	40	40	32	0	1.40131	33.9454	7.99783	9.64783	4.44524	3.18974	89.3341	0.306948	4.25758	3.83843	0.827511	52.2096	0.144978	2.05677	0.0570524	153.552	0.184716	10.19	2.44004	1.52969	31.0246	0.0932969	7.15515	124	75	11.3926	#REF!	0	0	0	0	0	0	0	0	0	0	0	0	0	0	0	0	0	0
413		216	28	0	1.16351	23.891	8.22275	8.45024	3.80047	2.91517	81.0948	0.230711	3.74268	2.70616	0.42654	38.0237	0.453081	1.40664	0.0548341	182.005	0.165877	5.94787	2.06093	1.42607	8.6781	0.188957	7.87815	96	56	22.5052	#REF!	0	0	0	0	0	0	0	0	0	0	0	0	0	0	0	0	0	0
414		216	29	0	3.6	53	13	14	6.5	8.8	257	0.45	1.98341	2.51133	0.226537	80	0.291586	1.49773	0.0464078	220	0.4	6.75728	6.2	3.1	0.942913	0.0684142	11.93	113.595	67.7938	2.77961	#REF!	0	0	0	0	0	0	0	0	0	0	0	0	0	0	0	0	0	0
415		216	31	0	1.33005	29.6891	15.8088	13.4264	3.85285	2.98808	84.2487	0.287902	2.4207	3.69171	0.46114	47.9508	0.259326	1.84508	0.0703368	136.661	0.199741	8.82124	2.31886	1.37073	1.87917	0.142461	6.06041	96	57	8.71658	#REF!	0	0	0	0	0	0	0	0	0	0	0	0	0	0	0	0	0	0
416		216	34	0	1.68125	48.9375	10.8914	13.0063	4.66515	3.90572	114.68	0.320876	2.29042	1.36017	0.622881	50.9047	0.124153	2.49015	0.071303	213	0.25911	12.0085	2.97227	1.9053	30.4838	0.129311	13.63	111	67	18.0063	#REF!	0	0	0	0	0	0	0	0	0	0	0	0	0	0	0	0	0	0
417	41	41	28	0	3.5	44	17	21	8.7	7.7	233	0.52	2.72966	3.40741	8	77	0.437346	1.38056	0.065463	170.328	0.7	5.88272	5.9	3.2	6.87568	0.077716	7.53512	129	77	6.10556	#REF!	0	0	0	0	0	0	0	0	0	0	0	0	0	0	0	0	0	0
418	41	41	32	0	1.40131	33.9454	7.99783	9.64783	4.44524	3.18974	89.3341	0.306948	4.25758	3.83843	0.827511	52.2096	0.144978	2.05677	0.0570524	153.552	0.184716	10.19	2.44004	1.52969	31.0246	0.0932969	7.15515	123	71	11.3926	#REF!	0	0	0	0	0	0	0	0	0	0	0	0	0	0	0	0	0	0
419	41	41	34	0	3.2	70	10	16	10.3	8.3	242	0.49	2.29042	1.36017	6	78	0.124153	2.49015	0.071303	169.481	0.6	12.0085	5.9	3.5	30.4838	0.129311	7.65005	114.392	69.0874	18.0063	#REF!	0	0	0	0	0	0	0	0	0	0	0	0	0	0	0	0	0	0
420		38	28	0	1.16327	23.1728	6.0463	7.30247	3.25278	2.81481	77.2623	0.199136	2.72966	3.40741	0.169753	38.7747	0.437346	1.38056	0.065463	170.328	0.145062	5.88272	2.07747	1.29506	6.87568	0.077716	7.53512	113.511	68.0635	6.10556	#REF!	0	0	0	0	0	0	0	0	0	0	0	0	0	0	0	0	0	0
421	38	38	29	0	3.6	110	10	20	10	9	160	0.53	8.68	33	0.226537	75	0.291586	4.1	0.0464078	233	0.5	20	6.8	4.1	0.942913	0.0684142	10.32	113.595	67.7938	2.77961	#REF!	0	0	0	0	0	0	0	0	0	0	0	0	0	0	0	0	0	0
422	38	38	31	0	1.33005	29.6891	15.8088	13.4264	3.85285	2.98808	84.2487	0.287902	2.4207	3.69171	0.46114	47.9508	0.259326	1.84508	0.0703368	136.661	0.199741	8.82124	2.31886	1.37073	1.87917	0.142461	6.06041	108	64	8.71658	#REF!	0	0	0	0	0	0	0	0	0	0	0	0	0	0	0	0	0	0
423	38	38	34	0	1.68125	48.9375	10.8914	13.0063	4.66515	3.90572	114.68	0.320876	2.29042	1.36017	0.622881	50.9047	0.124153	2.49015	0.071303	169.481	0.25911	12.0085	2.97227	1.9053	30.4838	0.129311	7.65005	118	69	18.0063	#REF!	0	0	0	0	0	0	0	0	0	0	0	0	0	0	0	0	0	0
424		39	29	0	1.36583	25.9799	7.9799	10.8442	4.70151	3.09548	95.1055	0.27191	2.81921	5.43216	0.0703518	46.4221	0.233668	1.59548	0.12608	162.698	0.164322	7.20101	2.39548	1.49849	35.2231	0.253166	7.42633	108.341	65.6698	14.7035	#REF!	0	0	0	0	0	0	0	0	0	0	0	0	0	0	0	0	0	0
425	39	39	29	0	3.1	66	12	12	7.3	8.5	252	0.45	0.7	5.43216	0.0703518	125	0.233668	3.5	0.12608	227	0.3	22	5.5	3.3	35.2231	0.253166	8.98	108.341	65.6698	14.7035	#REF!	0	0	0	0	0	0	0	0	0	0	0	0	0	0	0	0	0	0
426	39	39	30	0	1.28221	30.6346	6.38278	7.90431	3.71683	3.0399	89.6635	0.234519	2.02554	2.47596	0.394231	42.5769	0.4125	1.60577	0.038125	144.01	0.155769	7.71154	2.31943	1.52981	63.7678	0.300577	6.72562	100	59	36.1832	#REF!	0	0	0	0	0	0	0	0	0	0	0	0	0	0	0	0	0	0
427	39	39	34	0	1.6217	52.3452	13.057	19.5914	4.74137	3.90947	114.791	0.330176	2.02923	2.30572	0.0946746	52.4497	0.1357	2.46252	0.0267061	216	0.282051	12.217	2.86907	1.88521	0.0264497	0.117002	10.16	98	56	10.6142	#REF!	0	0	0	0	0	0	0	0	0	0	0	0	0	0	0	0	0	0
428	39	39	26	0	1.27404	20.8654	5.91346	6.22115	2.87115	3.02885	78.75	0.189615	2.64887	1.39423	0.0576923	40.7981	0.760577	1.08077	0.0718754	168.85	0.131731	5.26923	2.14953	1.22019	0.222115	0.0124038	7.40962	107.643	63.2857	2.45385	#REF!	0	0	0	0	0	0	0	0	0	0	0	0	0	0	0	0	0	0
429	39	39	30	0	1.3763	26.9566	5.6533	8.13754	4.16571	2.9896	84.237	0.32408	2.91316	3.18786	0.0635838	48.0058	0.355491	1.76098	0.0331214	147.356	0.15578	8.56647	2.37812	1.39277	1.14321	0.0463295	6.84211	100	54	3.35376	#REF!	0	0	0	0	0	0	0	0	0	0	0	0	0	0	0	0	0	0
430	39	39	32	0	1.40131	33.9454	7.99783	9.64783	4.44524	3.18974	89.3341	0.306948	4.25758	3.83843	0.827511	52.2096	0.144978	2.05677	0.0570524	153.552	0.184716	10.19	2.44004	1.52969	31.0246	0.0932969	7.15515	114.138	68.5783	11.3926	#REF!	0	0	0	0	0	0	0	0	0	0	0	0	0	0	0	0	0	0
431	39	39	34	0	1.68125	48.9375	10.8914	13.0063	4.66515	3.90572	114.68	0.320876	2.29042	1.36017	0.622881	50.9047	0.124153	2.49015	0.071303	169.481	0.25911	12.0085	2.97227	1.9053	30.4838	0.129311	7.65005	115	62	18.0063	#REF!	0	0	0	0	0	0	0	0	0	0	0	0	0	0	0	0	0	0
432		38	30	0	1.3763	26.9566	5.6533	8.13754	4.16571	2.9896	84.237	0.32408	2.91316	3.18786	0.0635838	48.0058	0.355491	1.76098	0.0331214	147.356	0.15578	8.56647	2.37812	1.39277	1.14321	0.0463295	6.84211	113.465	68.0835	3.35376	#REF!	0	0	0	0	0	0	0	0	0	0	0	0	0	0	0	0	0	0
433	38	38	26	0	0.708369	12.5451	4.80472	4.74678	1.93884	1.57682	41.6202	0.118691	1.58837	1.57511	0.553648	22.4185	0.107511	0.725107	0.0589056	293	0.0796137	3.14592	1.28879	0.728326	20.4745	0.121137	11.86	115	65	7.64914	#REF!	0	0	0	0	0	0	0	0	0	0	0	0	0	0	0	0	0	0
434	38	38	32	0	1.40131	33.9454	7.99783	9.64783	4.44524	3.18974	89.3341	0.306948	4.25758	3.83843	0.827511	52.2096	0.144978	2.05677	0.0570524	153.552	0.184716	10.19	2.44004	1.52969	31.0246	0.0932969	7.15515	124	73	11.3926	#REF!	0	0	0	0	0	0	0	0	0	0	0	0	0	0	0	0	0	0
435	38	38	34	0	3.4	107	7	13	8.3	8.5	249	0.54	2.29042	1.36017	0.622881	83	0.124153	4.2	0.071303	251	0.3	21	5.9	2.3	30.4838	0.129311	9.77	106	60	18.0063	#REF!	0	0	0	0	0	0	0	0	0	0	0	0	0	0	0	0	0	0
436	40	40	32	0	1.63502	39.1308	6.54008	8.79747	4.3789	3.74768	110.823	0.297975	2.16199	4.85654	0.0253165	58.9156	0.236709	2.16034	0.03	163.903	0.204219	10.3333	2.91548	1.75105	18.979	0.14654	6.92844	110.128	66.3198	15.4996	#REF!	0	0	0	0	0	0	0	0	0	0	0	0	0	0	0	0	0	0
437	40	40	34	0	3.5	76	14	18	7.7	8.8	250	0.49	2.02923	2.30572	0.0946746	72	0.1357	4.3	0.0267061	224	0.4	23	6.2	5.2	0.0264497	0.117002	9.75	104	69	10.6142	#REF!	0	0	0	0	0	0	0	0	0	0	0	0	0	0	0	0	0	0
438		40	30	0	1.3763	26.9566	5.6533	8.13754	4.16571	2.9896	84.237	0.32408	2.91316	3.18786	0.0635838	48.0058	0.355491	1.76098	0.0331214	147.356	0.15578	8.56647	2.37812	1.39277	1.14321	0.0463295	6.84211	113.465	68.0835	3.35376	#REF!	0	0	0	0	0	0	0	0	0	0	0	0	0	0	0	0	0	0
439	40	40	28	0	1.16327	23.1728	6.0463	7.30247	3.25278	2.81481	77.2623	0.199136	2.72966	3.40741	0.169753	38.7747	0.437346	1.38056	0.065463	176	0.145062	5.88272	2.07747	1.29506	6.87568	0.077716	9.95	119	71	6.10556	#REF!	0	0	0	0	0	0	0	0	0	0	0	0	0	0	0	0	0	0
440	40	40	31	0	1.33005	29.6891	15.8088	13.4264	3.85285	2.98808	84.2487	0.287902	2.4207	3.69171	0.46114	47.9508	0.259326	1.84508	0.0703368	136.661	0.199741	8.82124	2.31886	1.37073	1.87917	0.142461	6.06041	121	85	8.71658	#REF!	0	0	0	0	0	0	0	0	0	0	0	0	0	0	0	0	0	0
441	40	40	33	0	1.54429	40.7778	8.28594	10.0932	4.1878	3.49222	103.017	0.284953	1.28742	2.45714	0.179365	50.9079	0.112222	2.22	0.0449365	164.239	0.195397	10.4349	2.76541	1.73111	19.1524	0.119349	7.43529	128	82	16.3075	#REF!	0	0	0	0	0	0	0	0	0	0	0	0	0	0	0	0	0	0
442		41	28	0	1.16351	23.891	8.22275	8.45024	3.80047	2.91517	81.0948	0.230711	3.74268	2.70616	0.42654	38.0237	0.453081	1.40664	0.0548341	182.005	0.165877	5.94787	2.06093	1.42607	8.6781	0.188957	7.87815	108.277	65.2197	22.5052	#REF!	0	0	0	0	0	0	0	0	0	0	0	0	0	0	0	0	0	0
443	41	41	29	0	1.22654	21.4369	5.55128	7.27564	3.65192	2.54725	74.6019	0.240417	1.98341	2.51133	0.226537	42.8544	0.291586	1.49773	0.0464078	162.952	0.144337	6.75728	2.16613	1.17702	0.942913	0.0684142	7.11845	111	62	2.77961	#REF!	0	0	0	0	0	0	0	0	0	0	0	0	0	0	0	0	0	0
444	41	41	33	0	1.54429	40.7778	8.28594	10.0932	4.1878	3.49222	103.017	0.284953	1.28742	2.45714	0.179365	50.9079	0.112222	2.22	0.0449365	164.239	0.195397	10.4349	2.76541	1.73111	19.1524	0.119349	7.43529	123	63	16.3075	#REF!	0	0	0	0	0	0	0	0	0	0	0	0	0	0	0	0	0	0
445	39	39	26	0	0.477119	8.01412	2.32394	3.22817	1.36845	1.0904	27.2994	0.0800563	1.11586	2.72881	0.659399	17.7994	0.089548	0.641808	0.0302825	207.223	0.0700565	2.96045	0.838655	0.451695	35.2231	0.0409322	8.18288	113	64	0.831356	#REF!	0	0	0	0	0	0	0	0	0	0	0	0	0	0	0	0	0	0
446	39	39	30	0	1.28221	30.6346	6.38278	7.90431	3.71683	3.0399	89.6635	0.234519	2.02554	2.47596	0.394231	42.5769	0.4125	1.60577	0.038125	144.01	0.155769	7.71154	2.31943	1.52981	63.7678	0.300577	6.72562	119	75	36.1832	#REF!	0	0	0	0	0	0	0	0	0	0	0	0	0	0	0	0	0	0
447	39	39	34	0	1.6217	52.3452	13.057	19.5914	4.74137	3.90947	114.791	0.330176	2.02923	2.30572	0.0946746	52.4497	0.1357	2.46252	0.0267061	169.722	0.282051	12.217	2.86907	1.88521	0.0264497	0.117002	7.32777	108	73	10.6142	#REF!	0	0	0	0	0	0	0	0	0	0	0	0	0	0	0	0	0	0
448	39	39	25	0	0.232222	4.11111	1.02222	1.02222	0.54	0.57	14.2778	0.0456667	0.269	0.744444	0.480573	6	0.13	0.0511111	0.0254115	239	0.0244444	0.244444	0.413333	0.29	1.80744	0.0125556	10.05	100	60	1.59556	#REF!	0	0	0	0	0	0	0	0	0	0	0	0	0	0	0	0	0	0
449	39	39	29	0	1.47429	27.3143	5.42857	7.68571	3.44571	3.61143	89.8571	0.217429	2.01643	1.62857	0.480573	49.5429	1.76571	0.731429	0.0254115	154.2	0.162857	2.28571	2.68	1.62286	9.87714	0.186078	7.138	127	80	21.4145	#REF!	0	0	0	0	0	0	0	0	0	0	0	0	0	0	0	0	0	0
450	39	39	32	0	1.5	36.2459	6.72131	8.2459	3.4623	4.04426	96.9672	0.248361	0.683852	2.1279	0.47541	50.6885	0.627869	1.45574	0.0390164	109.213	0.177049	6.40984	2.7623	1.82623	21.8423	0.0939344	4.28934	126	82	11.382	#REF!	0	0	0	0	0	0	0	0	0	0	0	0	0	0	0	0	0	0
451	39	39	34	0	3.2	116	10	13	5.8	8.9	332	0.6	0.596889	0.340741	0.480573	91	0.28963	4.3	0.0476296	175	0.5	12.6815	5.8	4.5	2.95689	0.196444	8.33	125	71	59.7326	#REF!	0	0	0	0	0	0	0	0	0	0	0	0	0	0	0	0	0	0
452		135	25	0	0.443836	8.56164	2.31507	3.05088	1.37652	0.958904	24.3659	0.0917025	0.859538	0.960861	0.614481	14.4247	0.0320939	0.51272	0.0299609	220.077	0.0716243	2.63992	0.767251	0.424266	35.2231	0.036184	8.97585	120	84	2.01977	#REF!	0	0	0	0	0	0	0	0	0	0	0	0	0	0	0	0	0	0
453		135	26	0	0.708369	12.5451	4.80472	4.74678	1.93884	1.57682	41.6202	0.118691	1.58837	1.57511	0.553648	22.4185	0.107511	0.725107	0.0589056	234	0.0796137	3.14592	1.28879	0.728326	20.4745	0.121137	9.48	113.431	67.1559	7.64914	#REF!	0	0	0	0	0	0	0	0	0	0	0	0	0	0	0	0	0	0
454		135	28	0	1.16351	23.891	8.22275	8.45024	3.80047	2.91517	81.0948	0.230711	3.74268	2.70616	0.42654	38.0237	0.453081	1.40664	0.0548341	182.005	0.165877	5.94787	2.06093	1.42607	8.6781	0.188957	7.87815	120	80	22.5052	#REF!	0	0	0	0	0	0	0	0	0	0	0	0	0	0	0	0	0	0
455		135	32	0	1.63502	39.1308	6.54008	8.79747	4.3789	3.74768	110.823	0.297975	2.16199	4.85654	0.0253165	58.9156	0.236709	2.16034	0.03	163.903	0.204219	10.3333	2.91548	1.75105	18.979	0.14654	6.92844	107	67	15.4996	#REF!	0	0	0	0	0	0	0	0	0	0	0	0	0	0	0	0	0	0
456		135	34	0	1.68125	48.9375	10.8914	13.0063	4.66515	3.90572	114.68	0.320876	2.29042	1.36017	0.622881	50.9047	0.124153	2.49015	0.071303	169.481	0.25911	12.0085	2.97227	1.9053	30.4838	0.129311	7.65005	127	76	18.0063	#REF!	0	0	0	0	0	0	0	0	0	0	0	0	0	0	0	0	0	0
457	39	39	27	0	0.783857	11.13	3.09375	4.125	2.21205	1.60269	45.4753	0.14192	1.76636	1.50673	0.0313901	29.5157	0.274439	1.01031	0.023991	211	0.0878924	5.30045	1.3125	0.700448	0.0474439	0.0146188	7.76592	116	70	2.43812	#REF!	0	0	0	0	0	0	0	0	0	0	0	0	0	0	0	0	0	0
458	39	39	31	0	1.31048	30.1895	5.92742	7.375	3.28589	3.07661	83.1129	0.218024	2.1553	3.57661	0.0443548	49.0806	0.285081	1.78105	0.0158468	146.492	0.174597	9.05242	2.30643	1.42137	32.3745	0.0445968	6.33754	116	97	3.68629	#REF!	0	0	0	0	0	0	0	0	0	0	0	0	0	0	0	0	0	0
459	39	39	33	0	1.69874	46.9169	6.72932	9.41103	4.68216	4.14055	118.806	0.32098	1.6118	3.1864	0.0831234	54.9849	0.206297	2.15214	0.0572796	167.727	0.230479	10.3098	3.02325	1.93098	12.0932	0.119547	7.41531	131	82	8.00882	#REF!	0	0	0	0	0	0	0	0	0	0	0	0	0	0	0	0	0	0
460	41	41	27	0	0.889062	16.1745	4.48312	5.93506	2.83013	2.07031	55.4323	0.174	3.53231	2.06771	0.549479	30.1276	0.239844	1.05417	0.0538802	345	0.115365	4.60156	1.56394	0.988281	1.09677	0.109609	11.12	105	65	6.24062	#REF!	0	0	0	0	0	0	0	0	0	0	0	0	0	0	0	0	0	0
461	41	41	31	0	1.33005	29.6891	15.8088	13.4264	3.85285	2.98808	84.2487	0.287902	2.4207	3.69171	0.46114	47.9508	0.259326	1.84508	0.0703368	136.661	0.199741	8.82124	2.31886	1.37073	1.87917	0.142461	6.06041	107	61	8.71658	#REF!	0	0	0	0	0	0	0	0	0	0	0	0	0	0	0	0	0	0
462	41	41	34	0	1.68125	48.9375	10.8914	13.0063	4.66515	3.90572	114.68	0.320876	2.29042	1.36017	0.622881	50.9047	0.124153	2.49015	0.071303	169.481	0.25911	12.0085	2.97227	1.9053	30.4838	0.129311	7.65005	114	67	18.0063	#REF!	0	0	0	0	0	0	0	0	0	0	0	0	0	0	0	0	0	0
463	39	39	26	0	0.708369	12.5451	4.80472	4.74678	1.93884	1.57682	41.6202	0.118691	1.58837	1.57511	0.553648	22.4185	0.107511	0.725107	0.0589056	209.319	0.0796137	3.14592	1.28879	0.728326	20.4745	0.121137	8.9174	109	64	7.64914	#REF!	0	0	0	0	0	0	0	0	0	0	0	0	0	0	0	0	0	0
464	39	39	30	0	1.3763	26.9566	5.6533	8.13754	4.16571	2.9896	84.237	0.32408	2.91316	3.18786	0.0635838	48.0058	0.355491	1.76098	0.0331214	147.356	0.15578	8.56647	2.37812	1.39277	1.14321	0.0463295	6.84211	127	67	3.35376	#REF!	0	0	0	0	0	0	0	0	0	0	0	0	0	0	0	0	0	0
465	39	39	32	0	1.40131	33.9454	7.99783	9.64783	4.44524	3.18974	89.3341	0.306948	4.25758	3.83843	0.827511	52.2096	0.144978	2.05677	0.0570524	153.552	0.184716	10.19	2.44004	1.52969	31.0246	0.0932969	7.15515	129	78	11.3926	#REF!	0	0	0	0	0	0	0	0	0	0	0	0	0	0	0	0	0	0
466	39	39	34	0	1.68125	48.9375	10.8914	13.0063	4.66515	3.90572	114.68	0.320876	2.29042	1.36017	0.622881	50.9047	0.124153	2.49015	0.071303	169.481	0.25911	12.0085	2.97227	1.9053	30.4838	0.129311	7.65005	122	74	18.0063	#REF!	0	0	0	0	0	0	0	0	0	0	0	0	0	0	0	0	0	0
467	38	38	26	0	0.477119	8.01412	2.32394	3.22817	1.36845	1.0904	27.2994	0.0800563	1.11586	2.72881	0.659399	17.7994	0.089548	0.641808	0.0302825	207.223	0.0700565	2.96045	0.838655	0.451695	35.2231	0.0409322	8.18288	114	73	0.831356	#REF!	0	0	0	0	0	0	0	0	0	0	0	0	0	0	0	0	0	0
468	38	38	30	0	1.28221	30.6346	6.38278	7.90431	3.71683	3.0399	89.6635	0.234519	2.02554	2.47596	0.394231	42.5769	0.4125	1.60577	0.038125	144.01	0.155769	7.71154	2.31943	1.52981	63.7678	0.300577	6.72562	125	75	36.1832	#REF!	0	0	0	0	0	0	0	0	0	0	0	0	0	0	0	0	0	0
469	38	38	32	0	1.63502	39.1308	6.54008	8.79747	4.3789	3.74768	110.823	0.297975	2.16199	4.85654	0.0253165	58.9156	0.236709	2.16034	0.03	163.903	0.204219	10.3333	2.91548	1.75105	18.979	0.14654	6.92844	111	69	15.4996	#REF!	0	0	0	0	0	0	0	0	0	0	0	0	0	0	0	0	0	0
470	38	38	34	0	1.6217	52.3452	13.057	19.5914	4.74137	3.90947	114.791	0.330176	2.02923	2.30572	0.0946746	52.4497	0.1357	2.46252	0.0267061	169.722	0.282051	12.217	2.86907	1.88521	0.0264497	0.117002	7.32777	109	69	10.6142	#REF!	0	0	0	0	0	0	0	0	0	0	0	0	0	0	0	0	0	0
471		99	31	0	1.4697	34.2424	10.7879	15.2121	3.23636	3.37879	97.5758	0.209394	3.55212	4.06061	0.480573	55.5758	0.978788	1.24242	0.0387879	151.303	0.2	6.36364	2.68182	1.64242	2.20485	0.106667	5.67303	130	83	12.7485	#REF!	0	0	0	0	0	0	0	0	0	0	0	0	0	0	0	0	0	0
472		99	34	0	2.20667	64.8963	9.51111	12.1333	5.60741	5.44148	156.274	0.370815	0.596889	0.340741	0.480573	58.0074	0.28963	2.92889	0.0476296	196.274	0.300741	12.6815	4.00519	2.52741	2.95689	0.196444	8.00881	135	92	59.7326	#REF!	0	0	0	0	0	0	0	0	0	0	0	0	0	0	0	0	0	0
473	42	42	26	0	0.477119	8.01412	2.32394	3.22817	1.36845	1.0904	27.2994	0.0800563	1.11586	2.72881	0.659399	17.7994	0.089548	0.641808	0.0302825	207.223	0.0700565	2.96045	0.838655	0.451695	35.2231	0.0409322	8.18288	103	56	0.831356	#REF!	0	0	0	0	0	0	0	0	0	0	0	0	0	0	0	0	0	0
474	42	42	29	0	1.36583	25.9799	7.9799	10.8442	4.70151	3.09548	95.1055	0.27191	2.81921	5.43216	0.0703518	46.4221	0.233668	1.59548	0.12608	225	0.164322	7.20101	2.39548	1.49849	35.2231	0.253166	7.61	96	57	14.7035	#REF!	0	0	0	0	0	0	0	0	0	0	0	0	0	0	0	0	0	0
475	42	42	32	0	1.63502	39.1308	6.54008	8.79747	4.3789	3.74768	110.823	0.297975	2.16199	4.85654	0.0253165	58.9156	0.236709	2.16034	0.03	163.903	0.204219	10.3333	2.91548	1.75105	18.979	0.14654	6.92844	95	56	15.4996	#REF!	0	0	0	0	0	0	0	0	0	0	0	0	0	0	0	0	0	0
476	39	39	27	0	0.783857	11.13	3.09375	4.125	2.21205	1.60269	45.4753	0.14192	1.76636	1.50673	0.0313901	29.5157	0.274439	1.01031	0.023991	255	0.0878924	5.30045	1.3125	0.700448	0.0474439	0.0146188	13.73	109.115	65.3195	2.43812	#REF!	0	0	0	0	0	0	0	0	0	0	0	0	0	0	0	0	0	0
477		125	28	0	3.4	83	7	12	5.7	8.9	250	0.41	25.6	37	0.42654	95	0.453081	4.2	0.0548341	213	0.4	20	6	2.6	8.6781	0.188957	14.86	108.277	65.2197	22.5052	#REF!	0	0	0	0	0	0	0	0	0	0	0	0	0	0	0	0	0	0
478		125	28	0	1.16351	23.891	8.22275	8.45024	3.80047	2.91517	81.0948	0.230711	3.74268	2.70616	0.42654	38.0237	0.453081	1.40664	0.0548341	182.005	0.165877	5.94787	2.06093	1.42607	8.6781	0.188957	7.87815	108.277	65.2197	22.5052	#REF!	0	0	0	0	0	0	0	0	0	0	0	0	0	0	0	0	0	0
479		125	28	0	1.16351	23.891	8.22275	8.45024	3.80047	2.91517	81.0948	0.230711	3.74268	2.70616	0.42654	38.0237	0.453081	1.40664	0.0548341	182.005	0.165877	5.94787	2.06093	1.42607	8.6781	0.188957	7.87815	108.277	65.2197	22.5052	#REF!	0	0	0	0	0	0	0	0	0	0	0	0	0	0	0	0	0	0
480		125	28	0	1.16351	23.891	8.22275	8.45024	3.80047	2.91517	81.0948	0.230711	3.74268	2.70616	0.42654	38.0237	0.453081	1.40664	0.0548341	182.005	0.165877	5.94787	2.06093	1.42607	8.6781	0.188957	7.87815	108.277	65.2197	22.5052	#REF!	0	0	0	0	0	0	0	0	0	0	0	0	0	0	0	0	0	0
481		125	28	0	1.16351	23.891	8.22275	8.45024	3.80047	2.91517	81.0948	0.230711	21.7	2.70616	0.42654	38.0237	0.453081	1.40664	0.0548341	238	0.165877	5.94787	2.06093	1.42607	8.6781	0.188957	8.06	108.277	65.2197	22.5052	#REF!	0	0	0	0	0	0	0	0	0	0	0	0	0	0	0	0	0	0
482		125	31	0	1.31048	30.1895	5.92742	7.375	3.28589	3.07661	83.1129	0.218024	2.3	3.57661	0.0443548	49.0806	0.285081	1.78105	0.0158468	274	0.174597	9.05242	2.30643	1.42137	32.3745	0.0445968	6.4	109.289	65.7345	3.68629	#REF!	0	0	0	0	0	0	0	0	0	0	0	0	0	0	0	0	0	0
483	38	38	27	0	0.889062	16.1745	4.48312	5.93506	2.83013	2.07031	55.4323	0.174	3.53231	2.06771	0.549479	30.1276	0.239844	1.05417	0.0538802	195.672	0.115365	4.60156	1.56394	0.988281	1.09677	0.109609	8.20555	111	60	6.24062	#REF!	0	0	0	0	0	0	0	0	0	0	0	0	0	0	0	0	0	0
484	38	38	31	0	3.3	61	12	14	3.9	8.3	255	0.6	2.4207	3.69171	0.46114	113	0.259326	3.4	0.0703368	301	0.4	22	6.1	3.1	1.87917	0.142461	9.7	113.602	68.3837	8.71658	#REF!	0	0	0	0	0	0	0	0	0	0	0	0	0	0	0	0	0	0
485	38	38	31	0	1.33005	29.6891	15.8088	13.4264	3.85285	2.98808	84.2487	0.287902	2.4207	3.69171	0.46114	128	0.259326	3.1	0.0703368	136.661	0.199741	21	2.31886	1.37073	1.87917	0.142461	6.06041	113.602	68.3837	8.71658	#REF!	0	0	0	0	0	0	0	0	0	0	0	0	0	0	0	0	0	0
486	38	38	33	0	1.54429	40.7778	8.28594	10.0932	4.1878	3.49222	103.017	0.284953	1.28742	2.45714	0.179365	50.9079	0.112222	2.22	0.0449365	164.239	0.195397	10.4349	2.76541	1.73111	19.1524	0.119349	7.43529	111	70	16.3075	#REF!	0	0	0	0	0	0	0	0	0	0	0	0	0	0	0	0	0	0
487	38	38	34	0	1.68125	48.9375	10.8914	13.0063	4.66515	3.90572	114.68	0.320876	2.29042	1.36017	0.622881	50.9047	0.124153	2.49015	0.071303	169.481	0.25911	12.0085	2.97227	1.9053	30.4838	0.129311	7.65005	123	72	18.0063	#REF!	0	0	0	0	0	0	0	0	0	0	0	0	0	0	0	0	0	0
488	37	37	28	0	1.16351	23.891	8.22275	8.45024	3.80047	2.91517	81.0948	0.230711	3.74268	2.70616	0.42654	38.0237	0.453081	1.40664	0.0548341	182.005	0.165877	5.94787	2.06093	1.42607	8.6781	0.188957	7.87815	107	60	22.5052	#REF!	0	0	0	0	0	0	0	0	0	0	0	0	0	0	0	0	0	0
489	37	37	32	0	1.63502	39.1308	6.54008	8.79747	4.3789	3.74768	110.823	0.297975	2.16199	4.85654	0.0253165	58.9156	0.236709	2.16034	0.03	163.903	0.204219	10.3333	2.91548	1.75105	18.979	0.14654	6.92844	108	71	15.4996	#REF!	0	0	0	0	0	0	0	0	0	0	0	0	0	0	0	0	0	0
490	37	37	34	0	1.6217	52.3452	13.057	19.5914	4.74137	3.90947	114.791	0.330176	2.02923	2.30572	0.0946746	52.4497	0.1357	2.46252	0.0267061	169.722	0.282051	12.217	2.86907	1.88521	0.0264497	0.117002	7.32777	93	54	10.6142	#REF!	0	0	0	0	0	0	0	0	0	0	0	0	0	0	0	0	0	0
491		93	25	0	0.443836	8.56164	2.31507	3.05088	1.37652	0.958904	24.3659	0.0917025	0.859538	0.960861	0.614481	14.4247	0.0320939	0.51272	0.0299609	226	0.0716243	2.63992	0.767251	0.424266	35.2231	0.036184	13.08	103	61	2.01977	#REF!	0	0	0	0	0	0	0	0	0	0	0	0	0	0	0	0	0	0
492		93	29	0	1.36583	25.9799	7.9799	10.8442	4.70151	3.09548	95.1055	0.27191	2.81921	5.43216	0.0703518	46.4221	0.233668	1.59548	0.12608	162.698	0.164322	7.20101	2.39548	1.49849	35.2231	0.253166	7.42633	111	67	14.7035	#REF!	0	0	0	0	0	0	0	0	0	0	0	0	0	0	0	0	0	0
493		93	30	0	3.2	79	11	16	15.3	8.6	269	0.65	2.02554	2.47596	0.394231	77	0.4125	1.60577	0.038125	144.01	0.3	7.71154	6.2	5.7	63.7678	0.72	6.72562	109.538	66.1503	29.5	#REF!	0	0	0	0	0	0	0	0	0	0	0	0	0	0	0	0	0	0
494		93	32	0	1.63502	39.1308	6.54008	8.79747	4.3789	3.74768	110.823	0.297975	2.16199	4.85654	0.0253165	58.9156	0.236709	2.16034	0.03	163.903	0.204219	10.3333	2.91548	1.75105	18.979	0.14654	6.92844	113	67	15.4996	#REF!	0	0	0	0	0	0	0	0	0	0	0	0	0	0	0	0	0	0
495		93	34	0	1.6217	52.3452	13.057	19.5914	4.74137	3.90947	114.791	0.330176	2.02923	2.30572	0.0946746	52.4497	0.1357	2.46252	0.0267061	169.722	0.282051	12.217	2.86907	1.88521	0.0264497	0.117002	7.32777	93	64	10.6142	#REF!	0	0	0	0	0	0	0	0	0	0	0	0	0	0	0	0	0	0
496			26	0	4.9	38	61	34	10.3	8.9	237	0.64	2.64887	1.39423	0.0576923	170	7.2	1.08077	0.0718754	222	0.8	5.26923	7.3	5.7	0.222115	0.0124038	5.94	107.643	63.2857	2.45385	#REF!	0	0	0	0	0	0	0	0	0	0	0	0	0	0	0	0	0	0
497	38	38	30	0	1.3763	26.9566	5.6533	8.13754	4.16571	2.9896	84.237	0.32408	2.91316	3.18786	0.0635838	48.0058	0.355491	1.76098	0.0331214	147.356	0.15578	8.56647	2.37812	1.39277	1.14321	0.0463295	6.84211	125	69	3.35376	#REF!	0	0	0	0	0	0	0	0	0	0	0	0	0	0	0	0	0	0
498	38	38	32	0	1.40131	33.9454	7.99783	9.64783	4.44524	3.18974	89.3341	0.306948	4.25758	3.83843	0.827511	52.2096	0.144978	2.05677	0.0570524	153.552	0.184716	10.19	2.44004	1.52969	31.0246	0.0932969	7.15515	118	64	11.3926	#REF!	0	0	0	0	0	0	0	0	0	0	0	0	0	0	0	0	0	0
499	38	38	34	0	1.68125	48.9375	10.8914	13.0063	4.66515	3.90572	114.68	0.320876	2.29042	1.36017	0.622881	50.9047	0.124153	2.49015	0.071303	169.481	0.25911	12.0085	2.97227	1.9053	30.4838	0.129311	7.65005	136	80	18.0063	#REF!	0	0	0	0	0	0	0	0	0	0	0	0	0	0	0	0	0	0
500	38	38	25	0	0.459325	6.80064	4.17817	3.56822	1.24815	0.871383	24.635	0.088427	0.97192	1.6045	0.633441	14.3248	5.4	0.514469	0.0055627	206	0.0525723	2.42926	0.79872	0.382315	0.404148	0.0122347	9.49	111	64	0.555466	#REF!	0	0	0	0	0	0	0	0	0	0	0	0	0	0	0	0	0	0
501	38	38	28	0	1.16327	23.1728	6.0463	7.30247	3.25278	2.81481	77.2623	0.199136	2.72966	3.40741	0.169753	38.7747	0.437346	1.38056	0.065463	170.328	0.145062	5.88272	2.07747	1.29506	6.87568	0.077716	7.53512	119	72	6.10556	#REF!	0	0	0	0	0	0	0	0	0	0	0	0	0	0	0	0	0	0
502	38	38	31	0	1.33005	29.6891	15.8088	13.4264	3.85285	2.98808	84.2487	0.287902	2.4207	3.69171	0.46114	47.9508	0.259326	1.84508	0.0703368	136.661	0.199741	8.82124	2.31886	1.37073	1.87917	0.142461	6.06041	111	78	8.71658	#REF!	0	0	0	0	0	0	0	0	0	0	0	0	0	0	0	0	0	0
503	38	38	34	0	1.68125	48.9375	10.8914	13.0063	4.66515	3.90572	114.68	0.320876	2.29042	1.36017	0.622881	50.9047	0.124153	2.49015	0.071303	169.481	0.25911	12.0085	2.97227	1.9053	30.4838	0.129311	7.65005	109	74	18.0063	#REF!	0	0	0	0	0	0	0	0	0	0	0	0	0	0	0	0	0	0
504	40	40	29	0	1.22654	21.4369	5.55128	7.27564	3.65192	2.54725	74.6019	0.240417	1.98341	2.51133	0.226537	42.8544	0.291586	1.49773	0.0464078	162.952	0.144337	6.75728	2.16613	1.17702	0.942913	0.0684142	7.11845	119	71	2.77961	#REF!	0	0	0	0	0	0	0	0	0	0	0	0	0	0	0	0	0	0
505	40	40	32	0	1.40131	33.9454	7.99783	9.64783	4.44524	3.18974	89.3341	0.306948	4.25758	3.83843	0.827511	52.2096	0.144978	2.05677	0.0570524	153.552	0.184716	10.19	2.44004	1.52969	31.0246	0.0932969	7.15515	114	65	11.3926	#REF!	0	0	0	0	0	0	0	0	0	0	0	0	0	0	0	0	0	0
506	40	40	34	0	1.68125	48.9375	10.8914	13.0063	4.66515	3.90572	114.68	0.320876	2.29042	1.36017	0.622881	50.9047	0.124153	2.49015	0.071303	169.481	0.25911	12.0085	2.97227	1.9053	30.4838	0.129311	7.65005	99	56	18.0063	#REF!	0	0	0	0	0	0	0	0	0	0	0	0	0	0	0	0	0	0
507		246	25	0	3.8	59	75	55	6.8	9.4	266	0.38	0.97192	1.6045	0.633441	79	0.0530547	5.2	0.0055627	416	0.9	26	6.4	1.8	0.404148	0.0122347	11.84	112.286	66.8726	0.555466	#REF!	0	0	0	0	0	0	0	0	0	0	0	0	0	0	0	0	0	0
508		246	27	0	0.889062	16.1745	4.48312	5.93506	2.83013	2.07031	55.4323	0.174	3.53231	2.06771	0.549479	30.1276	0.239844	1.05417	0.0538802	195.672	0.115365	4.60156	1.56394	0.988281	1.09677	0.109609	8.20555	110	71	6.24062	#REF!	0	0	0	0	0	0	0	0	0	0	0	0	0	0	0	0	0	0
509		167	25	0	0.459325	6.80064	4.17817	3.56822	1.24815	0.871383	24.635	0.088427	0.97192	1.6045	0.633441	14.3248	0.0530547	0.514469	0.0055627	211.492	0.0525723	2.42926	0.79872	0.382315	0.404148	0.0122347	8.63728	117	63	0.555466	#REF!	0	0	0	0	0	0	0	0	0	0	0	0	0	0	0	0	0	0
510		167	27	0	0.889062	16.1745	4.48312	5.93506	2.83013	2.07031	55.4323	0.174	3.53231	2.06771	0.549479	30.1276	0.239844	1.05417	0.0538802	332	0.115365	4.60156	1.56394	0.988281	1.09677	0.109609	8.26	114.015	67.8612	6.24062	#REF!	0	0	0	0	0	0	0	0	0	0	0	0	0	0	0	0	0	0
511		167	29	0	1.22654	21.4369	5.55128	7.27564	3.65192	2.54725	74.6019	0.240417	1.98341	2.51133	0.226537	42.8544	0.291586	1.49773	0.0464078	162.952	0.144337	6.75728	2.16613	1.17702	0.942913	0.0684142	7.11845	118	73	2.77961	#REF!	0	0	0	0	0	0	0	0	0	0	0	0	0	0	0	0	0	0
512		167	33	0	1.54429	40.7778	8.28594	10.0932	4.1878	3.49222	103.017	0.284953	1.28742	2.45714	0.179365	50.9079	0.112222	2.22	0.0449365	164.239	0.195397	10.4349	2.76541	1.73111	19.1524	0.119349	7.43529	128	76	16.3075	#REF!	0	0	0	0	0	0	0	0	0	0	0	0	0	0	0	0	0	0
513	38	38	32	0	3.9	83	7	15	6.8	9.2	254	0.4	2.69	44	0.827511	69	0.144978	4	0.0570524	222	0.4	19	6.4	3.4	31.0246	0.0932969	11.77	114.138	68.5783	11.3926	#REF!	0	0	0	0	0	0	0	0	0	0	0	0	0	0	0	0	0	0
514	38	38	33	0	4	92	5	12	5	9.6	244	0.49	1.8	45	0.179365	77	0.112222	4.3	0.0449365	243	0.4	22	6.7	4.3	19.1524	0.119349	11.15	113.962	69.1021	16.3075	#REF!	0	0	0	0	0	0	0	0	0	0	0	0	0	0	0	0	0	0
515	40	40	27	0	0.783857	11.13	3.09375	4.125	2.21205	1.60269	45.4753	0.14192	1.76636	1.50673	0.0313901	29.5157	0.274439	1.01031	0.023991	211	0.0878924	5.30045	1.3125	0.700448	0.0474439	0.0146188	7.76592	109.115	65.3195	2.43812	#REF!	0	0	0	0	0	0	0	0	0	0	0	0	0	0	0	0	0	0
516	40	40	31	0	1.33005	29.6891	15.8088	13.4264	3.85285	2.98808	84.2487	0.287902	2.4207	3.69171	0.46114	47.9508	0.259326	1.84508	0.0703368	136.661	0.199741	8.82124	2.31886	1.37073	1.87917	0.142461	6.06041	129	72	8.71658	#REF!	0	0	0	0	0	0	0	0	0	0	0	0	0	0	0	0	0	0
517	40	40	34	0	1.68125	48.9375	10.8914	13.0063	4.66515	3.90572	114.68	0.320876	2.29042	1.36017	0.622881	50.9047	0.124153	2.49015	0.071303	169.481	0.25911	12.0085	2.97227	1.9053	30.4838	0.129311	7.65005	113	68	18.0063	#REF!	0	0	0	0	0	0	0	0	0	0	0	0	0	0	0	0	0	0
518	34	34	34	0	4	168	302	173	8.2	8.8	231	0.8	1.66728	1.80447	11	62	0.234637	2.9	0.0540223	161	3.7	18	6.9	6	75.9256	0.220279	6.63	84	49	9.64972	#REF!	0	0	0	0	0	0	0	0	0	0	0	0	0	0	0	0	0	0
519	34	34	34	0	3.1	142	245	137	5.2	8.4	190	0.7	1.66728	1.80447	9	62	0.234637	3	1.01	166	3	9.01676	5.6	6.2	75.9256	0.220279	9.25	108.418	64.9815	9.64972	#REF!	0	0	0	0	0	0	0	0	0	0	0	0	0	0	0	0	0	0
520	37	37	26	0	0.708369	12.5451	4.80472	4.74678	1.93884	1.57682	41.6202	0.118691	1.58837	1.57511	0.553648	22.4185	0.107511	0.725107	0.0589056	254	0.0796137	3.14592	1.28879	0.728326	20.4745	0.121137	11.55	128	68	7.64914	#REF!	0	0	0	0	0	0	0	0	0	0	0	0	0	0	0	0	0	0
521	37	37	30	0	1.3763	26.9566	5.6533	8.13754	4.16571	2.9896	84.237	0.32408	2.91316	3.18786	0.0635838	48.0058	0.355491	1.76098	0.0331214	147.356	0.15578	8.56647	2.37812	1.39277	1.14321	0.0463295	6.84211	125	68	3.35376	#REF!	0	0	0	0	0	0	0	0	0	0	0	0	0	0	0	0	0	0
522	37	37	32	0	1.40131	33.9454	7.99783	9.64783	4.44524	3.18974	89.3341	0.306948	4.25758	3.83843	0.827511	52.2096	0.144978	2.05677	0.0570524	153.552	0.184716	10.19	2.44004	1.52969	31.0246	0.0932969	7.15515	134	79	11.3926	#REF!	0	0	0	0	0	0	0	0	0	0	0	0	0	0	0	0	0	0
523	37	37	34	0	1.68125	48.9375	10.8914	13.0063	4.66515	3.90572	114.68	0.320876	2.29042	1.36017	0.622881	50.9047	0.124153	2.49015	0.071303	169.481	0.25911	12.0085	2.97227	1.9053	30.4838	0.129311	7.65005	138	77	18.0063	#REF!	0	0	0	0	0	0	0	0	0	0	0	0	0	0	0	0	0	0
524		39	29	0	1.36583	25.9799	7.9799	10.8442	4.70151	3.09548	95.1055	0.27191	2.81921	5.43216	0.0703518	46.4221	0.233668	1.59548	0.12608	162.698	0.164322	7.20101	2.39548	1.49849	35.2231	0.253166	7.42633	108.341	65.6698	14.7035	#REF!	0	0	0	0	0	0	0	0	0	0	0	0	0	0	0	0	0	0
525	39	39	28	0	1.16351	23.891	8.22275	8.45024	3.80047	2.91517	81.0948	0.230711	3.74268	2.70616	0.42654	38.0237	0.453081	1.40664	0.0548341	182.005	0.165877	5.94787	2.06093	1.42607	8.6781	0.188957	7.87815	103	65	22.5052	#REF!	0	0	0	0	0	0	0	0	0	0	0	0	0	0	0	0	0	0
526	39	39	31	0	1.31048	30.1895	5.92742	7.375	3.28589	3.07661	83.1129	0.218024	2.1553	3.57661	0.0443548	49.0806	0.285081	1.78105	0.0158468	146.492	0.174597	9.05242	2.30643	1.42137	32.3745	0.0445968	6.33754	102	58	3.68629	#REF!	0	0	0	0	0	0	0	0	0	0	0	0	0	0	0	0	0	0
527	39	39	34	0	1.6217	52.3452	13.057	19.5914	4.74137	3.90947	114.791	0.330176	2.02923	2.30572	0.0946746	52.4497	0.1357	4.3	0.0267061	259	0.282051	24	2.86907	1.88521	0.0264497	0.117002	15.15	108	62	10.6142	#REF!	0	0	0	0	0	0	0	0	0	0	0	0	0	0	0	0	0	0
528	39	39	25	0	0.459325	6.80064	4.17817	3.56822	1.24815	0.871383	24.635	0.088427	0.97192	1.6045	0.633441	14.3248	0.0530547	0.514469	0.0055627	171	0.0525723	2.42926	0.79872	0.382315	0.404148	0.0122347	5.63	94	63	0.555466	#REF!	0	0	0	0	0	0	0	0	0	0	0	0	0	0	0	0	0	0
529	39	39	30	0	1.3763	26.9566	5.6533	8.13754	4.16571	2.9896	84.237	0.32408	2.91316	3.18786	0.0635838	48.0058	0.355491	1.76098	0.0331214	147.356	0.15578	8.56647	2.37812	1.39277	1.14321	0.0463295	6.84211	96	61	3.35376	#REF!	0	0	0	0	0	0	0	0	0	0	0	0	0	0	0	0	0	0
530	39	39	33	0	1.54429	40.7778	8.28594	10.0932	4.1878	3.49222	103.017	0.284953	1.28742	2.45714	0.179365	50.9079	0.112222	2.22	0.0449365	164.239	0.195397	10.4349	2.76541	1.73111	19.1524	0.119349	7.43529	99	69	16.3075	#REF!	0	0	0	0	0	0	0	0	0	0	0	0	0	0	0	0	0	0
531	37	37	31	0	1.33005	29.6891	15.8088	13.4264	3.85285	2.98808	84.2487	0.287902	2.4207	3.69171	0.46114	47.9508	0.259326	1.84508	0.0703368	136.661	0.199741	8.82124	2.31886	1.37073	1.87917	0.142461	6.06041	110	62	8.71658	#REF!	0	0	0	0	0	0	0	0	0	0	0	0	0	0	0	0	0	0
532	37	37	28	0	1.16327	23.1728	6.0463	7.30247	3.25278	2.81481	77.2623	0.199136	2.72966	3.40741	0.169753	38.7747	0.437346	1.38056	0.065463	170.328	0.145062	5.88272	2.07747	1.29506	6.87568	0.077716	7.53512	111	69	6.10556	#REF!	0	0	0	0	0	0	0	0	0	0	0	0	0	0	0	0	0	0
533	37	37	29	0	1.22654	21.4369	5.55128	7.27564	3.65192	2.54725	74.6019	0.240417	1.98341	2.51133	0.226537	42.8544	0.291586	1.49773	0.0464078	162.952	0.144337	6.75728	2.16613	1.17702	0.942913	0.0684142	7.11845	116	72	2.77961	#REF!	0	0	0	0	0	0	0	0	0	0	0	0	0	0	0	0	0	0
534	37	37	31	0	1.33005	29.6891	15.8088	13.4264	3.85285	2.98808	84.2487	0.287902	2.4207	3.69171	0.46114	47.9508	0.259326	1.84508	0.0703368	136.661	0.199741	8.82124	2.31886	1.37073	1.87917	0.142461	6.06041	103	61	8.71658	#REF!	0	0	0	0	0	0	0	0	0	0	0	0	0	0	0	0	0	0
535	37	37	32	0	1.40131	33.9454	7.99783	9.64783	4.44524	3.18974	89.3341	0.306948	4.25758	3.83843	0.827511	52.2096	0.144978	2.05677	0.0570524	153.552	0.184716	10.19	2.44004	1.52969	31.0246	0.0932969	7.15515	109	65	11.3926	#REF!	0	0	0	0	0	0	0	0	0	0	0	0	0	0	0	0	0	0
536	37	37	34	0	1.68125	48.9375	10.8914	13.0063	4.66515	3.90572	114.68	0.320876	2.29042	1.36017	0.622881	50.9047	0.124153	2.49015	0.071303	169.481	0.25911	12.0085	2.97227	1.9053	30.4838	0.129311	7.65005	106	59	18.0063	#REF!	0	0	0	0	0	0	0	0	0	0	0	0	0	0	0	0	0	0
537		38	29	0	1.22654	21.4369	5.55128	7.27564	3.65192	2.54725	74.6019	0.240417	1.98341	2.51133	0.226537	42.8544	0.291586	1.49773	0.0464078	162.952	0.144337	6.75728	2.16613	1.17702	0.942913	0.0684142	7.11845	113.595	67.7938	2.77961	#REF!	0	0	0	0	0	0	0	0	0	0	0	0	0	0	0	0	0	0
538	38	38	27	0	0.889062	16.1745	4.48312	5.93506	2.83013	2.07031	55.4323	0.174	3.53231	2.06771	0.549479	30.1276	0.239844	1.05417	0.0538802	295	0.115365	4.60156	1.56394	0.988281	1.09677	0.109609	10.45	109	61	6.24062	#REF!	0	0	0	0	0	0	0	0	0	0	0	0	0	0	0	0	0	0
539	41	41	25	0	0.443836	8.56164	2.31507	3.05088	1.37652	0.958904	24.3659	0.0917025	0.859538	0.960861	0.614481	14.4247	0.0320939	0.51272	0.0299609	249	0.0716243	2.63992	0.767251	0.424266	35.2231	0.036184	7.11	91	57	2.01977	#REF!	0	0	0	0	0	0	0	0	0	0	0	0	0	0	0	0	0	0
540	41	41	25	0	0.443836	8.56164	2.31507	3.05088	1.37652	0.958904	24.3659	0.0917025	0.859538	0.960861	0.614481	14.4247	0.0320939	0.51272	0.0299609	220.077	0.0716243	2.63992	0.767251	0.424266	35.2231	0.036184	8.97585	107.473	64.3937	2.01977	#REF!	0	0	0	0	0	0	0	0	0	0	0	0	0	0	0	0	0	0
541	41	41	29	0	1.36583	25.9799	7.9799	10.8442	4.70151	3.09548	95.1055	0.27191	2.81921	5.43216	0.0703518	46.4221	0.233668	1.59548	0.12608	162.698	0.164322	7.20101	2.39548	1.49849	35.2231	0.253166	7.42633	90	63	14.7035	#REF!	0	0	0	0	0	0	0	0	0	0	0	0	0	0	0	0	0	0
542	41	41	32	0	1.63502	39.1308	6.54008	8.79747	4.3789	3.74768	110.823	0.297975	2.16199	4.85654	0.0253165	58.9156	0.236709	2.16034	0.03	163.903	0.204219	10.3333	2.91548	1.75105	18.979	0.14654	6.92844	96	66	15.4996	#REF!	0	0	0	0	0	0	0	0	0	0	0	0	0	0	0	0	0	0
543	39	39	25	0	0.459325	6.80064	4.17817	3.56822	1.24815	0.871383	24.635	0.088427	0.97192	1.6045	0.633441	14.3248	0.0530547	0.514469	0.0055627	205	0.0525723	2.42926	0.79872	0.382315	0.404148	0.0122347	6.71	93	55	0.555466	#REF!	0	0	0	0	0	0	0	0	0	0	0	0	0	0	0	0	0	0
544	39	39	27	0	0.889062	16.1745	4.48312	5.93506	2.83013	2.07031	55.4323	0.174	2.7	2.06771	0.549479	30.1276	0.239844	1.05417	0.0538802	204	0.115365	4.60156	1.56394	0.988281	1.09677	0.109609	6.07	114.015	67.8612	6.24062	#REF!	0	0	0	0	0	0	0	0	0	0	0	0	0	0	0	0	0	0
545	39	39	27	0	3.6	47	12	15	7.3	8.6	288	0.47	3.53231	2.06771	0.549479	82	5.3	1.05417	0.0538802	195.672	0.3	4.60156	6.2	2.5	1.09677	0.109609	8.20555	114.015	67.8612	6.24062	#REF!	0	0	0	0	0	0	0	0	0	0	0	0	0	0	0	0	0	0
546	39	39	29	0	1.22654	21.4369	5.55128	7.27564	3.65192	2.54725	74.6019	0.240417	1.98341	2.51133	0.226537	42.8544	0.291586	1.49773	0.0464078	162.952	0.144337	6.75728	2.16613	1.17702	0.942913	0.0684142	7.11845	97	57	2.77961	#REF!	0	0	0	0	0	0	0	0	0	0	0	0	0	0	0	0	0	0
547	39	39	32	0	1.40131	33.9454	7.99783	9.64783	4.44524	3.18974	89.3341	0.306948	4.25758	3.83843	0.827511	52.2096	0.144978	2.05677	0.0570524	153.552	0.184716	10.19	2.44004	1.52969	31.0246	0.0932969	7.15515	114.138	68.5783	11.3926	#REF!	0	0	0	0	0	0	0	0	0	0	0	0	0	0	0	0	0	0
548	39	39	33	0	1.54429	40.7778	8.28594	10.0932	4.1878	3.49222	103.017	0.284953	1.28742	2.45714	0.179365	50.9079	0.112222	2.22	0.0449365	164.239	0.195397	10.4349	2.76541	1.73111	19.1524	0.119349	7.43529	108	70	16.3075	#REF!	0	0	0	0	0	0	0	0	0	0	0	0	0	0	0	0	0	0
549		39	29	0	1.22654	21.4369	5.55128	7.27564	3.65192	2.54725	74.6019	0.240417	1.98341	2.51133	0.226537	42.8544	0.291586	1.49773	0.0464078	162.952	0.144337	6.75728	2.16613	1.17702	0.942913	0.0684142	7.11845	113.595	67.7938	2.77961	#REF!	0	0	0	0	0	0	0	0	0	0	0	0	0	0	0	0	0	0
550	39	39	28	0	1.16327	23.1728	6.0463	7.30247	3.25278	2.81481	77.2623	0.199136	2.72966	3.40741	0.169753	38.7747	0.437346	1.38056	0.065463	170.328	0.145062	5.88272	2.07747	1.29506	6.87568	0.077716	7.53512	107	61	6.10556	#REF!	0	0	0	0	0	0	0	0	0	0	0	0	0	0	0	0	0	0
551	39	39	32	0	1.40131	33.9454	7.99783	9.64783	4.44524	3.18974	89.3341	0.306948	4.25758	3.83843	0.827511	52.2096	0.144978	2.05677	0.0570524	153.552	0.184716	10.19	2.44004	1.52969	31.0246	0.0932969	7.15515	112	72	11.3926	#REF!	0	0	0	0	0	0	0	0	0	0	0	0	0	0	0	0	0	0
552		231	30	0	1.3763	26.9566	5.6533	8.13754	4.16571	2.9896	84.237	0.32408	2.91316	3.18786	0.0635838	48.0058	0.355491	1.76098	0.0331214	147.356	0.15578	8.56647	2.37812	1.39277	1.14321	0.0463295	6.84211	113.465	68.0835	3.35376	#REF!	0	0	0	0	0	0	0	0	0	0	0	0	0	0	0	0	0	0
553		231	27	0	0.889062	16.1745	4.48312	5.93506	2.83013	2.07031	55.4323	0.174	3.53231	2.06771	0.549479	30.1276	0.239844	1.05417	0.0538802	257	0.115365	4.60156	1.56394	0.988281	1.09677	0.109609	11.83	108	63	6.24062	#REF!	0	0	0	0	0	0	0	0	0	0	0	0	0	0	0	0	0	0
554		231	33	0	1.54429	40.7778	8.28594	10.0932	4.1878	3.49222	103.017	0.284953	1.28742	2.45714	0.179365	50.9079	0.112222	2.22	0.0449365	164.239	0.195397	10.4349	2.76541	1.73111	19.1524	0.119349	7.43529	99	62	16.3075	#REF!	0	0	0	0	0	0	0	0	0	0	0	0	0	0	0	0	0	0
555	38	38	25	0	0.232222	4.11111	1.02222	1.02222	0.54	0.57	14.2778	0.0456667	0.269	0.744444	0.480573	6	0.13	0.0511111	0.0254115	242	0.0244444	0.244444	0.413333	0.29	1.80744	0.0125556	8.12	111	66	1.59556	#REF!	0	0	0	0	0	0	0	0	0	0	0	0	0	0	0	0	0	0
556	38	38	29	0	1.47429	27.3143	5.42857	7.68571	3.44571	3.61143	89.8571	0.217429	2.01643	1.62857	0.480573	49.5429	1.76571	0.731429	0.0254115	154.2	0.162857	2.28571	2.68	1.62286	9.87714	0.186078	7.138	120.589	72.9761	21.4145	#REF!	0	0	0	0	0	0	0	0	0	0	0	0	0	0	0	0	0	0
557	38	38	32	0	1.5	36.2459	6.72131	8.2459	3.4623	4.04426	96.9672	0.248361	0.683852	2.1279	0.47541	50.6885	0.627869	1.45574	0.0390164	109.213	0.177049	6.40984	2.7623	1.82623	21.8423	0.0939344	4.28934	113	65	11.382	#REF!	0	0	0	0	0	0	0	0	0	0	0	0	0	0	0	0	0	0
558	37	37	26	0	0.5475	7.4625	2.05	2.3875	1.12375	1.15	30.0375	0.086375	0.612525	1.4625	0.480573	16.175	0.07375	0.4	0.0254115	297	0.0525	1.8375	1.01235	0.51625	12.358	0.00625	8.48	124	70	0.32875	#REF!	0	0	0	0	0	0	0	0	0	0	0	0	0	0	0	0	0	0
559	37	37	27	0	1.04146	15.4146	5.09756	6	3.72439	2	61.2439	0.186098	11.1854	3.92683	2.4878	36.3171	0.639024	0.721951	0.0568293	215.732	0.0926829	3.46341	1.84634	1.13659	11.1104	0.43439	9.60829	118	71	63.622	#REF!	0	0	0	0	0	0	0	0	0	0	0	0	0	0	0	0	0	0
560	37	37	32	0	1.5	36.2459	6.72131	8.2459	3.4623	4.04426	96.9672	0.248361	0.683852	2.1279	0.47541	50.6885	0.627869	1.45574	0.0390164	109.213	0.177049	6.40984	2.7623	1.82623	21.8423	0.0939344	4.28934	129	78	11.382	#REF!	0	0	0	0	0	0	0	0	0	0	0	0	0	0	0	0	0	0
561	40	40	32	0	1.40131	33.9454	7.99783	9.64783	4.44524	3.18974	89.3341	0.306948	4.25758	3.83843	0.827511	52.2096	0.144978	2.05677	0.0570524	153.552	0.184716	10.19	2.44004	1.52969	31.0246	0.0932969	7.15515	116	55	11.3926	#REF!	0	0	0	0	0	0	0	0	0	0	0	0	0	0	0	0	0	0
562	39	39	30	0	1.54318	37.8409	7.47727	8.52273	3.50909	3.82727	98.8864	0.249545	0.611364	2.52273	0.480573	52.4773	1.14318	1.20682	0.0254115	209	0.181818	6.09091	2.80682	1.79091	11.1104	0.875	8.85	128	74	24.9273	#REF!	0	0	0	0	0	0	0	0	0	0	0	0	0	0	0	0	0	0
563	39	39	32	0	1.5	36.2459	6.72131	8.2459	3.4623	4.04426	96.9672	0.248361	0.683852	2.1279	0.47541	50.6885	0.627869	1.45574	0.0390164	109.213	0.177049	6.40984	2.7623	1.82623	21.8423	0.0939344	4.28934	125	75	11.382	#REF!	0	0	0	0	0	0	0	0	0	0	0	0	0	0	0	0	0	0
564		38	27	0	0.783857	11.13	3.09375	4.125	2.21205	1.60269	45.4753	0.14192	1.76636	1.50673	0.0313901	29.5157	0.274439	1.01031	0.023991	211	0.0878924	5.30045	1.3125	0.700448	0.0474439	0.0146188	7.76592	109.115	65.3195	2.43812	#REF!	0	0	0	0	0	0	0	0	0	0	0	0	0	0	0	0	0	0
565	38	38	31	0	1.31048	30.1895	5.92742	7.375	3.28589	3.07661	83.1129	0.218024	2.1553	3.57661	0.0443548	49.0806	0.285081	1.78105	0.0158468	146.492	0.174597	9.05242	2.30643	1.42137	32.3745	0.0445968	6.33754	106	63	3.68629	#REF!	0	0	0	0	0	0	0	0	0	0	0	0	0	0	0	0	0	0
566	38	38	33	0	3.3	81	8	16	6.1	8.4	220	0.45	1.6118	3.1864	0.0831234	68	0.206297	3.9	0.0572796	216	0.6	24	6.4	3.6	12.0932	0.119547	9.5	105	67	8.00882	#REF!	0	0	0	0	0	0	0	0	0	0	0	0	0	0	0	0	0	0
567	40	40	28	0	1.16327	23.1728	6.0463	7.30247	3.25278	2.81481	77.2623	0.199136	2.72966	3.40741	0.169753	38.7747	0.437346	1.38056	0.065463	170.328	0.145062	5.88272	2.07747	1.29506	6.87568	0.077716	7.53512	95	58	6.10556	#REF!	0	0	0	0	0	0	0	0	0	0	0	0	0	0	0	0	0	0
568	40	40	32	0	1.40131	33.9454	7.99783	9.64783	4.44524	3.18974	89.3341	0.306948	4.25758	3.83843	0.827511	52.2096	0.144978	2.05677	0.0570524	153.552	0.184716	10.19	2.44004	1.52969	31.0246	0.0932969	7.15515	109	63	11.3926	#REF!	0	0	0	0	0	0	0	0	0	0	0	0	0	0	0	0	0	0
569	40	40	34	0	1.68125	48.9375	10.8914	13.0063	4.66515	3.90572	114.68	0.320876	2.29042	1.36017	0.622881	50.9047	0.124153	2.49015	0.071303	169.481	0.25911	12.0085	2.97227	1.9053	30.4838	0.129311	7.65005	102	62	18.0063	#REF!	0	0	0	0	0	0	0	0	0	0	0	0	0	0	0	0	0	0
570	39	39	26	0	3.8	45	16	22	6.8	8.5	238	0.78	1.87	59	0.659399	84	0.089548	0.641808	0.0302825	243	0.4	2.96045	7	3.6	35.2231	0.0409322	6.01	107.919	64.5369	0.831356	#REF!	0	0	0	0	0	0	0	0	0	0	0	0	0	0	0	0	0	0
571	39	39	29	0	1.36583	25.9799	7.9799	10.8442	4.70151	3.09548	95.1055	0.27191	2.81921	5.43216	0.0703518	46.4221	0.233668	1.59548	0.12608	162.698	0.164322	7.20101	2.39548	1.49849	35.2231	0.253166	7.42633	107	63	14.7035	#REF!	0	0	0	0	0	0	0	0	0	0	0	0	0	0	0	0	0	0
572	39	39	31	0	1.31048	30.1895	5.92742	7.375	3.28589	3.07661	83.1129	0.218024	2.1553	3.57661	0.0443548	49.0806	0.285081	1.78105	0.0158468	146.492	0.174597	9.05242	2.30643	1.42137	32.3745	0.0445968	6.33754	120	75	3.68629	#REF!	0	0	0	0	0	0	0	0	0	0	0	0	0	0	0	0	0	0
573		38	28	0	1.16327	23.1728	6.0463	7.30247	3.25278	2.81481	77.2623	0.199136	2.72966	3.40741	0.169753	38.7747	0.437346	1.38056	0.065463	170.328	0.145062	5.88272	2.07747	1.29506	6.87568	0.077716	7.53512	113.511	68.0635	6.10556	#REF!	0	0	0	0	0	0	0	0	0	0	0	0	0	0	0	0	0	0
574	38	38	27	0	0.889062	16.1745	4.48312	5.93506	2.83013	2.07031	55.4323	0.174	3.53231	2.06771	0.549479	30.1276	0.239844	1.05417	0.0538802	195.672	0.115365	4.60156	1.56394	0.988281	1.09677	0.109609	8.20555	109	65	6.24062	#REF!	0	0	0	0	0	0	0	0	0	0	0	0	0	0	0	0	0	0
575	38	38	28	0	1.16327	23.1728	6.0463	7.30247	3.25278	2.81481	77.2623	0.199136	2.72966	3.40741	0.169753	38.7747	0.437346	1.38056	0.065463	170.328	0.145062	5.88272	2.07747	1.29506	6.87568	0.077716	7.53512	113.511	68.0635	6.10556	#REF!	0	0	0	0	0	0	0	0	0	0	0	0	0	0	0	0	0	0
576	38	38	30	0	1.3763	26.9566	5.6533	8.13754	4.16571	2.9896	84.237	0.32408	2.91316	3.18786	0.0635838	48.0058	0.355491	1.76098	0.0331214	147.356	0.15578	8.56647	2.37812	1.39277	1.14321	0.0463295	6.84211	110	66	3.35376	#REF!	0	0	0	0	0	0	0	0	0	0	0	0	0	0	0	0	0	0
577	38	38	34	0	1.68125	48.9375	10.8914	13.0063	4.66515	3.90572	114.68	0.320876	2.29042	1.36017	0.622881	50.9047	0.124153	2.49015	0.071303	169.481	0.25911	12.0085	2.97227	1.9053	30.4838	0.129311	7.65005	120	74	18.0063	#REF!	0	0	0	0	0	0	0	0	0	0	0	0	0	0	0	0	0	0
578	39	39	29	0	1.36583	25.9799	7.9799	10.8442	4.70151	3.09548	95.1055	0.27191	2.81921	5.43216	0.0703518	46.4221	0.233668	1.59548	0.12608	246	0.164322	7.20101	2.39548	1.49849	35.2231	0.253166	13.58	100	59	14.7035	#REF!	0	0	0	0	0	0	0	0	0	0	0	0	0	0	0	0	0	0
579	39	39	33	0	1.54429	40.7778	8.28594	10.0932	4.1878	3.49222	103.017	0.284953	1.28742	2.45714	0.179365	50.9079	0.112222	2.22	0.0449365	164.239	0.195397	10.4349	2.76541	1.73111	19.1524	0.119349	7.43529	108	59	16.3075	#REF!	0	0	0	0	0	0	0	0	0	0	0	0	0	0	0	0	0	0
580	38	38	25	0	0.459325	6.80064	4.17817	3.56822	1.24815	0.871383	24.635	0.088427	0.97192	1.6045	0.633441	14.3248	0.0530547	0.514469	0.0055627	159	0.0525723	2.42926	0.79872	0.382315	0.404148	0.0122347	7.04	92	53	0.555466	#REF!	0	0	0	0	0	0	0	0	0	0	0	0	0	0	0	0	0	0
581	38	38	29	0	1.22654	21.4369	5.55128	7.27564	3.65192	2.54725	74.6019	0.240417	1.98341	2.51133	0.226537	42.8544	0.291586	1.49773	0.0464078	162.952	0.144337	6.75728	2.16613	1.17702	0.942913	0.0684142	7.11845	99	57	2.77961	#REF!	0	0	0	0	0	0	0	0	0	0	0	0	0	0	0	0	0	0
582	38	38	34	0	1.68125	48.9375	10.8914	13.0063	4.66515	3.90572	114.68	0.320876	2.29042	1.36017	0.622881	50.9047	0.124153	2.49015	0.071303	169.481	0.25911	12.0085	2.97227	1.9053	30.4838	0.129311	7.65005	98	55	18.0063	#REF!	0	0	0	0	0	0	0	0	0	0	0	0	0	0	0	0	0	0
583		38	31	0	1.33005	29.6891	15.8088	13.4264	3.85285	2.98808	84.2487	0.287902	2.4207	3.69171	0.46114	47.9508	0.259326	1.84508	0.0703368	136.661	0.199741	8.82124	2.31886	1.37073	1.87917	0.142461	6.06041	113.602	68.3837	8.71658	#REF!	0	0	0	0	0	0	0	0	0	0	0	0	0	0	0	0	0	0
584	38	38	33	0	1.54429	40.7778	8.28594	10.0932	4.1878	3.49222	103.017	0.284953	1.28742	2.45714	0.179365	50.9079	0.112222	2.22	0.0449365	164.239	0.195397	10.4349	2.76541	1.73111	19.1524	0.119349	7.43529	102	65	16.3075	#REF!	0	0	0	0	0	0	0	0	0	0	0	0	0	0	0	0	0	0
585	41	41	31	0	1.31048	30.1895	5.92742	7.375	3.28589	3.07661	83.1129	0.218024	2.1553	3.57661	0.0443548	49.0806	0.285081	1.78105	0.0158468	146.492	0.174597	9.05242	2.30643	1.42137	32.3745	0.0445968	6.33754	110	62	3.68629	#REF!	0	0	0	0	0	0	0	0	0	0	0	0	0	0	0	0	0	0
586	41	41	33	0	1.69874	109	10	13	4.68216	8.4	269	0.52	1.6118	3.1864	0.0831234	54.9849	0.206297	2.15214	0.0572796	236	0.4	10.3098	3.02325	1.93098	12.0932	0.119547	9.73	105	56	8.00882	#REF!	0	0	0	0	0	0	0	0	0	0	0	0	0	0	0	0	0	0
587	37	37	27	0	0.889062	16.1745	4.48312	5.93506	2.83013	2.07031	55.4323	0.174	3.53231	2.06771	0.549479	30.1276	0.239844	1.05417	0.0538802	125	0.115365	4.60156	1.56394	0.988281	1.09677	0.109609	6.81	112	82	6.24062	#REF!	0	0	0	0	0	0	0	0	0	0	0	0	0	0	0	0	0	0
588	37	37	32	0	1.40131	33.9454	7.99783	9.64783	4.44524	3.18974	89.3341	0.306948	4.25758	3.83843	0.827511	52.2096	0.144978	2.05677	0.0570524	153.552	0.184716	10.19	2.44004	1.52969	31.0246	0.0932969	7.15515	114.138	68.5783	11.3926	#REF!	0	0	0	0	0	0	0	0	0	0	0	0	0	0	0	0	0	0
589	37	37	34	0	1.68125	48.9375	10.8914	13.0063	4.66515	3.90572	114.68	0.320876	2.29042	1.36017	0.622881	50.9047	0.124153	2.49015	0.071303	169.481	0.25911	12.0085	2.97227	1.9053	30.4838	0.129311	7.65005	129	87	18.0063	#REF!	0	0	0	0	0	0	0	0	0	0	0	0	0	0	0	0	0	0
590	38	38	28	0	1.16327	23.1728	6.0463	7.30247	3.25278	2.81481	77.2623	0.199136	2.72966	3.40741	0.169753	38.7747	0.437346	1.38056	0.065463	170.328	0.145062	5.88272	2.07747	1.29506	6.87568	0.077716	7.53512	107	64	6.10556	#REF!	0	0	0	0	0	0	0	0	0	0	0	0	0	0	0	0	0	0
591	38	38	31	0	1.33005	29.6891	15.8088	13.4264	3.85285	2.98808	84.2487	0.287902	2.4207	3.69171	0.46114	47.9508	0.259326	1.84508	0.0703368	136.661	0.199741	8.82124	2.31886	1.37073	1.87917	0.142461	6.06041	96	64	8.71658	#REF!	0	0	0	0	0	0	0	0	0	0	0	0	0	0	0	0	0	0
592	38	38	33	0	3.4	83	14	27	6.3	8.5	228	0.45	16.9	39	0.179365	77	0.112222	4.2	0.0449365	224	0.5	20	6.4	3.2	19.1524	0.119349	10.59	113.962	69.1021	16.3075	#REF!	0	0	0	0	0	0	0	0	0	0	0	0	0	0	0	0	0	0
593	38	38	34	0	1.68125	48.9375	10.8914	13.0063	4.66515	3.90572	114.68	0.320876	2.29042	1.36017	0.622881	50.9047	0.124153	2.49015	0.071303	169.481	0.25911	12.0085	2.97227	1.9053	30.4838	0.129311	7.65005	108	73	18.0063	#REF!	0	0	0	0	0	0	0	0	0	0	0	0	0	0	0	0	0	0
594	39	39	28	0	1.16351	23.891	8.22275	8.45024	3.80047	2.91517	81.0948	0.230711	3.74268	2.70616	0.42654	38.0237	0.453081	1.40664	0.0548341	182.005	0.165877	5.94787	2.06093	1.42607	8.6781	0.188957	7.87815	114	66	22.5052	#REF!	0	0	0	0	0	0	0	0	0	0	0	0	0	0	0	0	0	0
595	39	39	31	0	3.6	96	15	23	6.9	8.6	288	0.39	2.4207	3.69171	0.46114	80	0.259326	1.84508	0.0703368	136.661	0.4	8.82124	6.6	3.8	1.87917	0.142461	6.06041	115	69	8.71658	#REF!	0	0	0	0	0	0	0	0	0	0	0	0	0	0	0	0	0	0
596	39	39	33	0	1.54429	40.7778	8.28594	10.0932	4.1878	3.49222	103.017	0.284953	1.28742	2.45714	0.179365	50.9079	0.112222	2.22	0.0449365	164.239	0.195397	10.4349	2.76541	1.73111	19.1524	0.119349	7.43529	111	64	16.3075	#REF!	0	0	0	0	0	0	0	0	0	0	0	0	0	0	0	0	0	0
597	39	39	26	0	0.477119	8.01412	2.32394	3.22817	1.36845	1.0904	27.2994	0.0800563	1.11586	2.72881	0.659399	17.7994	0.089548	0.641808	0.0302825	207.223	0.0700565	2.96045	0.838655	0.451695	35.2231	0.0409322	8.18288	98	57	0.831356	#REF!	0	0	0	0	0	0	0	0	0	0	0	0	0	0	0	0	0	0
598	39	39	28	0	1.16351	23.891	8.22275	8.45024	3.80047	2.91517	81.0948	0.230711	3.74268	2.70616	0.42654	38.0237	0.453081	1.40664	0.0548341	182.005	0.165877	5.94787	2.06093	1.42607	8.6781	0.188957	7.87815	99	60	22.5052	#REF!	0	0	0	0	0	0	0	0	0	0	0	0	0	0	0	0	0	0
599	39	39	31	0	3.1	71	19	23	7.7	8.8	325	0.45	1	3.57661	0.0443548	78	0.285081	4.6	0.0158468	253	0.4	9.05242	5.7	4.5	32.3745	0.0445968	8.41	109.289	65.7345	3.68629	#REF!	0	0	0	0	0	0	0	0	0	0	0	0	0	0	0	0	0	0
600	39	39	31	0	1.31048	30.1895	5.92742	7.375	3.28589	3.07661	83.1129	0.218024	2.1553	3.57661	0.0443548	49.0806	0.285081	1.78105	0.0158468	146.492	0.174597	9.05242	2.30643	1.42137	32.3745	0.0445968	6.33754	109.289	65.7345	3.68629	#REF!	0	0	0	0	0	0	0	0	0	0	0	0	0	0	0	0	0	0
601	39	39	33	0	1.69874	46.9169	6.72932	9.41103	4.68216	4.14055	118.806	0.32098	1.6118	3.1864	0.0831234	54.9849	0.206297	2.15214	0.0572796	167.727	0.230479	10.3098	3.02325	1.93098	12.0932	0.119547	7.41531	93	54	8.00882	#REF!	0	0	0	0	0	0	0	0	0	0	0	0	0	0	0	0	0	0
602	39	39	25	0	0.459325	6.80064	4.17817	3.56822	1.24815	0.871383	24.635	0.088427	0.97192	1.6045	0.633441	14.3248	0.0530547	0.514469	0.0055627	211.492	0.0525723	2.42926	0.79872	0.382315	0.404148	0.0122347	8.63728	112	62	0.555466	#REF!	0	0	0	0	0	0	0	0	0	0	0	0	0	0	0	0	0	0
603	39	39	30	0	1.3763	26.9566	5.6533	8.13754	4.16571	2.9896	84.237	0.32408	2.91316	3.18786	0.0635838	48.0058	0.355491	1.76098	0.0331214	147.356	0.15578	8.56647	2.37812	1.39277	1.14321	0.0463295	6.84211	108	68	3.35376	#REF!	0	0	0	0	0	0	0	0	0	0	0	0	0	0	0	0	0	0
604	39	39	32	0	1.40131	33.9454	7.99783	9.64783	4.44524	3.18974	89.3341	0.306948	4.25758	3.83843	0.827511	52.2096	0.144978	2.05677	0.0570524	153.552	0.184716	10.19	2.44004	1.52969	31.0246	0.0932969	7.15515	111	60	11.3926	#REF!	0	0	0	0	0	0	0	0	0	0	0	0	0	0	0	0	0	0
605	39	39	28	0	1.16351	23.891	8.22275	8.45024	3.80047	2.91517	81.0948	0.230711	3.74268	2.70616	0.42654	38.0237	0.453081	1.40664	0.0548341	222	0.165877	5.94787	2.06093	1.42607	8.6781	0.188957	6.4	90	60	22.5052	#REF!	0	0	0	0	0	0	0	0	0	0	0	0	0	0	0	0	0	0
606	39	39	31	0	1.31048	30.1895	5.92742	7.375	3.28589	3.07661	83.1129	0.218024	2.1553	3.57661	0.0443548	49.0806	0.285081	1.78105	0.0158468	146.492	0.174597	9.05242	2.30643	1.42137	32.3745	0.0445968	6.33754	89	57	3.68629	#REF!	0	0	0	0	0	0	0	0	0	0	0	0	0	0	0	0	0	0
607	39	39	34	0	1.68125	48.9375	10.8914	13.0063	4.66515	3.90572	114.68	0.320876	2.29042	1.36017	0.622881	50.9047	0.124153	2.49015	0.071303	169.481	0.25911	12.0085	2.97227	1.9053	30.4838	0.129311	7.65005	100	63	18.0063	#REF!	0	0	0	0	0	0	0	0	0	0	0	0	0	0	0	0	0	0
608	41	41	25	0	0.232222	4.11111	1.02222	1.02222	0.54	0.57	14.2778	0.0456667	0.269	0.744444	0.480573	6	0.13	0.0511111	0.0254115	222.244	0.0244444	0.244444	0.413333	0.29	1.80744	0.0125556	9.65456	106	61	1.59556	#REF!	0	0	0	0	0	0	0	0	0	0	0	0	0	0	0	0	0	0
609	41	41	29	0	1.47429	27.3143	5.42857	7.68571	3.44571	3.61143	89.8571	0.217429	2.01643	1.62857	0.480573	49.5429	1.76571	0.731429	0.0254115	154.2	0.162857	2.28571	2.68	1.62286	9.87714	0.186078	7.138	118	66	21.4145	#REF!	0	0	0	0	0	0	0	0	0	0	0	0	0	0	0	0	0	0
610	41	41	33	0	1.90526	52.8026	7.55263	10.3289	4.70526	4.62895	133.263	0.316974	0.923553	1.09211	0.480573	52.6842	0.498684	1.86053	0.0142105	179.013	0.231579	10.0789	3.48421	2.24474	11.1104	0.163816	7.09026	116	75	10.2289	#REF!	0	0	0	0	0	0	0	0	0	0	0	0	0	0	0	0	0	0
611	40	40	25	0	0.232222	4.11111	1.02222	1.02222	0.54	0.57	14.2778	0.0456667	0.269	0.744444	0.480573	6	0.13	0.0511111	0.0254115	225	0.0244444	0.244444	0.413333	0.29	1.80744	0.0125556	9.99	129	77	1.59556	#REF!	0	0	0	0	0	0	0	0	0	0	0	0	0	0	0	0	0	0
612	40	40	29	0	1.47429	27.3143	5.42857	7.68571	3.44571	3.61143	89.8571	0.217429	2.01643	1.62857	0.480573	49.5429	1.76571	0.731429	0.0254115	154.2	0.162857	2.28571	2.68	1.62286	9.87714	0.186078	7.138	109	70	21.4145	#REF!	0	0	0	0	0	0	0	0	0	0	0	0	0	0	0	0	0	0
613	40	40	32	0	1.5	36.2459	6.72131	8.2459	3.4623	4.04426	96.9672	0.248361	0.683852	2.1279	0.47541	50.6885	0.627869	1.45574	0.0390164	109.213	0.177049	6.40984	2.7623	1.82623	21.8423	0.0939344	4.28934	120	71	11.382	#REF!	0	0	0	0	0	0	0	0	0	0	0	0	0	0	0	0	0	0
614	40	40	34	0	2.20667	64.8963	9.51111	12.1333	5.60741	5.44148	156.274	0.370815	0.596889	0.340741	0.480573	58.0074	0.28963	2.92889	0.0476296	196.274	0.300741	12.6815	4.00519	2.52741	2.95689	0.196444	8.00881	121	72	59.7326	#REF!	0	0	0	0	0	0	0	0	0	0	0	0	0	0	0	0	0	0
615		41	29	0	1.36583	25.9799	7.9799	10.8442	4.70151	3.09548	95.1055	0.27191	2.81921	5.43216	0.0703518	46.4221	0.233668	1.59548	0.12608	162.698	0.164322	7.20101	2.39548	1.49849	35.2231	0.253166	7.42633	108.341	65.6698	14.7035	#REF!	0	0	0	0	0	0	0	0	0	0	0	0	0	0	0	0	0	0
616	41	41	30	0	1.28221	30.6346	6.38278	7.90431	3.71683	3.0399	89.6635	0.234519	2.02554	2.47596	0.394231	42.5769	0.4125	1.60577	0.038125	144.01	0.155769	7.71154	2.31943	1.52981	63.7678	0.300577	6.72562	115	72	36.1832	#REF!	0	0	0	0	0	0	0	0	0	0	0	0	0	0	0	0	0	0
617	41	41	31	0	2.9	94	9	14	7.7	8.3	218	0.59	2.1553	3.57661	0.0443548	84	0.285081	4.9	0.0158468	294	0.4	20	6.2	5	32.3745	0.0445968	9.61	109.289	65.7345	3.68629	#REF!	0	0	0	0	0	0	0	0	0	0	0	0	0	0	0	0	0	0
618	41	41	33	0	1.69874	46.9169	6.72932	9.41103	4.68216	4.14055	118.806	0.32098	1.6118	3.1864	0.0831234	54.9849	0.206297	2.15214	0.0572796	167.727	0.230479	10.3098	3.02325	1.93098	12.0932	0.119547	7.41531	105	65	8.00882	#REF!	0	0	0	0	0	0	0	0	0	0	0	0	0	0	0	0	0	0
619			26	0	0.708369	12.5451	4.80472	4.74678	1.93884	1.57682	41.6202	0.118691	1.58837	1.57511	0.553648	22.4185	0.107511	0.725107	0.0589056	209.319	0.0796137	3.14592	1.28879	0.728326	20.4745	0.121137	8.9174	111	68	7.64914	#REF!	0	0	0	0	0	0	0	0	0	0	0	0	0	0	0	0	0	0
620			30	0	1.3763	26.9566	5.6533	8.13754	4.16571	2.9896	84.237	0.32408	2.91316	3.18786	0.0635838	48.0058	0.355491	1.76098	0.0331214	147.356	0.15578	8.56647	2.37812	1.39277	1.14321	0.0463295	6.84211	121	67	3.35376	#REF!	0	0	0	0	0	0	0	0	0	0	0	0	0	0	0	0	0	0
621			34	0	1.68125	48.9375	10.8914	13.0063	4.66515	3.90572	114.68	0.320876	2.29042	1.36017	0.622881	50.9047	0.124153	2.49015	0.071303	169.481	0.25911	12.0085	2.97227	1.9053	30.4838	0.129311	7.65005	108	65	18.0063	#REF!	0	0	0	0	0	0	0	0	0	0	0	0	0	0	0	0	0	0
622	40	40	27	0	1.43871	26.3656	7.3617	9.70213	4.04149	3.5043	90.828	0.253723	3.27487	3.43011	0.0430108	53.8065	0.927957	1.7	0.0421505	168.635	0.170968	7.67742	2.53021	1.51828	0.388387	0.293118	7.48355	118	67	71.2796	#REF!	0	0	0	0	0	0	0	0	0	0	0	0	0	0	0	0	0	0
623	40	40	31	0	1.26714	27.7	9.70922	14.6809	5.24571	3.12143	71.2571	0.546857	3.88804	3.17857	1.48608	39.9714	0.542857	1.56857	0.0286429	161.064	0.171429	6.35714	2.19862	1.51	23.4476	0.212071	7.06043	108	60	20.8486	#REF!	0	0	0	0	0	0	0	0	0	0	0	0	0	0	0	0	0	0
624		39	33	0	1.54429	40.7778	8.28594	10.0932	4.1878	3.49222	103.017	0.284953	1.28742	2.45714	0.179365	50.9079	0.112222	2.22	0.0449365	164.239	0.195397	10.4349	2.76541	1.73111	19.1524	0.119349	7.43529	113.962	69.1021	16.3075	#REF!	0	0	0	0	0	0	0	0	0	0	0	0	0	0	0	0	0	0
625	39	39	25	0	0.459325	6.80064	4.17817	3.56822	1.24815	0.871383	24.635	0.088427	0.97192	1.6045	0.633441	14.3248	0.0530547	0.514469	0.0055627	141	0.0525723	2.42926	0.79872	0.382315	0.404148	0.0122347	5.63	96	55	0.555466	#REF!	0	0	0	0	0	0	0	0	0	0	0	0	0	0	0	0	0	0
626	39	39	29	0	1.22654	21.4369	5.55128	7.27564	3.65192	2.54725	74.6019	0.240417	1.98341	2.51133	0.226537	42.8544	0.291586	1.49773	0.0464078	162.952	0.144337	6.75728	2.16613	1.17702	0.942913	0.0684142	7.11845	113.595	67.7938	2.77961	#REF!	0	0	0	0	0	0	0	0	0	0	0	0	0	0	0	0	0	0
627	39	39	32	0	1.40131	33.9454	7.99783	9.64783	4.44524	3.18974	89.3341	0.306948	4.25758	3.83843	0.827511	52.2096	0.144978	2.05677	0.0570524	153.552	0.184716	10.19	2.44004	1.52969	31.0246	0.0932969	7.15515	94	59	11.3926	#REF!	0	0	0	0	0	0	0	0	0	0	0	0	0	0	0	0	0	0
628	22	22	25	0	0.459325	6.80064	4.17817	3.56822	1.24815	0.871383	24.635	0.088427	0.97192	1.6045	0.633441	14.3248	0.0530547	0.514469	0.0055627	146	0.0525723	2.42926	0.79872	0.382315	0.404148	0.0122347	4.97	112.286	66.8726	0.555466	#REF!	0	0	0	0	0	0	0	0	0	0	0	0	0	0	0	0	0	0
629	22	22	25	0	0.459325	6.80064	4.17817	3.56822	1.24815	0.871383	24.635	0.088427	0.97192	1.6045	0.633441	14.3248	0.0530547	0.514469	0.0055627	141	0.0525723	2.42926	0.79872	0.382315	0.404148	0.0122347	4.6	112.286	66.8726	0.555466	#REF!	0	0	0	0	0	0	0	0	0	0	0	0	0	0	0	0	0	0
630	22	22	25	0	0.459325	6.80064	4.17817	3.56822	1.24815	0.871383	24.635	0.088427	0.97192	1.6045	0.633441	14.3248	0.0530547	0.514469	0.0055627	211.492	0.0525723	2.42926	0.79872	0.382315	0.404148	0.0122347	8.63728	112.286	66.8726	0.555466	#REF!	0	0	0	0	0	0	0	0	0	0	0	0	0	0	0	0	0	0
631	22	22	26	0	0.708369	12.5451	4.80472	4.74678	1.93884	1.57682	41.6202	0.118691	1.58837	1.57511	0.553648	22.4185	0.107511	0.725107	0.0589056	145	0.0796137	3.14592	1.28879	0.728326	20.4745	0.121137	4.75	113.431	67.1559	7.64914	#REF!	0	0	0	0	0	0	0	0	0	0	0	0	0	0	0	0	0	0
632	22	22	26	0	0.708369	12.5451	4.80472	4.74678	1.93884	1.57682	41.6202	0.118691	1.58837	1.57511	0.553648	22.4185	0.107511	0.725107	0.0589056	209.319	0.0796137	3.14592	1.28879	0.728326	20.4745	0.121137	8.9174	113.431	67.1559	7.64914	#REF!	0	0	0	0	0	0	0	0	0	0	0	0	0	0	0	0	0	0
633	22	22	26	0	0.708369	12.5451	4.80472	4.74678	1.93884	1.57682	41.6202	0.118691	1.58837	1.57511	0.553648	22.4185	0.107511	0.725107	0.0589056	209.319	0.0796137	3.14592	1.28879	0.728326	20.4745	0.121137	8.9174	113.431	67.1559	7.64914	#REF!	0	0	0	0	0	0	0	0	0	0	0	0	0	0	0	0	0	0
634	22	22	27	0	0.889062	16.1745	4.48312	5.93506	2.83013	2.07031	55.4323	0.174	3.53231	2.06771	0.549479	30.1276	0.239844	1.05417	0.0538802	195.672	0.115365	4.60156	1.56394	0.988281	1.09677	0.109609	8.20555	114.015	67.8612	6.24062	#REF!	0	0	0	0	0	0	0	0	0	0	0	0	0	0	0	0	0	0
635	22	22	28	0	1.16327	23.1728	6.0463	7.30247	3.25278	2.81481	77.2623	0.199136	2.72966	3.40741	0.169753	38.7747	0.437346	1.38056	0.065463	170.328	0.145062	5.88272	2.07747	1.29506	6.87568	0.077716	7.53512	113.511	68.0635	6.10556	#REF!	0	0	0	0	0	0	0	0	0	0	0	0	0	0	0	0	0	0
636	22	22	29	0	1.22654	21.4369	5.55128	7.27564	3.65192	2.54725	74.6019	0.240417	1.98341	2.51133	0.226537	42.8544	0.291586	1.49773	0.0464078	162.952	0.144337	6.75728	2.16613	1.17702	0.942913	0.0684142	7.11845	113.595	67.7938	2.77961	#REF!	0	0	0	0	0	0	0	0	0	0	0	0	0	0	0	0	0	0
637	22	22	30	0	1.3763	26.9566	5.6533	8.13754	4.16571	2.9896	84.237	0.32408	2.91316	3.18786	0.0635838	48.0058	0.355491	1.76098	0.0331214	147.356	0.15578	8.56647	2.37812	1.39277	1.14321	0.0463295	6.84211	113.465	68.0835	3.35376	#REF!	0	0	0	0	0	0	0	0	0	0	0	0	0	0	0	0	0	0
638	22	22	31	0	1.33005	29.6891	15.8088	13.4264	3.85285	2.98808	84.2487	0.287902	2.4207	3.69171	0.46114	47.9508	0.259326	1.84508	0.0703368	136.661	0.199741	8.82124	2.31886	1.37073	1.87917	0.142461	6.06041	113.602	68.3837	8.71658	#REF!	0	0	0	0	0	0	0	0	0	0	0	0	0	0	0	0	0	0
639		220	30	0	1.28221	30.6346	6.38278	7.90431	3.71683	3.0399	89.6635	0.234519	2.02554	2.47596	0.394231	42.5769	0.4125	1.60577	0.038125	144.01	0.155769	7.71154	2.31943	1.52981	63.7678	0.300577	6.72562	109.538	66.1503	36.1832	#REF!	0	0	0	0	0	0	0	0	0	0	0	0	0	0	0	0	0	0
640		220	25	0	0.443836	8.56164	2.31507	3.05088	1.37652	0.958904	24.3659	0.0917025	0.859538	0.960861	0.614481	14.4247	0.0320939	0.51272	0.0299609	220.077	0.0716243	2.63992	0.767251	0.424266	35.2231	0.036184	8.97585	107.473	64.3937	2.01977	#REF!	0	0	0	0	0	0	0	0	0	0	0	0	0	0	0	0	0	0
641		220	30	0	1.28221	30.6346	6.38278	7.90431	3.71683	3.0399	89.6635	0.234519	2.02554	2.47596	0.394231	42.5769	0.4125	1.60577	0.038125	144.01	0.155769	7.71154	2.31943	1.52981	63.7678	0.300577	6.72562	87.51	66.1503	36.1832	#REF!	0	0	0	0	0	0	0	0	0	0	0	0	0	0	0	0	0	0
642		220	33	0	1.69874	46.9169	6.72932	9.41103	4.68216	4.14055	118.806	0.32098	1.6118	3.1864	0.0831234	54.9849	0.206297	2.15214	0.0572796	167.727	0.230479	10.3098	3.02325	1.93098	12.0932	0.119547	7.41531	92	61	8.00882	#REF!	0	0	0	0	0	0	0	0	0	0	0	0	0	0	0	0	0	0
643	36	36	27	0	0.889062	16.1745	4.48312	5.93506	2.83013	2.07031	55.4323	0.174	3.53231	2.06771	0.549479	30.1276	0.239844	1.05417	0.0538802	195.672	0.115365	4.60156	1.56394	0.988281	1.09677	0.109609	8.20555	117	65	6.24062	#REF!	0	0	0	0	0	0	0	0	0	0	0	0	0	0	0	0	0	0
644	36	36	28	0	1.16327	23.1728	6.0463	7.30247	3.25278	2.81481	77.2623	0.199136	2.72966	3.40741	0.169753	38.7747	0.437346	1.38056	0.065463	170.328	0.145062	5.88272	2.07747	1.29506	6.87568	0.077716	7.53512	113.511	68.0635	6.10556	#REF!	0	0	0	0	0	0	0	0	0	0	0	0	0	0	0	0	0	0
645	36	36	30	0	1.3763	26.9566	5.6533	8.13754	4.16571	2.9896	84.237	0.32408	2.91316	3.18786	0.0635838	48.0058	0.355491	1.76098	0.0331214	147.356	0.15578	8.56647	2.37812	1.39277	1.14321	0.0463295	6.84211	115	68	3.35376	#REF!	0	0	0	0	0	0	0	0	0	0	0	0	0	0	0	0	0	0
646	36	36	32	0	1.40131	33.9454	7.99783	9.64783	4.44524	3.18974	89.3341	0.306948	4.25758	3.83843	0.827511	52.2096	0.144978	2.05677	0.0570524	153.552	0.184716	10.19	2.44004	1.52969	31.0246	0.0932969	7.15515	124	66	11.3926	#REF!	0	0	0	0	0	0	0	0	0	0	0	0	0	0	0	0	0	0
647	36	36	34	0	1.68125	48.9375	10.8914	13.0063	4.66515	3.90572	114.68	0.320876	2.29042	1.36017	0.622881	50.9047	0.124153	3.7	0.071303	149	0.25911	20	2.97227	1.9053	30.4838	0.129311	7.26	121	69	18.0063	#REF!	0	0	0	0	0	0	0	0	0	0	0	0	0	0	0	0	0	0
648	26	26	26	0	0.708369	12.5451	4.80472	4.74678	1.93884	1.57682	41.6202	0.118691	1.58837	1.57511	0.553648	22.4185	0.107511	0.725107	0.0589056	209.319	0.0796137	3.14592	1.28879	0.728326	20.4745	0.121137	8.9174	126	69	7.64914	#REF!	0	0	0	0	0	0	0	0	0	0	0	0	0	0	0	0	0	0
649	26	26	26	0	3	12.5451	8	17	3.8	1.57682	41.6202	0.5	1.58837	1.57511	0.553648	97	0.107511	4	0.0589056	302	0.0796137	3.14592	5.2	0.728326	20.4745	0.121137	18.65	113.431	67.1559	7.64914	#REF!	0	0	0	0	0	0	0	0	0	0	0	0	0	0	0	0	0	0
650	26	26	27	0	0.889062	16.1745	4.48312	5.93506	2.83013	2.07031	55.4323	0.174	3.53231	2.06771	0.549479	30.1276	0.239844	1.05417	0.0538802	262	0.115365	4.60156	1.56394	0.988281	1.09677	0.109609	18.5	114.015	67.8612	6.24062	#REF!	0	0	0	0	0	0	0	0	0	0	0	0	0	0	0	0	0	0
651	26	26	27	0	0.889062	16.1745	4.48312	5.93506	2.83013	2.07031	55.4323	0.174	3.53231	2.06771	0.549479	30.1276	0.239844	1.05417	0.0538802	288	0.115365	4.60156	1.56394	0.988281	1.09677	0.109609	14.91	114.015	67.8612	6.24062	#REF!	0	0	0	0	0	0	0	0	0	0	0	0	0	0	0	0	0	0
652	38	38	28	0	1.16351	23.891	8.22275	8.45024	3.80047	2.91517	81.0948	0.230711	3.74268	2.70616	0.42654	38.0237	0.453081	1.40664	0.0548341	182.005	0.165877	5.94787	2.06093	1.42607	8.6781	0.188957	7.87815	110	67	22.5052	#REF!	0	0	0	0	0	0	0	0	0	0	0	0	0	0	0	0	0	0
653	38	38	32	0	1.63502	39.1308	6.54008	8.79747	4.3789	3.74768	110.823	0.297975	2.16199	4.85654	0.0253165	58.9156	0.236709	2.16034	0.03	163.903	0.204219	10.3333	2.91548	1.75105	18.979	0.14654	6.92844	109	66	15.4996	#REF!	0	0	0	0	0	0	0	0	0	0	0	0	0	0	0	0	0	0
654	38	38	34	0	3.4	239	14	23	6.2	8.6	323	0.61	2.02923	2.30572	0.0946746	87	0.1357	3.7	0.0267061	282	0.5	19	6.3	3.8	0.0264497	0.117002	6.08	111	68	10.6142	#REF!	0	0	0	0	0	0	0	0	0	0	0	0	0	0	0	0	0	0
655	41	41	25	0	0.443836	8.56164	2.31507	3.05088	1.37652	0.958904	24.3659	0.0917025	0.859538	0.960861	0.614481	14.4247	0.0320939	0.51272	0.0299609	220.077	0.0716243	2.63992	0.767251	0.424266	35.2231	0.036184	8.97585	101	55	2.01977	#REF!	0	0	0	0	0	0	0	0	0	0	0	0	0	0	0	0	0	0
656	41	41	29	0	1.36583	25.9799	7.9799	10.8442	4.70151	3.09548	95.1055	0.27191	2.81921	5.43216	0.0703518	46.4221	0.233668	1.59548	0.12608	162.698	0.164322	7.20101	2.39548	1.49849	35.2231	0.253166	7.42633	99	65	14.7035	#REF!	0	0	0	0	0	0	0	0	0	0	0	0	0	0	0	0	0	0
657	41	41	33	0	1.69874	46.9169	6.72932	9.41103	4.68216	4.14055	118.806	0.32098	1.6118	3.1864	0.0831234	54.9849	0.206297	2.15214	0.0572796	167.727	0.230479	10.3098	3.02325	1.93098	12.0932	0.119547	7.41531	113	64	8.00882	#REF!	0	0	0	0	0	0	0	0	0	0	0	0	0	0	0	0	0	0
658	39	39	27	0	0.783857	11.13	3.09375	4.125	2.21205	1.60269	45.4753	0.14192	1.76636	1.50673	0.0313901	29.5157	0.274439	1.01031	0.023991	211	0.0878924	5.30045	1.3125	0.700448	0.0474439	0.0146188	7.76592	102	59	2.43812	#REF!	0	0	0	0	0	0	0	0	0	0	0	0	0	0	0	0	0	0
659	39	39	32	0	1.63502	39.1308	6.54008	8.79747	4.3789	3.74768	110.823	0.297975	2.16199	4.85654	0.0253165	58.9156	0.236709	2.16034	0.03	163.903	0.204219	10.3333	2.91548	1.75105	18.979	0.14654	6.92844	101	56	15.4996	#REF!	0	0	0	0	0	0	0	0	0	0	0	0	0	0	0	0	0	0
660	39	39	34	0	1.6217	52.3452	13.057	19.5914	4.74137	3.90947	114.791	0.330176	2.02923	2.30572	0.0946746	52.4497	0.1357	2.46252	0.0267061	169.722	0.282051	12.217	2.86907	1.88521	0.0264497	0.117002	7.32777	103	62	10.6142	#REF!	0	0	0	0	0	0	0	0	0	0	0	0	0	0	0	0	0	0
661		38	30	0	1.3763	26.9566	5.6533	8.13754	4.16571	2.9896	84.237	0.32408	2.91316	3.18786	0.0635838	48.0058	0.355491	1.76098	0.0331214	147.356	0.15578	8.56647	2.37812	1.39277	1.14321	0.0463295	6.84211	113.465	68.0835	3.35376	#REF!	0	0	0	0	0	0	0	0	0	0	0	0	0	0	0	0	0	0
662	38	38	25	0	0.459325	6.80064	4.17817	3.56822	1.24815	0.871383	24.635	0.088427	0.97192	1.6045	0.633441	14.3248	0.0530547	0.514469	0.0055627	157	0.0525723	2.42926	0.79872	0.382315	0.404148	0.0122347	12.81	112.286	66.8726	0.555466	#REF!	0	0	0	0	0	0	0	0	0	0	0	0	0	0	0	0	0	0
663	38	38	31	0	1.33005	29.6891	15.8088	13.4264	3.85285	2.98808	84.2487	0.287902	2.4207	3.69171	0.46114	47.9508	0.259326	1.84508	0.0703368	136.661	0.199741	8.82124	2.31886	1.37073	1.87917	0.142461	6.06041	129	72	8.71658	#REF!	0	0	0	0	0	0	0	0	0	0	0	0	0	0	0	0	0	0
664	38	38	34	0	3.7	71	7	13	6.6	8.8	243	0.65	2.29042	1.36017	0.622881	92	0.124153	4.2	0.071303	148	0.8	24	6.1	5.2	30.4838	0.129311	10.89	117	66	18.0063	#REF!	0	0	0	0	0	0	0	0	0	0	0	0	0	0	0	0	0	0
665	41	41	26	0	0.477119	8.01412	2.32394	3.22817	1.36845	1.0904	27.2994	0.0800563	1.11586	2.72881	0.659399	17.7994	0.089548	0.641808	0.0302825	207.223	0.0700565	2.96045	0.838655	0.451695	35.2231	0.0409322	8.18288	124	69	0.831356	#REF!	0	0	0	0	0	0	0	0	0	0	0	0	0	0	0	0	0	0
666	41	41	30	0	1.28221	30.6346	6.38278	7.90431	3.71683	3.0399	89.6635	0.234519	2.02554	2.47596	0.394231	42.5769	0.4125	1.60577	0.038125	144.01	0.155769	7.71154	2.31943	1.52981	63.7678	0.300577	6.72562	121	71	36.1832	#REF!	0	0	0	0	0	0	0	0	0	0	0	0	0	0	0	0	0	0
667	38	38	28	0	1.02	17.2571	5.25	7.08333	2.44857	1.99143	49.4	0.159429	0.223029	2.74286	0.4	28.9714	0.857143	0.722857	0.0254115	173.194	0.117143	3.45714	1.80286	0.865714	0.318286	0.166286	6.128	115	79	7.29714	#REF!	0	0	0	0	0	0	0	0	0	0	0	0	0	0	0	0	0	0
668	38	38	31	0	1.4697	34.2424	10.7879	15.2121	3.23636	3.37879	97.5758	0.209394	3.55212	4.06061	0.480573	55.5758	0.978788	1.24242	0.0387879	151.303	0.2	6.36364	2.68182	1.64242	2.20485	0.106667	5.67303	111	58	12.7485	#REF!	0	0	0	0	0	0	0	0	0	0	0	0	0	0	0	0	0	0
669	42	42	29	0	1.22654	21.4369	5.55128	7.27564	3.65192	2.54725	74.6019	0.240417	1.98341	2.51133	0.226537	42.8544	0.291586	1.49773	0.0464078	162.952	0.144337	6.75728	2.16613	1.17702	0.942913	0.0684142	7.11845	109	78	2.77961	#REF!	0	0	0	0	0	0	0	0	0	0	0	0	0	0	0	0	0	0
670	42	42	33	0	1.54429	40.7778	8.28594	10.0932	4.1878	3.49222	103.017	0.284953	1.28742	2.45714	0.179365	50.9079	0.112222	2.22	0.0449365	164.239	0.195397	10.4349	2.76541	1.73111	19.1524	0.119349	7.43529	107	70	16.3075	#REF!	0	0	0	0	0	0	0	0	0	0	0	0	0	0	0	0	0	0
671	41	41	28	0	1.16351	23.891	8.22275	8.45024	3.80047	2.91517	81.0948	0.230711	3.74268	2.70616	0.42654	38.0237	0.453081	1.40664	0.0548341	182.005	0.165877	5.94787	2.06093	1.42607	8.6781	0.188957	7.87815	108	73	22.5052	#REF!	0	0	0	0	0	0	0	0	0	0	0	0	0	0	0	0	0	0
672	41	41	30	0	1.28221	30.6346	6.38278	7.90431	3.71683	3.0399	89.6635	0.234519	2.02554	2.47596	0.394231	42.5769	0.4125	1.60577	0.038125	144.01	0.155769	7.71154	2.31943	1.52981	63.7678	0.300577	6.72562	109	64	36.1832	#REF!	0	0	0	0	0	0	0	0	0	0	0	0	0	0	0	0	0	0
673	41	41	32	0	1.63502	39.1308	6.54008	8.79747	4.3789	3.74768	110.823	0.297975	2.16199	4.85654	0.0253165	58.9156	0.236709	2.16034	0.03	163.903	0.204219	10.3333	2.91548	1.75105	18.979	0.14654	6.92844	111	65	15.4996	#REF!	0	0	0	0	0	0	0	0	0	0	0	0	0	0	0	0	0	0
674	41	41	34	0	1.6217	52.3452	13.057	19.5914	4.74137	3.90947	114.791	0.330176	2.02923	2.30572	0.0946746	52.4497	0.1357	4	0.0267061	145	0.282051	21	2.86907	1.88521	0.0264497	0.117002	7.64	125	74	10.6142	#REF!	0	0	0	0	0	0	0	0	0	0	0	0	0	0	0	0	0	0
675	34	34	31	0	3.6	100	49	37	9.2	9	280	0.38	0.8	3.57661	0.0443548	105	0.285081	4.1	0.0158468	297	0.4	9.05242	6.4	2.6	32.3745	0.0445968	12.18	119	74	3.68629	#REF!	0	0	0	0	0	0	0	0	0	0	0	0	0	0	0	0	0	0
676	34	34	31	0	1.31048	30.1895	5.92742	7.375	3.28589	3.07661	83.1129	0.218024	2.1553	3.57661	0.0443548	49.0806	0.285081	1.78105	0.0158468	146.492	0.174597	9.05242	2.30643	1.42137	32.3745	0.0445968	6.33754	109.289	65.7345	3.68629	#REF!	0	0	0	0	0	0	0	0	0	0	0	0	0	0	0	0	0	0
677	34	34	32	0	1.63502	39.1308	6.54008	8.79747	4.3789	3.74768	110.823	0.297975	2.16199	4.85654	0.0253165	58.9156	0.236709	2.16034	0.03	163.903	0.204219	10.3333	2.91548	1.75105	18.979	0.14654	6.92844	110.128	66.3198	15.4996	#REF!	0	0	0	0	0	0	0	0	0	0	0	0	0	0	0	0	0	0
678	34	34	32	0	1.63502	39.1308	6.54008	8.79747	4.3789	3.74768	110.823	0.297975	2.16199	4.85654	0.0253165	58.9156	0.236709	2.16034	0.03	163.903	0.204219	10.3333	2.91548	1.75105	18.979	0.14654	6.92844	110.128	66.3198	15.4996	#REF!	0	0	0	0	0	0	0	0	0	0	0	0	0	0	0	0	0	0
679	34	34	32	0	1.63502	39.1308	6.54008	8.79747	4.3789	3.74768	110.823	0.297975	2.16199	4.85654	0.0253165	58.9156	0.236709	2.16034	0.03	163.903	0.204219	10.3333	2.91548	1.75105	18.979	0.14654	6.92844	110.128	66.3198	15.4996	#REF!	0	0	0	0	0	0	0	0	0	0	0	0	0	0	0	0	0	0
680	34	34	32	0	1.63502	39.1308	6.54008	8.79747	4.3789	3.74768	110.823	0.297975	2.16199	4.85654	0.0253165	58.9156	0.236709	2.16034	0.03	163.903	0.204219	10.3333	2.91548	1.75105	18.979	0.14654	6.92844	110.128	66.3198	15.4996	#REF!	0	0	0	0	0	0	0	0	0	0	0	0	0	0	0	0	0	0
681	34	34	32	0	1.63502	39.1308	6.54008	8.79747	4.3789	3.74768	110.823	0.297975	2.16199	4.85654	0.0253165	58.9156	0.236709	2.16034	0.03	163.903	0.204219	10.3333	2.91548	1.75105	18.979	0.14654	6.92844	110.128	66.3198	15.4996	#REF!	0	0	0	0	0	0	0	0	0	0	0	0	0	0	0	0	0	0
682	34	34	32	0	1.63502	39.1308	6.54008	8.79747	4.3789	3.74768	110.823	0.297975	1.3	4.85654	0.0253165	58.9156	0.236709	2.16034	0.03	163.903	0.204219	10.3333	2.91548	1.75105	18.979	0.14654	6.92844	110.128	66.3198	15.4996	#REF!	0	0	0	0	0	0	0	0	0	0	0	0	0	0	0	0	0	0
683	34	34	33	0	1.69874	46.9169	6.72932	9.41103	4.68216	4.14055	118.806	0.32098	1.6118	3.1864	0.0831234	54.9849	0.206297	2.15214	0.0572796	167.727	0.230479	10.3098	3.02325	1.93098	12.0932	0.119547	7.41531	109.545	66.3455	8.00882	#REF!	0	0	0	0	0	0	0	0	0	0	0	0	0	0	0	0	0	0
684	34	34	33	0	1.69874	46.9169	6.72932	9.41103	4.68216	4.14055	118.806	0.32098	1.6118	3.1864	0.0831234	54.9849	0.206297	2.15214	0.0572796	167.727	0.230479	10.3098	3.02325	1.93098	12.0932	0.119547	7.41531	109.545	66.3455	8.00882	#REF!	0	0	0	0	0	0	0	0	0	0	0	0	0	0	0	0	0	0
685	34	34	33	0	1.69874	46.9169	6.72932	9.41103	4.68216	4.14055	118.806	0.32098	1.6118	3.1864	0.0831234	54.9849	0.206297	2.15214	0.0572796	167.727	0.230479	10.3098	3.02325	1.93098	12.0932	0.119547	7.41531	109.545	66.3455	8.00882	#REF!	0	0	0	0	0	0	0	0	0	0	0	0	0	0	0	0	0	0
686	34	34	33	0	1.69874	46.9169	6.72932	9.41103	4.68216	4.14055	118.806	0.32098	1.6118	3.1864	0.0831234	54.9849	0.206297	2.15214	0.0572796	167.727	0.230479	10.3098	3.02325	1.93098	12.0932	0.119547	7.41531	109.545	66.3455	8.00882	#REF!	0	0	0	0	0	0	0	0	0	0	0	0	0	0	0	0	0	0
687	34	34	33	0	3.4	102	27	29	7.2	8.7	287	0.39	0.5	3.1864	0.0831234	87	0.206297	3.8	0.0572796	323	0.4	19	5.9	2.4	12.0932	0.119547	9.86	109.545	66.3455	8.00882	#REF!	0	0	0	0	0	0	0	0	0	0	0	0	0	0	0	0	0	0
688	34	34	33	0	1.69874	46.9169	6.72932	9.41103	4.68216	4.14055	118.806	0.32098	1.6118	3.1864	0.0831234	54.9849	0.206297	2.15214	0.0572796	167.727	0.230479	10.3098	3.02325	1.93098	12.0932	0.119547	7.41531	109.545	66.3455	8.00882	#REF!	0	0	0	0	0	0	0	0	0	0	0	0	0	0	0	0	0	0
689	34	34	33	0	1.69874	46.9169	6.72932	9.41103	4.68216	4.14055	118.806	0.32098	1.6118	3.1864	0.0831234	54.9849	0.206297	2.15214	0.0572796	167.727	0.230479	10.3098	3.02325	1.93098	12.0932	0.119547	7.41531	109.545	66.3455	8.00882	#REF!	0	0	0	0	0	0	0	0	0	0	0	0	0	0	0	0	0	0
690	34	34	34	0	1.6217	52.3452	13.057	19.5914	4.74137	3.90947	114.791	0.330176	2.02923	2.30572	0.0946746	52.4497	0.1357	2.46252	0.0267061	169.722	0.282051	12.217	2.86907	1.88521	0.0264497	0.117002	7.32777	110.015	67.1094	10.6142	#REF!	0	0	0	0	0	0	0	0	0	0	0	0	0	0	0	0	0	0
691	34	34	34	0	1.6217	52.3452	13.057	19.5914	4.74137	3.90947	114.791	0.330176	2.02923	2.30572	0.0946746	52.4497	0.1357	2.46252	0.0267061	169.722	0.282051	12.217	2.86907	1.88521	0.0264497	0.117002	7.32777	110.015	67.1094	10.6142	#REF!	0	0	0	0	0	0	0	0	0	0	0	0	0	0	0	0	0	0
692	34	34	34	0	1.6217	52.3452	13.057	19.5914	4.74137	3.90947	114.791	0.330176	2.02923	2.30572	0.0946746	52.4497	0.1357	2.46252	0.0267061	169.722	0.282051	12.217	2.86907	1.88521	0.0264497	0.117002	7.32777	110.015	67.1094	10.6142	#REF!	0	0	0	0	0	0	0	0	0	0	0	0	0	0	0	0	0	0
693	34	34	34	0	1.6217	52.3452	13.057	19.5914	4.74137	3.90947	114.791	0.330176	2.02923	2.30572	0.0946746	52.4497	0.1357	2.46252	0.0267061	169.722	0.282051	12.217	2.86907	1.88521	0.0264497	0.117002	7.32777	110.015	67.1094	10.6142	#REF!	0	0	0	0	0	0	0	0	0	0	0	0	0	0	0	0	0	0
694	34	34	34	0	1.6217	52.3452	13.057	19.5914	4.74137	3.90947	114.791	0.330176	2.02923	2.30572	0.0946746	52.4497	0.1357	2.46252	0.0267061	169.722	0.282051	12.217	2.86907	1.88521	0.0264497	0.117002	7.32777	110.015	67.1094	10.6142	#REF!	0	0	0	0	0	0	0	0	0	0	0	0	0	0	0	0	0	0
695	36	36	33	0	1.54429	40.7778	8.28594	10.0932	4.1878	3.49222	103.017	0.284953	1.28742	2.45714	0.179365	50.9079	0.112222	2.22	0.0449365	164.239	0.195397	10.4349	2.76541	1.73111	19.1524	0.119349	7.43529	110	72	16.3075	#REF!	0	0	0	0	0	0	0	0	0	0	0	0	0	0	0	0	0	0
696	36	36	34	0	3.4	88	8	12	7.3	9	248	0.43	4.9	1.36017	0.622881	99	0.124153	3.8	0.071303	296	0.3	12.0085	6.3	3.5	30.4838	0.129311	10.73	114.392	69.0874	18.0063	#REF!	0	0	0	0	0	0	0	0	0	0	0	0	0	0	0	0	0	0
697		40	31	0	1.26714	27.7	9.70922	14.6809	5.24571	3.12143	71.2571	0.546857	3.88804	3.17857	1.48608	39.9714	0.542857	1.56857	0.0286429	161.064	0.171429	6.35714	2.19862	1.51	23.4476	0.212071	7.06043	111.696	65.6304	20.8486	#REF!	0	0	0	0	0	0	0	0	0	0	0	0	0	0	0	0	0	0
698	40	40	29	0	1.47429	27.3143	5.42857	7.68571	3.44571	3.61143	89.8571	0.217429	2.01643	1.62857	0.480573	49.5429	1.76571	0.731429	0.0254115	219	0.162857	2.28571	2.68	1.62286	9.87714	0.186078	11.77	96	59	21.4145	#REF!	0	0	0	0	0	0	0	0	0	0	0	0	0	0	0	0	0	0
699	40	40	32	0	1.5	36.2459	6.72131	8.2459	3.4623	4.04426	96.9672	0.248361	0.683852	2.1279	0.47541	50.6885	0.627869	1.45574	0.0390164	109.213	0.177049	6.40984	2.7623	1.82623	21.8423	0.0939344	4.28934	103	57	11.382	#REF!	0	0	0	0	0	0	0	0	0	0	0	0	0	0	0	0	0	0
700	35	35	25	0	2.4	8.56164	2.31507	3.05088	30	0.958904	400	2.62	0.859538	0.960861	0.614481	14.4247	0.0320939	6.2	0.0299609	220.077	0.0716243	19	0.767251	7.1	35.2231	7.91	6.34	107.473	64.3937	470	#REF!	0	0	0	0	0	0	0	0	0	0	0	0	0	0	0	0	0	0
701	35	35	25	0	2.3	47	4	16	33.8	7.6	370	2.88	0.97192	1.6045	0.633441	75	0.0530547	6.3	0.0055627	291	0.2	20	4.4	7.8	0.404148	0.0122347	7.08	118	70	0.555466	#REF!	0	0	0	0	0	0	0	0	0	0	0	0	0	0	0	0	0	0
702	35	35	25	0	0.443836	8.56164	2.31507	3.05088	32.8	0.958904	24.3659	2.9	0.859538	0.960861	0.614481	14.4247	0.0320939	5.1	0.0299609	272	0.0716243	18	0.767251	0.424266	35.2231	0.036184	7.26	107.473	64.3937	2.01977	#REF!	0	0	0	0	0	0	0	0	0	0	0	0	0	0	0	0	0	0
703	35	35	25	0	0.443836	8.56164	6	13	30.7	0.958904	24.3659	2.82	0.859538	0.960861	0.614481	14.4247	0.0320939	5	0.0299609	265	0.0716243	18	0.767251	0.424266	35.2231	6.47	8.34	107.473	64.3937	458.1	#REF!	0	0	0	0	0	0	0	0	0	0	0	0	0	0	0	0	0	0
704	35	35	27	0	2.5	11.13	3.09375	4.125	38.9	1.60269	45.4753	3.02	1.76636	1.50673	0.0313901	29.5157	0.274439	5	0.023991	217	0.0878924	18	1.3125	0.700448	0.0474439	0.0146188	7.29	134	78	2.43812	#REF!	0	0	0	0	0	0	0	0	0	0	0	0	0	0	0	0	0	0
705	35	35	29	0	2.5	25.9799	7.9799	10.8442	44.7	3.09548	430	3	2.81921	5.43216	0.0703518	46.4221	0.233668	5.3	0.12608	217	0.164322	15	2.39548	1.49849	35.2231	8.44	5.99	108.341	65.6698	515.8	#REF!	0	0	0	0	0	0	0	0	0	0	0	0	0	0	0	0	0	0
706	35	35	30	0	1.28221	30.6346	6.38278	7.90431	46.8	3.0399	89.6635	3.17	2.02554	2.47596	0.394231	42.5769	0.4125	5.2	0.038125	144.01	0.155769	16	2.31943	1.52981	63.7678	0.300577	7.88	133	72	36.1832	#REF!	0	0	0	0	0	0	0	0	0	0	0	0	0	0	0	0	0	0
707	35	35	32	0	1.63502	39.1308	6.54008	8.79747	50.6	3.74768	110.823	3.52	2.16199	4.85654	0.0253165	58.9156	0.236709	5.4	0.03	163.903	0.204219	15	2.91548	1.75105	18.979	0.14654	6.51	132	80	15.4996	#REF!	0	0	0	0	0	0	0	0	0	0	0	0	0	0	0	0	0	0
708	35	35	33	0	2.5	81	4	12	51.7	7.3	454	3.67	1.6118	3.1864	0.0831234	85	0.206297	5.4	0.0572796	234	0.2	15	5	9.5	12.0932	10.51	8.29	132	80	671.7	#REF!	0	0	0	0	0	0	0	0	0	0	0	0	0	0	0	0	0	0
709	35	35	33	0	2.2	72	4	11	49.4	7.2	411	3.79	1.6118	3.1864	23	73	0.206297	5.1	1.43	291	0.3	15	4.5	9.5	12.0932	0.119547	6.88	109.545	66.3455	8.00882	#REF!	0	0	0	0	0	0	0	0	0	0	0	0	0	0	0	0	0	0
710	35	35	34	0	2.1	52.3452	13.057	19.5914	52	3.90947	114.791	3.73	2.02923	2.30572	0.0946746	52.4497	0.1357	5	0.0267061	269	0.282051	15	2.86907	1.88521	0.0264497	0.117002	7.93	110.015	67.1094	10.6142	#REF!	0	0	0	0	0	0	0	0	0	0	0	0	0	0	0	0	0	0
711	35	35	34	0	2.1	69	5	12	54.4	7.1	331	3.69	2.02923	2.30572	0.0946746	71	0.1357	5.2	0.0267061	233	0.3	17	4.1	9.2	0.0264497	0.117002	8.65	110.015	67.1094	10.6142	#REF!	0	0	0	0	0	0	0	0	0	0	0	0	0	0	0	0	0	0
712	40	40	25	0	0.443836	8.56164	2.31507	3.05088	1.37652	0.958904	24.3659	0.0917025	0.859538	0.960861	0.614481	14.4247	0.0320939	0.51272	0.0299609	204	0.0716243	2.63992	0.767251	0.424266	35.2231	0.036184	9.18	82	44	2.01977	#REF!	0	0	0	0	0	0	0	0	0	0	0	0	0	0	0	0	0	0
713	40	40	29	0	1.36583	25.9799	7.9799	10.8442	4.70151	3.09548	95.1055	0.27191	2.81921	5.43216	0.0703518	46.4221	0.233668	1.59548	0.12608	162.698	0.164322	7.20101	2.39548	1.49849	35.2231	0.253166	7.42633	89	54	14.7035	#REF!	0	0	0	0	0	0	0	0	0	0	0	0	0	0	0	0	0	0
714	40	40	33	0	1.69874	46.9169	6.72932	9.41103	4.68216	4.14055	118.806	0.32098	1.6118	3.1864	0.0831234	54.9849	0.206297	2.15214	0.0572796	167.727	0.230479	10.3098	3.02325	1.93098	12.0932	0.119547	7.41531	87	47	8.00882	#REF!	0	0	0	0	0	0	0	0	0	0	0	0	0	0	0	0	0	0
715		39	30	0	1.28221	30.6346	6.38278	7.90431	3.71683	3.0399	89.6635	0.234519	2.02554	2.47596	0.394231	42.5769	0.4125	1.60577	0.038125	144.01	0.155769	7.71154	2.31943	1.52981	63.7678	0.300577	6.72562	109.538	66.1503	36.1832	#REF!	0	0	0	0	0	0	0	0	0	0	0	0	0	0	0	0	0	0
716	39	39	26	0	0.477119	8.01412	2.32394	3.22817	1.36845	1.0904	27.2994	0.0800563	1.11586	2.72881	0.659399	17.7994	0.089548	0.641808	0.0302825	267	0.0700565	2.96045	0.838655	0.451695	35.2231	0.0409322	7.81	108	69	0.831356	#REF!	0	0	0	0	0	0	0	0	0	0	0	0	0	0	0	0	0	0
717	39	39	27	0	3.4	45	14	19	10.7	8.3	201	0.46	1.76636	1.50673	0.0313901	75	0.274439	1.01031	0.023991	211	0.5	5.30045	5.7	4.6	0.0474439	0.0146188	7.76592	109.115	65.3195	2.43812	#REF!	0	0	0	0	0	0	0	0	0	0	0	0	0	0	0	0	0	0
718	39	39	32	0	1.63502	39.1308	6.54008	8.79747	4.3789	3.74768	110.823	0.297975	2.16199	4.85654	0.0253165	58.9156	0.236709	2.16034	0.03	163.903	0.204219	10.3333	2.91548	1.75105	18.979	0.14654	6.92844	111	73	15.4996	#REF!	0	0	0	0	0	0	0	0	0	0	0	0	0	0	0	0	0	0
719	39	39	34	0	3.3	105	17	21	12.8	9	238	0.49	19.91	2.30572	0.0946746	61	0.1357	4.1	0.0267061	196	0.5	20	5.8	5	0.0264497	0.117002	10.34	110.015	67.1094	10.6142	#REF!	0	0	0	0	0	0	0	0	0	0	0	0	0	0	0	0	0	0
720	39	39	34	0	1.6217	52.3452	13.057	19.5914	4.74137	3.90947	114.791	0.330176	2.02923	2.30572	0.0946746	52.4497	0.1357	2.46252	0.0267061	169.722	0.282051	12.217	2.86907	1.88521	0.0264497	0.117002	7.32777	110.015	67.1094	10.6142	#REF!	0	0	0	0	0	0	0	0	0	0	0	0	0	0	0	0	0	0
721	39	39	34	0	1.6217	52.3452	13.057	19.5914	4.74137	3.90947	114.791	0.330176	2.02923	2.30572	0.0946746	52.4497	0.1357	2.46252	0.0267061	169.722	0.282051	12.217	2.86907	1.88521	0.0264497	0.117002	7.32777	110.015	67.1094	10.6142	#REF!	0	0	0	0	0	0	0	0	0	0	0	0	0	0	0	0	0	0
722	39	39	34	0	1.6217	52.3452	13.057	19.5914	4.74137	3.90947	114.791	0.330176	2.02923	2.30572	0.0946746	52.4497	0.1357	2.46252	0.0267061	169.722	0.282051	12.217	2.86907	1.88521	0.0264497	0.117002	7.32777	110.015	67.1094	10.6142	#REF!	0	0	0	0	0	0	0	0	0	0	0	0	0	0	0	0	0	0
723	39	39	34	0	1.6217	52.3452	13.057	19.5914	4.74137	3.90947	114.791	0.330176	2.02923	2.30572	0.0946746	52.4497	0.1357	2.46252	0.0267061	169.722	0.282051	12.217	2.86907	1.88521	0.0264497	0.117002	7.32777	110.015	67.1094	10.6142	#REF!	0	0	0	0	0	0	0	0	0	0	0	0	0	0	0	0	0	0
724		63	30	0	1.28221	30.6346	6.38278	7.90431	3.71683	3.0399	89.6635	0.234519	2.02554	2.47596	0.394231	42.5769	0.4125	1.60577	0.038125	144.01	0.155769	7.71154	2.31943	1.52981	63.7678	0.300577	6.72562	129	73	36.1832	#REF!	0	0	0	0	0	0	0	0	0	0	0	0	0	0	0	0	0	0
725		63	33	0	4.2	42	13	14	6.4	8.8	161	0.53	1.6118	3.1864	0.0831234	74	0.206297	2.15214	0.0572796	314	0.4	10.3098	7.1	3.1	12.0932	0.119547	12.57	116	68	8.00882	#REF!	0	0	0	0	0	0	0	0	0	0	0	0	0	0	0	0	0	0
726	36	36	25	0	0.443836	8.56164	2.31507	3.05088	1.37652	0.958904	24.3659	0.0917025	0.859538	0.960861	0.614481	14.4247	0.0320939	0.51272	0.0299609	220.077	0.0716243	2.63992	0.767251	0.424266	35.2231	0.036184	8.97585	107	61	2.01977	#REF!	0	0	0	0	0	0	0	0	0	0	0	0	0	0	0	0	0	0
727	36	36	29	0	1.36583	25.9799	7.9799	10.8442	4.70151	3.09548	95.1055	0.27191	2.81921	5.43216	0.0703518	46.4221	0.233668	1.59548	0.12608	167	0.164322	7.20101	2.39548	1.49849	35.2231	0.253166	7.18	105	60	14.7035	#REF!	0	0	0	0	0	0	0	0	0	0	0	0	0	0	0	0	0	0
728	36	36	32	0	1.63502	39.1308	6.54008	8.79747	4.3789	3.74768	110.823	0.297975	2.16199	4.85654	0.0253165	58.9156	0.236709	2.16034	0.03	163.903	0.204219	10.3333	2.91548	1.75105	18.979	0.14654	6.92844	134	77	15.4996	#REF!	0	0	0	0	0	0	0	0	0	0	0	0	0	0	0	0	0	0
729	36	36	34	0	1.68125	48.9375	10.8914	13.0063	4.66515	3.90572	114.68	0.320876	2.29042	1.36017	0.622881	50.9047	0.124153	2.49015	0.071303	169.481	0.25911	12.0085	2.97227	1.9053	30.4838	0.129311	7.65005	121	76	18.0063	#REF!	0	0	0	0	0	0	0	0	0	0	0	0	0	0	0	0	0	0
730	42	42	26	0	0.477119	8.01412	2.32394	3.22817	1.36845	1.0904	27.2994	0.0800563	1.11586	2.72881	0.659399	17.7994	0.089548	0.641808	0.0302825	207.223	0.0700565	2.96045	0.838655	0.451695	35.2231	0.0409322	8.18288	107.919	64.5369	0.831356	#REF!	0	0	0	0	0	0	0	0	0	0	0	0	0	0	0	0	0	0
731	42	42	30	0	1.28221	30.6346	6.38278	7.90431	3.71683	3.0399	89.6635	0.234519	2.02554	2.47596	0.394231	42.5769	0.4125	1.60577	0.038125	144.01	0.155769	7.71154	2.31943	1.52981	63.7678	0.300577	6.72562	97	59	36.1832	#REF!	0	0	0	0	0	0	0	0	0	0	0	0	0	0	0	0	0	0
732	42	42	34	0	1.6217	52.3452	13.057	19.5914	4.74137	3.90947	114.791	0.330176	2.02923	2.30572	0.0946746	52.4497	0.1357	2.46252	0.0267061	169.722	0.282051	12.217	2.86907	1.88521	0.0264497	0.117002	7.32777	111	71	10.6142	#REF!	0	0	0	0	0	0	0	0	0	0	0	0	0	0	0	0	0	0
733	41	41	25	0	0.443836	8.56164	2.31507	3.05088	1.37652	0.958904	24.3659	0.0917025	0.859538	0.960861	0.614481	14.4247	0.0320939	0.51272	0.0299609	220.077	0.0716243	2.63992	0.767251	0.424266	35.2231	0.036184	8.97585	110	67	2.01977	#REF!	0	0	0	0	0	0	0	0	0	0	0	0	0	0	0	0	0	0
734	41	41	29	0	3.2	48	20	17	6.3	8.4	200	0.44	1.5	5.43216	0.0703518	170	0.233668	3.4	0.12608	190	0.4	25	5.6	2.9	35.2231	0.253166	7.58	108.341	65.6698	14.7035	#REF!	0	0	0	0	0	0	0	0	0	0	0	0	0	0	0	0	0	0
735	41	41	29	0	1.36583	25.9799	7.9799	10.8442	4.70151	3.09548	95.1055	0.27191	2.81921	5.43216	0.0703518	46.4221	0.233668	1.59548	0.12608	162.698	0.164322	7.20101	2.39548	1.49849	35.2231	0.253166	7.42633	108.341	65.6698	14.7035	#REF!	0	0	0	0	0	0	0	0	0	0	0	0	0	0	0	0	0	0
736	41	41	29	0	1.36583	25.9799	7.9799	10.8442	4.70151	3.09548	95.1055	0.27191	2.81921	5.43216	0.0703518	46.4221	0.233668	1.59548	0.12608	162.698	0.164322	7.20101	2.39548	1.49849	35.2231	0.253166	7.42633	108.341	65.6698	14.7035	#REF!	0	0	0	0	0	0	0	0	0	0	0	0	0	0	0	0	0	0
737	41	41	29	0	1.36583	25.9799	7.9799	10.8442	4.70151	3.09548	95.1055	0.27191	2.81921	5.43216	0.0703518	46.4221	0.233668	1.59548	0.12608	162.698	0.164322	7.20101	2.39548	1.49849	35.2231	0.253166	7.42633	108.341	65.6698	14.7035	#REF!	0	0	0	0	0	0	0	0	0	0	0	0	0	0	0	0	0	0
738	41	41	31	0	1.31048	30.1895	5.92742	7.375	3.28589	3.07661	83.1129	0.218024	2.1553	3.57661	0.0443548	49.0806	0.285081	1.78105	0.0158468	146.492	0.174597	9.05242	2.30643	1.42137	32.3745	0.0445968	6.33754	110	74	3.68629	#REF!	0	0	0	0	0	0	0	0	0	0	0	0	0	0	0	0	0	0
739	41	41	34	0	1.6217	52.3452	13.057	19.5914	4.74137	3.90947	114.791	0.330176	2.02923	2.30572	0.0946746	52.4497	0.1357	2.46252	0.0267061	169.722	0.282051	12.217	2.86907	1.88521	0.0264497	0.117002	7.32777	105	62	10.6142	#REF!	0	0	0	0	0	0	0	0	0	0	0	0	0	0	0	0	0	0
740	39	39	27	0	1.04146	15.4146	5.09756	6	3.72439	2	61.2439	0.186098	11.1854	3.92683	2.4878	36.3171	0.639024	0.721951	0.0568293	248	0.0926829	3.46341	1.84634	1.13659	11.1104	0.43439	10.68	119	84	63.622	#REF!	0	0	0	0	0	0	0	0	0	0	0	0	0	0	0	0	0	0
741	39	39	31	0	1.4697	34.2424	10.7879	15.2121	3.23636	3.37879	97.5758	0.209394	3.55212	4.06061	0.480573	55.5758	0.978788	1.24242	0.0387879	151.303	0.2	6.36364	2.68182	1.64242	2.20485	0.106667	5.67303	125	80	12.7485	#REF!	0	0	0	0	0	0	0	0	0	0	0	0	0	0	0	0	0	0
742	39	39	34	0	2.20667	64.8963	9.51111	12.1333	5.60741	5.44148	156.274	0.370815	0.596889	0.340741	0.480573	58.0074	0.28963	2.92889	0.0476296	196.274	0.300741	12.6815	4.00519	2.52741	2.95689	0.196444	8.00881	130	74	59.7326	#REF!	0	0	0	0	0	0	0	0	0	0	0	0	0	0	0	0	0	0
743		36	25	0	0.459325	6.80064	4.17817	3.56822	1.24815	0.871383	24.635	0.088427	0.97192	1.6045	0.633441	14.3248	0.0530547	0.514469	0.0055627	211.492	0.0525723	2.42926	0.79872	0.382315	0.404148	0.0122347	8.63728	112.286	66.8726	0.555466	#REF!	0	0	0	0	0	0	0	0	0	0	0	0	0	0	0	0	0	0
744	36	36	28	0	1.16327	23.1728	6.0463	7.30247	3.25278	2.81481	77.2623	0.199136	2.72966	3.40741	0.169753	38.7747	0.437346	1.38056	0.065463	170.328	0.145062	5.88272	2.07747	1.29506	6.87568	0.077716	7.53512	152	68.0635	6.10556	#REF!	0	0	0	0	0	0	0	0	0	0	0	0	0	0	0	0	0	0
745	36	36	30	0	1.3763	26.9566	5.6533	8.13754	4.16571	2.9896	84.237	0.32408	2.91316	3.18786	0.0635838	48.0058	0.355491	1.76098	0.0331214	147.356	0.15578	8.56647	2.37812	1.39277	1.14321	0.0463295	6.84211	111	79	3.35376	#REF!	0	0	0	0	0	0	0	0	0	0	0	0	0	0	0	0	0	0
746	36	36	32	0	1.40131	33.9454	7.99783	9.64783	4.44524	3.18974	89.3341	0.306948	4.25758	3.83843	0.827511	52.2096	0.144978	2.05677	0.0570524	153.552	0.184716	10.19	2.44004	1.52969	31.0246	0.0932969	7.15515	115	62	11.3926	#REF!	0	0	0	0	0	0	0	0	0	0	0	0	0	0	0	0	0	0
747	36	36	34	0	1.68125	48.9375	10.8914	13.0063	4.66515	3.90572	114.68	0.320876	2.29042	1.36017	0.622881	50.9047	0.124153	2.49015	0.071303	169.481	0.25911	12.0085	2.97227	1.9053	30.4838	0.129311	7.65005	120	69	18.0063	#REF!	0	0	0	0	0	0	0	0	0	0	0	0	0	0	0	0	0	0
748	40	40	28	0	1.02	17.2571	5.25	7.08333	2.44857	1.99143	49.4	0.159429	0.223029	2.74286	0.4	28.9714	0.857143	0.722857	0.0254115	173.194	0.117143	3.45714	1.80286	0.865714	0.318286	0.166286	6.128	107	70	7.29714	#REF!	0	0	0	0	0	0	0	0	0	0	0	0	0	0	0	0	0	0
749	40	40	32	0	1.5	36.2459	6.72131	8.2459	3.4623	4.04426	96.9672	0.248361	0.683852	2.1279	0.47541	50.6885	0.627869	1.45574	0.0390164	109.213	0.177049	6.40984	2.7623	1.82623	21.8423	0.0939344	4.28934	112	68	11.382	#REF!	0	0	0	0	0	0	0	0	0	0	0	0	0	0	0	0	0	0
750	40	40	34	0	3.4	73	9	13	5.8	8.3	233	0.63	0.596889	0.340741	0.480573	84	0.28963	4.1	0.0476296	173	0.5	23	6	4.3	2.95689	0.196444	9.46	106	61	59.7326	#REF!	0	0	0	0	0	0	0	0	0	0	0	0	0	0	0	0	0	0
751	39	39	26	0	0.5475	7.4625	2.05	2.3875	1.12375	1.15	30.0375	0.086375	0.612525	1.4625	0.480573	16.175	0.07375	0.4	0.0254115	246.062	0.0525	1.8375	1.01235	0.51625	12.358	0.00625	9.97663	104	67	0.32875	#REF!	0	0	0	0	0	0	0	0	0	0	0	0	0	0	0	0	0	0
752	39	39	26	0	1.27404	20.8654	5.91346	6.22115	2.87115	3.02885	78.75	0.189615	2.64887	1.39423	0.0576923	40.7981	0.760577	1.08077	0.0718754	237	0.131731	5.26923	2.14953	1.22019	0.222115	0.0124038	10.15	107.643	63.2857	2.45385	#REF!	0	0	0	0	0	0	0	0	0	0	0	0	0	0	0	0	0	0
753	39	39	30	0	1.54318	37.8409	7.47727	8.52273	3.50909	3.82727	98.8864	0.249545	0.611364	2.52273	0.480573	52.4773	1.14318	1.20682	0.0254115	143.455	0.181818	6.09091	2.80682	1.79091	11.1104	0.875	6.08	105	71	24.9273	#REF!	0	0	0	0	0	0	0	0	0	0	0	0	0	0	0	0	0	0
754	39	39	34	0	3.3	69	12	14	9.3	8.8	192	0.45	0.596889	0.340741	0.480573	93	0.28963	4.2	0.0476296	220	0.5	20	5.7	3.9	2.95689	0.196444	9.16	101	63	59.7326	#REF!	0	0	0	0	0	0	0	0	0	0	0	0	0	0	0	0	0	0
755			26	0	0.477119	8.01412	2.32394	3.22817	1.36845	1.0904	27.2994	0.0800563	1.11586	2.72881	0.659399	17.7994	0.089548	0.641808	0.0302825	207.223	0.0700565	2.96045	0.838655	0.451695	35.2231	0.0409322	8.18288	98	52	0.831356	#REF!	0	0	0	0	0	0	0	0	0	0	0	0	0	0	0	0	0	0
756			31	0	1.33005	29.6891	15.8088	13.4264	3.85285	2.98808	84.2487	0.287902	2.4207	3.69171	0.46114	47.9508	0.259326	1.84508	0.0703368	136.661	0.199741	8.82124	2.31886	1.37073	1.87917	0.142461	6.06041	105	62	8.71658	#REF!	0	0	0	0	0	0	0	0	0	0	0	0	0	0	0	0	0	0
757			34	0	1.68125	48.9375	10.8914	13.0063	4.66515	3.90572	114.68	0.320876	2.29042	1.36017	0.622881	50.9047	0.124153	2.49015	0.071303	169.481	0.25911	12.0085	2.97227	1.9053	30.4838	0.129311	7.65005	105	69	18.0063	#REF!	0	0	0	0	0	0	0	0	0	0	0	0	0	0	0	0	0	0
758			25	0	0.443836	8.56164	2.31507	3.05088	1.37652	0.958904	24.3659	0.0917025	0.859538	0.960861	0.614481	14.4247	0.0320939	0.51272	0.0299609	242	0.0716243	2.63992	0.767251	0.424266	35.2231	0.036184	8.62	119	66	2.01977	#REF!	0	0	0	0	0	0	0	0	0	0	0	0	0	0	0	0	0	0
759			29	0	1.36583	25.9799	7.9799	10.8442	4.70151	3.09548	95.1055	0.27191	2.81921	5.43216	0.0703518	46.4221	0.233668	1.59548	0.12608	162.698	0.164322	7.20101	2.39548	1.49849	35.2231	0.253166	7.42633	109	66	14.7035	#REF!	0	0	0	0	0	0	0	0	0	0	0	0	0	0	0	0	0	0
760			33	0	1.54429	40.7778	8.28594	10.0932	4.1878	3.49222	103.017	0.284953	1.28742	2.45714	0.179365	50.9079	0.112222	2.22	0.0449365	164.239	0.195397	10.4349	2.76541	1.73111	19.1524	0.119349	7.43529	113	63	16.3075	#REF!	0	0	0	0	0	0	0	0	0	0	0	0	0	0	0	0	0	0
761	41	41	26	0	0.708369	12.5451	4.80472	4.74678	1.93884	1.57682	41.6202	0.118691	1.58837	1.57511	0.553648	22.4185	0.107511	0.725107	0.0589056	209.319	0.0796137	3.14592	1.28879	0.728326	20.4745	0.121137	8.9174	101	67	7.64914	#REF!	0	0	0	0	0	0	0	0	0	0	0	0	0	0	0	0	0	0
762	41	41	30	0	1.3763	26.9566	5.6533	8.13754	4.16571	2.9896	84.237	0.32408	2.91316	3.18786	0.0635838	48.0058	0.355491	1.76098	0.0331214	147.356	0.15578	8.56647	2.37812	1.39277	1.14321	0.0463295	6.84211	97	61	3.35376	#REF!	0	0	0	0	0	0	0	0	0	0	0	0	0	0	0	0	0	0
763	41	41	34	0	1.68125	48.9375	10.8914	13.0063	4.66515	3.90572	114.68	0.320876	2.29042	1.36017	0.622881	50.9047	0.124153	2.49015	0.071303	169.481	0.25911	12.0085	2.97227	1.9053	30.4838	0.129311	7.65005	112	70	18.0063	#REF!	0	0	0	0	0	0	0	0	0	0	0	0	0	0	0	0	0	0
764	40	40	26	0	0.708369	12.5451	4.80472	4.74678	1.93884	1.57682	41.6202	0.118691	1.58837	1.57511	0.553648	22.4185	0.107511	0.725107	0.0589056	209.319	0.0796137	3.14592	1.28879	0.728326	20.4745	0.121137	8.9174	110	69	7.64914	#REF!	0	0	0	0	0	0	0	0	0	0	0	0	0	0	0	0	0	0
765	40	40	30	0	1.3763	26.9566	5.6533	8.13754	4.16571	2.9896	84.237	0.32408	2.91316	3.18786	0.0635838	48.0058	0.355491	1.76098	0.0331214	147.356	0.15578	8.56647	2.37812	1.39277	1.14321	0.0463295	6.84211	110	59	3.35376	#REF!	0	0	0	0	0	0	0	0	0	0	0	0	0	0	0	0	0	0
766	40	40	33	0	1.54429	40.7778	8.28594	10.0932	4.1878	3.49222	103.017	0.284953	1.28742	2.45714	0.179365	50.9079	0.112222	2.22	0.0449365	164.239	0.195397	10.4349	2.76541	1.73111	19.1524	0.119349	7.43529	114	62	16.3075	#REF!	0	0	0	0	0	0	0	0	0	0	0	0	0	0	0	0	0	0
767	39	39	30	0	3.6	83	5	10	4.7	8.8	310	0.6	3.22254	1.70248	0.330579	74	5.6	1.76446	0.121818	164.336	0.4	7.70248	6.7	4.1	22.355	0.124959	7.4124	111.765	67.4902	11.1818	#REF!	0	0	0	0	0	0	0	0	0	0	0	0	0	0	0	0	0	0
768	39	39	32	0	1.5	36.2459	6.72131	8.2459	3.4623	4.04426	96.9672	0.248361	0.683852	2.1279	0.47541	50.6885	0.627869	1.45574	0.0390164	109.213	0.177049	6.40984	2.7623	1.82623	21.8423	0.0939344	4.28934	105	74	11.382	#REF!	0	0	0	0	0	0	0	0	0	0	0	0	0	0	0	0	0	0
769	38	38	32	0	1.63502	39.1308	6.54008	8.79747	4.3789	3.74768	110.823	0.297975	2.16199	4.85654	0.0253165	58.9156	0.236709	2.16034	0.03	163.903	0.204219	10.3333	2.91548	1.75105	18.979	0.14654	6.92844	110	66	15.4996	#REF!	0	0	0	0	0	0	0	0	0	0	0	0	0	0	0	0	0	0
770	38	38	34	0	1.6217	52.3452	13.057	19.5914	4.74137	3.90947	114.791	0.330176	2.02923	2.30572	0.0946746	52.4497	0.1357	2.46252	0.0267061	169.722	0.282051	12.217	2.86907	1.88521	0.0264497	0.117002	7.32777	113	73	10.6142	#REF!	0	0	0	0	0	0	0	0	0	0	0	0	0	0	0	0	0	0
771	39	39	25	0	0.459325	6.80064	4.17817	3.56822	1.24815	0.871383	24.635	0.088427	0.97192	1.6045	0.633441	14.3248	0.0530547	0.514469	0.0055627	266	0.0525723	2.42926	0.79872	0.382315	0.404148	0.0122347	7	105	64	0.555466	#REF!	0	0	0	0	0	0	0	0	0	0	0	0	0	0	0	0	0	0
772	39	39	29	0	1.22654	21.4369	5.55128	7.27564	3.65192	2.54725	74.6019	0.240417	1.98341	2.51133	0.226537	42.8544	0.291586	1.49773	0.0464078	162.952	0.144337	6.75728	2.16613	1.17702	0.942913	0.0684142	7.11845	102	65	2.77961	#REF!	0	0	0	0	0	0	0	0	0	0	0	0	0	0	0	0	0	0
773	39	39	32	0	1.40131	33.9454	7.99783	9.64783	4.44524	3.18974	89.3341	0.306948	4.25758	3.83843	0.827511	52.2096	0.144978	2.05677	0.0570524	153.552	0.184716	10.19	2.44004	1.52969	31.0246	0.0932969	7.15515	114.138	68.5783	11.3926	#REF!	0	0	0	0	0	0	0	0	0	0	0	0	0	0	0	0	0	0
774	39	39	33	0	1.54429	40.7778	8.28594	10.0932	4.1878	3.49222	103.017	0.284953	1.28742	2.45714	0.179365	50.9079	0.112222	2.22	0.0449365	164.239	0.195397	10.4349	2.76541	1.73111	19.1524	0.119349	7.43529	108	67	16.3075	#REF!	0	0	0	0	0	0	0	0	0	0	0	0	0	0	0	0	0	0
775		42	29	0	1.22654	21.4369	5.55128	7.27564	3.65192	2.54725	74.6019	0.240417	1.98341	2.51133	0.226537	42.8544	0.291586	1.49773	0.0464078	162.952	0.144337	6.75728	2.16613	1.17702	0.942913	0.0684142	7.11845	113.595	67.7938	2.77961	#REF!	0	0	0	0	0	0	0	0	0	0	0	0	0	0	0	0	0	0
776	42	42	28	0	1.16327	23.1728	6.0463	7.30247	3.25278	2.81481	77.2623	0.199136	2.72966	3.40741	0.169753	38.7747	0.437346	1.38056	0.065463	225	0.145062	5.88272	2.07747	1.29506	6.87568	0.077716	8.25	104	60	6.10556	#REF!	0	0	0	0	0	0	0	0	0	0	0	0	0	0	0	0	0	0
777	42	42	32	0	1.40131	33.9454	7.99783	9.64783	4.44524	3.18974	89.3341	0.306948	4.25758	3.83843	0.827511	52.2096	0.144978	2.05677	0.0570524	153.552	0.184716	10.19	2.44004	1.52969	31.0246	0.0932969	7.15515	107	71	11.3926	#REF!	0	0	0	0	0	0	0	0	0	0	0	0	0	0	0	0	0	0
778	38	38	32	0	1.40131	33.9454	7.99783	9.64783	4.44524	3.18974	89.3341	0.306948	4.25758	3.83843	0.827511	52.2096	0.144978	2.05677	0.0570524	153.552	0.184716	10.19	2.44004	1.52969	31.0246	0.0932969	7.15515	108	61	11.3926	#REF!	0	0	0	0	0	0	0	0	0	0	0	0	0	0	0	0	0	0
779	39	39	25	0	0.443836	8.56164	2.31507	3.05088	1.37652	0.958904	24.3659	0.0917025	0.859538	0.960861	0.614481	14.4247	0.0320939	0.51272	0.0299609	226	0.0716243	2.63992	0.767251	0.424266	35.2231	0.036184	8.64	99	55	2.01977	#REF!	0	0	0	0	0	0	0	0	0	0	0	0	0	0	0	0	0	0
780	39	39	28	0	1.16351	23.891	8.22275	8.45024	3.80047	2.91517	81.0948	0.230711	3.74268	2.70616	0.42654	38.0237	0.453081	1.40664	0.0548341	182.005	0.165877	5.94787	2.06093	1.42607	8.6781	0.188957	7.87815	104	56	22.5052	#REF!	0	0	0	0	0	0	0	0	0	0	0	0	0	0	0	0	0	0
781	39	39	31	0	1.31048	30.1895	5.92742	7.375	3.28589	3.07661	83.1129	0.218024	2.1553	3.57661	0.0443548	49.0806	0.285081	1.78105	0.0158468	146.492	0.174597	9.05242	2.30643	1.42137	32.3745	0.0445968	6.33754	120	60	3.68629	#REF!	0	0	0	0	0	0	0	0	0	0	0	0	0	0	0	0	0	0
782	39	39	34	0	1.6217	52.3452	13.057	19.5914	4.74137	3.90947	114.791	0.330176	2.02923	2.30572	0.0946746	52.4497	0.1357	2.46252	0.0267061	169.722	0.282051	12.217	2.86907	1.88521	0.0264497	0.117002	7.32777	104	63	10.6142	#REF!	0	0	0	0	0	0	0	0	0	0	0	0	0	0	0	0	0	0
783	38	38	25	0	1.05349	14.2442	4.08046	4.45977	2.13256	2.12209	56.186	0.162558	2.60535	2.2093	1.48608	35.8837	0.351163	0.948837	0.0718754	255	0.111628	4.63953	1.78444	0.862791	5.85116	0.0102326	8.46	109	64	0.572093	#REF!	0	0	0	0	0	0	0	0	0	0	0	0	0	0	0	0	0	0
784	38	38	29	0	1.22654	21.4369	5.55128	7.27564	3.65192	2.54725	74.6019	0.240417	1.98341	2.51133	0.226537	42.8544	0.291586	1.49773	0.0464078	162.952	0.144337	6.75728	2.16613	1.17702	0.942913	0.0684142	7.11845	119	65	2.77961	#REF!	0	0	0	0	0	0	0	0	0	0	0	0	0	0	0	0	0	0
785		39	31	0	1.26714	27.7	9.70922	14.6809	5.24571	3.12143	71.2571	0.546857	3.88804	3.17857	1.48608	39.9714	0.542857	1.56857	0.0286429	161.064	0.171429	6.35714	2.19862	1.51	23.4476	0.212071	7.06043	111.696	65.6304	20.8486	#REF!	0	0	0	0	0	0	0	0	0	0	0	0	0	0	0	0	0	0
786	39	39	31	0	1.33005	29.6891	10	13	9.8	2.98808	84.2487	0.5	2.4207	3.69171	0.46114	108	0.259326	1.84508	0.0703368	177	0.199741	8.82124	2.31886	1.37073	1.87917	0.142461	9.56	114	70	8.71658	#REF!	0	0	0	0	0	0	0	0	0	0	0	0	0	0	0	0	0	0
787	39	39	34	0	1.68125	48.9375	10.8914	13.0063	4.66515	3.90572	114.68	0.320876	2.29042	1.36017	0.622881	50.9047	0.124153	2.49015	0.071303	169.481	0.25911	12.0085	2.97227	1.9053	30.4838	0.129311	7.65005	125	67	18.0063	#REF!	0	0	0	0	0	0	0	0	0	0	0	0	0	0	0	0	0	0
788	45	47	26	0	0.708369	12.5451	4.80472	4.74678	1.93884	1.57682	41.6202	0.118691	1.58837	1.57511	0.553648	22.4185	0.107511	0.725107	0.0589056	209.319	0.0796137	3.14592	1.28879	0.728326	20.4745	0.121137	8.9174	106	65	7.64914	#REF!	0	0	0	0	0	0	0	0	0	0	0	0	0	0	0	0	0	0
789	45	47	30	0	3.5	92	35	27	5.9	9	220	0.35	6.2	3.18786	0.0635838	76	0.355491	3.9	0.0331214	272	0.3	20	6.9	3.7	1.14321	0.0463295	15.1	113.465	68.0835	3.35376	#REF!	0	0	0	0	0	0	0	0	0	0	0	0	0	0	0	0	0	0
790	45	47	30	0	1.3763	26.9566	5.6533	8.13754	4.16571	2.9896	84.237	0.32408	2.91316	3.18786	0.0635838	48.0058	0.355491	1.76098	0.0331214	147.356	0.15578	8.56647	2.37812	1.39277	1.14321	0.0463295	6.84211	113.465	68.0835	3.35376	#REF!	0	0	0	0	0	0	0	0	0	0	0	0	0	0	0	0	0	0
791	45	47	30	0	1.3763	26.9566	5.6533	8.13754	4.16571	2.9896	84.237	0.32408	17.6	3.18786	0.0635838	48.0058	0.355491	1.76098	0.0331214	147.356	0.15578	8.56647	2.37812	1.39277	1.14321	0.0463295	6.84211	113.465	68.0835	3.35376	#REF!	0	0	0	0	0	0	0	0	0	0	0	0	0	0	0	0	0	0
792	45	47	30	0	1.3763	26.9566	5.6533	8.13754	4.16571	2.9896	84.237	0.32408	2.91316	3.18786	0.0635838	48.0058	0.355491	1.76098	0.0331214	147.356	0.15578	8.56647	2.37812	1.39277	1.14321	0.0463295	6.84211	113.465	68.0835	3.35376	#REF!	0	0	0	0	0	0	0	0	0	0	0	0	0	0	0	0	0	0
793	45	47	31	0	1.33005	29.6891	15.8088	13.4264	3.85285	2.98808	84.2487	0.287902	6	3.69171	0.46114	47.9508	0.259326	1.84508	0.0703368	136.661	0.199741	8.82124	2.31886	1.37073	1.87917	0.142461	6.06041	113.602	68.3837	8.71658	#REF!	0	0	0	0	0	0	0	0	0	0	0	0	0	0	0	0	0	0
794	45	47	31	0	1.33005	29.6891	15.8088	13.4264	3.85285	2.98808	84.2487	0.287902	2.4207	3.69171	0.46114	47.9508	0.259326	1.84508	0.0703368	136.661	0.199741	8.82124	2.31886	1.37073	1.87917	0.142461	6.06041	113.602	68.3837	8.71658	#REF!	0	0	0	0	0	0	0	0	0	0	0	0	0	0	0	0	0	0
795	45	47	31	0	1.33005	29.6891	15.8088	13.4264	3.85285	2.98808	84.2487	0.287902	2.4207	3.69171	0.46114	47.9508	0.259326	1.84508	0.0703368	136.661	0.199741	8.82124	2.31886	1.37073	1.87917	0.142461	6.06041	113.602	68.3837	8.71658	#REF!	0	0	0	0	0	0	0	0	0	0	0	0	0	0	0	0	0	0
796	45	47	33	0	1.54429	40.7778	8.28594	10.0932	4.1878	3.49222	103.017	0.284953	1.28742	2.45714	0.179365	50.9079	0.112222	2.22	0.0449365	164.239	0.195397	10.4349	2.76541	1.73111	19.1524	0.119349	7.43529	111	65	16.3075	#REF!	0	0	0	0	0	0	0	0	0	0	0	0	0	0	0	0	0	0
797	40	40	25	0	0.443836	8.56164	2.31507	3.05088	1.37652	0.958904	24.3659	0.0917025	0.859538	0.960861	0.614481	14.4247	0.0320939	0.51272	0.0299609	272	0.0716243	2.63992	0.767251	0.424266	35.2231	0.036184	7.21	107.473	64.3937	2.01977	#REF!	0	0	0	0	0	0	0	0	0	0	0	0	0	0	0	0	0	0
798	40	40	27	0	0.783857	11.13	3.09375	4.125	2.21205	1.60269	45.4753	0.14192	1.76636	1.50673	0.0313901	29.5157	0.274439	1.01031	0.023991	211	0.0878924	5.30045	1.3125	0.700448	0.0474439	0.0146188	7.76592	99	59	2.43812	#REF!	0	0	0	0	0	0	0	0	0	0	0	0	0	0	0	0	0	0
799	40	40	30	0	1.28221	30.6346	6.38278	7.90431	3.71683	3.0399	89.6635	0.234519	2.02554	2.47596	0.394231	42.5769	0.4125	1.60577	0.038125	144.01	0.155769	7.71154	2.31943	1.52981	63.7678	0.300577	6.72562	108	65	36.1832	#REF!	0	0	0	0	0	0	0	0	0	0	0	0	0	0	0	0	0	0
800	40	40	33	0	1.69874	46.9169	6.72932	9.41103	4.68216	4.14055	118.806	0.32098	1.6118	3.1864	0.0831234	54.9849	0.206297	2.15214	0.0572796	167.727	0.230479	10.3098	3.02325	1.93098	12.0932	0.119547	7.41531	104	59	8.00882	#REF!	0	0	0	0	0	0	0	0	0	0	0	0	0	0	0	0	0	0
801		39	28	0	1.16351	23.891	8.22275	8.45024	3.80047	2.91517	81.0948	0.230711	3.74268	2.70616	0.42654	38.0237	0.453081	1.40664	0.0548341	182.005	0.165877	5.94787	2.06093	1.42607	8.6781	0.188957	7.87815	108.277	65.2197	22.5052	#REF!	0	0	0	0	0	0	0	0	0	0	0	0	0	0	0	0	0	0
802	39	39	25	0	0.443836	8.56164	2.31507	3.05088	1.37652	0.958904	24.3659	0.0917025	0.859538	0.960861	0.614481	14.4247	0.0320939	0.51272	0.0299609	209	0.0716243	2.63992	0.767251	0.424266	35.2231	0.036184	9.37	94	58	2.01977	#REF!	0	0	0	0	0	0	0	0	0	0	0	0	0	0	0	0	0	0
803	39	39	31	0	1.31048	30.1895	5.92742	7.375	3.28589	3.07661	83.1129	0.218024	2.1553	3.57661	0.0443548	49.0806	0.285081	1.78105	0.0158468	146.492	0.174597	9.05242	2.30643	1.42137	32.3745	0.0445968	6.33754	107	66	3.68629	#REF!	0	0	0	0	0	0	0	0	0	0	0	0	0	0	0	0	0	0
804	39	39	33	0	1.69874	46.9169	6.72932	9.41103	4.68216	4.14055	118.806	0.32098	1.6118	3.1864	0.0831234	54.9849	0.206297	2.15214	0.0572796	167.727	0.230479	10.3098	3.02325	1.93098	12.0932	0.119547	7.41531	113	68	8.00882	#REF!	0	0	0	0	0	0	0	0	0	0	0	0	0	0	0	0	0	0
805	37	37	33	0	1.54429	40.7778	8.28594	10.0932	4.1878	3.49222	103.017	0.284953	1.28742	2.45714	0.179365	50.9079	0.112222	2.22	0.0449365	164.239	0.195397	10.4349	2.76541	1.73111	19.1524	0.119349	7.43529	138	83	16.3075	#REF!	0	0	0	0	0	0	0	0	0	0	0	0	0	0	0	0	0	0
806	37	37	34	0	3.5	74	9	15	13.6	8.6	292	0.41	6.7	1.36017	0.622881	72	0.124153	4	0.071303	226	0.4	21	6.4	4.2	30.4838	0.129311	9.94	134	93	18.0063	#REF!	0	0	0	0	0	0	0	0	0	0	0	0	0	0	0	0	0	0
807	37	37	34	0	1.68125	48.9375	10.8914	13.0063	4.66515	3.90572	114.68	0.320876	2.29042	1.36017	0.622881	50.9047	0.124153	2.49015	0.071303	169.481	0.25911	12.0085	2.97227	1.9053	30.4838	0.129311	7.65005	114.392	69.0874	18.0063	#REF!	0	0	0	0	0	0	0	0	0	0	0	0	0	0	0	0	0	0
808	37	37	34	0	1.68125	48.9375	10.8914	13.0063	4.66515	3.90572	114.68	0.320876	2.29042	1.36017	0.622881	50.9047	0.124153	2.49015	0.071303	169.481	0.25911	12.0085	2.97227	1.9053	30.4838	0.129311	7.65005	114.392	69.0874	18.0063	#REF!	0	0	0	0	0	0	0	0	0	0	0	0	0	0	0	0	0	0
809		39	28	0	1.16351	23.891	8.22275	8.45024	3.80047	2.91517	81.0948	0.230711	3.74268	2.70616	0.42654	38.0237	0.453081	1.40664	0.0548341	182.005	0.165877	5.94787	2.06093	1.42607	8.6781	0.188957	7.87815	108.277	65.2197	22.5052	#REF!	0	0	0	0	0	0	0	0	0	0	0	0	0	0	0	0	0	0
810	39	39	26	0	0.477119	8.01412	2.32394	3.22817	1.36845	1.0904	27.2994	0.0800563	1.11586	2.72881	0.659399	17.7994	0.089548	0.641808	0.0302825	272	0.0700565	2.96045	0.838655	0.451695	35.2231	0.0409322	5.1	97	59	0.831356	#REF!	0	0	0	0	0	0	0	0	0	0	0	0	0	0	0	0	0	0
811	39	39	31	0	1.31048	30.1895	5.92742	7.375	3.28589	3.07661	83.1129	0.218024	2.1553	3.57661	0.0443548	49.0806	0.285081	1.78105	0.0158468	146.492	0.174597	9.05242	2.30643	1.42137	32.3745	0.0445968	6.33754	101	61	3.68629	#REF!	0	0	0	0	0	0	0	0	0	0	0	0	0	0	0	0	0	0
812	39	39	34	0	1.68125	48.9375	10.8914	13.0063	4.66515	3.90572	114.68	0.320876	2.29042	1.36017	0.622881	50.9047	0.124153	2.49015	0.071303	169.481	0.25911	12.0085	2.97227	1.9053	30.4838	0.129311	7.65005	97	59	18.0063	#REF!	0	0	0	0	0	0	0	0	0	0	0	0	0	0	0	0	0	0
813	39	39	25	0	0.459325	6.80064	4.17817	3.56822	1.24815	0.871383	24.635	0.088427	0.97192	1.6045	0.633441	14.3248	0.0530547	0.514469	0.0055627	274	0.0525723	2.42926	0.79872	0.382315	0.404148	0.0122347	8.98	113	77	0.555466	#REF!	0	0	0	0	0	0	0	0	0	0	0	0	0	0	0	0	0	0
814	39	39	30	0	1.3763	26.9566	5.6533	8.13754	4.16571	2.9896	84.237	0.32408	2.91316	3.18786	0.0635838	48.0058	0.355491	1.76098	0.0331214	147.356	0.15578	8.56647	2.37812	1.39277	1.14321	0.0463295	6.84211	124	74	3.35376	#REF!	0	0	0	0	0	0	0	0	0	0	0	0	0	0	0	0	0	0
815	39	39	33	0	1.54429	40.7778	8.28594	10.0932	4.1878	3.49222	103.017	0.284953	1.28742	2.45714	0.179365	50.9079	0.112222	2.22	0.0449365	164.239	0.195397	10.4349	2.76541	1.73111	19.1524	0.119349	7.43529	115	71	16.3075	#REF!	0	0	0	0	0	0	0	0	0	0	0	0	0	0	0	0	0	0
816	40	40	27	0	0.783857	11.13	3.09375	4.125	2.21205	1.60269	45.4753	0.14192	1.76636	1.50673	0.0313901	29.5157	0.274439	1.01031	0.023991	216	0.0878924	5.30045	1.3125	0.700448	0.0474439	0.0146188	8.35	105	59	2.43812	#REF!	0	0	0	0	0	0	0	0	0	0	0	0	0	0	0	0	0	0
817	40	40	32	0	1.63502	39.1308	6.54008	8.79747	4.3789	3.74768	110.823	0.297975	2.16199	4.85654	0.0253165	58.9156	0.236709	2.16034	0.03	163.903	0.204219	10.3333	2.91548	1.75105	18.979	0.14654	6.92844	109	61	15.4996	#REF!	0	0	0	0	0	0	0	0	0	0	0	0	0	0	0	0	0	0
818	27	27	25	0	0.232222	4.11111	1.02222	1.02222	0.54	0.57	14.2778	0.0456667	0.269	0.744444	0.480573	6	0.13	0.0511111	0.0254115	222.244	0.0244444	0.244444	0.413333	0.29	1.80744	0.0125556	9.65456	128	77	1.59556	#REF!	0	0	0	0	0	0	0	0	0	0	0	0	0	0	0	0	0	0
819	27	27	27	0	3	61	7	15	6.1	8.6	212	0.46	3.27487	3.43011	0.0430108	143	0.927957	4.3	0.0421505	303	0.4	22	5.5	3.8	0.388387	0.293118	8.86	107.875	65.05	71.2796	#REF!	0	0	0	0	0	0	0	0	0	0	0	0	0	0	0	0	0	0
820	27	27	27	0	1.43871	26.3656	7.3617	9.70213	4.04149	3.5043	90.828	0.253723	3.27487	3.43011	0.0430108	241	6	1.7	0.0421505	168.635	0.170968	7.67742	2.53021	1.51828	0.388387	0.293118	7.48355	107.875	65.05	71.2796	#REF!	0	0	0	0	0	0	0	0	0	0	0	0	0	0	0	0	0	0
821	27	27	28	0	3	59	9	12	6	8.4	217	0.41	1.52	5.20952	0.0952381	152	0.806667	3.6	0.0300952	291	0.4	19	5.5	3.4	0.260667	0.307429	12.05	108.452	64	7.97048	#REF!	0	0	0	0	0	0	0	0	0	0	0	0	0	0	0	0	0	0
822	27	27	28	0	1.36476	24.6476	5.43396	7.00943	3.55283	3.84952	90.5238	0.23434	4.84654	5.20952	0.0952381	50.3143	0.806667	1.47714	0.0300952	148.094	0.15619	6.99048	2.37925	1.46952	0.260667	0.307429	6.65229	108.452	64	7.97048	#REF!	0	0	0	0	0	0	0	0	0	0	0	0	0	0	0	0	0	0
823	27	27	28	0	1.36476	24.6476	5.43396	7.00943	3.55283	3.84952	90.5238	0.23434	4.84654	5.20952	0.0952381	50.3143	0.806667	1.47714	0.0300952	148.094	0.15619	6.99048	2.37925	1.46952	0.260667	0.307429	6.65229	108.452	64	7.97048	#REF!	0	0	0	0	0	0	0	0	0	0	0	0	0	0	0	0	0	0
824	27	27	28	0	1.36476	24.6476	5.43396	7.00943	3.55283	3.84952	90.5238	0.23434	4.84654	5.20952	0.0952381	50.3143	0.806667	1.47714	0.0300952	148.094	0.15619	6.99048	2.37925	1.46952	0.260667	0.307429	6.65229	108.452	64	7.97048	#REF!	0	0	0	0	0	0	0	0	0	0	0	0	0	0	0	0	0	0
825	27	27	28	0	1.36476	24.6476	5.43396	7.00943	3.55283	3.84952	90.5238	0.23434	4.84654	5.20952	0.0952381	50.3143	0.806667	1.47714	0.0300952	359	0.15619	6.99048	2.37925	1.46952	0.260667	0.307429	9.09	108.452	64	7.97048	#REF!	0	0	0	0	0	0	0	0	0	0	0	0	0	0	0	0	0	0
826	27	27	28	0	1.36476	24.6476	5.43396	7.00943	3.55283	3.84952	90.5238	0.23434	4.84654	5.20952	0.0952381	50.3143	0.806667	1.47714	0.0300952	148.094	0.15619	6.99048	2.37925	1.46952	0.260667	0.307429	6.65229	108.452	64	7.97048	#REF!	0	0	0	0	0	0	0	0	0	0	0	0	0	0	0	0	0	0
827	27	27	29	0	3.7	82	14	15	8.5	9.4	253	0.66	7.20664	4.69608	0.27451	91	5.8	1.29412	0.149216	454	0.3	6.85294	6.8	4.4	31.8623	0.192843	12.86	110.058	63.6538	6.29608	#REF!	0	0	0	0	0	0	0	0	0	0	0	0	0	0	0	0	0	0
828	41	41	27	0	0.783857	11.13	3.09375	4.125	2.21205	1.60269	45.4753	0.14192	1.76636	1.50673	0.0313901	29.5157	0.274439	1.01031	0.023991	211	0.0878924	5.30045	1.3125	0.700448	0.0474439	0.0146188	7.76592	114	70	2.43812	#REF!	0	0	0	0	0	0	0	0	0	0	0	0	0	0	0	0	0	0
829	41	41	30	0	1.3763	26.9566	5.6533	8.13754	4.16571	2.9896	84.237	0.32408	2.91316	3.18786	0.0635838	48.0058	0.355491	1.76098	0.0331214	147.356	0.15578	8.56647	2.37812	1.39277	1.14321	0.0463295	6.84211	107	61	3.35376	#REF!	0	0	0	0	0	0	0	0	0	0	0	0	0	0	0	0	0	0
830	41	41	33	0	1.54429	40.7778	8.28594	10.0932	4.1878	3.49222	103.017	0.284953	1.28742	2.45714	0.179365	50.9079	0.112222	2.22	0.0449365	164.239	0.195397	10.4349	2.76541	1.73111	19.1524	0.119349	7.43529	117	72	16.3075	#REF!	0	0	0	0	0	0	0	0	0	0	0	0	0	0	0	0	0	0
831	40	40	26	0	0.708369	12.5451	4.80472	4.74678	1.93884	1.57682	41.6202	0.118691	1.58837	1.57511	0.553648	22.4185	0.107511	0.725107	0.0589056	266	0.0796137	3.14592	1.28879	0.728326	20.4745	0.121137	7.69	101	61	7.64914	#REF!	0	0	0	0	0	0	0	0	0	0	0	0	0	0	0	0	0	0
832	40	40	28	0	1.16327	23.1728	6.0463	7.30247	3.25278	2.81481	77.2623	0.199136	2.72966	3.40741	0.169753	38.7747	0.437346	1.38056	0.065463	170.328	0.145062	5.88272	2.07747	1.29506	6.87568	0.077716	7.53512	100	61	6.10556	#REF!	0	0	0	0	0	0	0	0	0	0	0	0	0	0	0	0	0	0
833	40	40	32	0	1.40131	33.9454	7.99783	9.64783	4.44524	3.18974	89.3341	0.306948	4.25758	3.83843	0.827511	52.2096	0.144978	2.05677	0.0570524	153.552	0.184716	10.19	2.44004	1.52969	31.0246	0.0932969	7.15515	121	70	11.3926	#REF!	0	0	0	0	0	0	0	0	0	0	0	0	0	0	0	0	0	0
834	39	39	27	0	0.783857	11.13	3.09375	4.125	2.21205	1.60269	45.4753	0.14192	1.76636	1.50673	0.0313901	29.5157	0.274439	1.01031	0.023991	236	0.0878924	5.30045	1.3125	0.700448	0.0474439	0.0146188	11.71	116	65	2.43812	#REF!	0	0	0	0	0	0	0	0	0	0	0	0	0	0	0	0	0	0
835	39	39	33	0	1.69874	46.9169	6.72932	9.41103	4.68216	4.14055	118.806	0.32098	1.6118	3.1864	0.0831234	54.9849	0.206297	2.15214	0.0572796	167.727	0.230479	10.3098	3.02325	1.93098	12.0932	0.119547	7.41531	122	71	8.00882	#REF!	0	0	0	0	0	0	0	0	0	0	0	0	0	0	0	0	0	0
836	37	37	26	0	0.708369	12.5451	4.80472	4.74678	1.93884	1.57682	41.6202	0.118691	1.58837	1.57511	0.553648	22.4185	0.107511	0.725107	0.0589056	209.319	0.0796137	3.14592	1.28879	0.728326	20.4745	0.121137	8.9174	133	73	7.64914	#REF!	0	0	0	0	0	0	0	0	0	0	0	0	0	0	0	0	0	0
837	37	37	27	0	3.3	16.1745	11	16	5.5	2.07031	55.4323	0.7	0.384	2.06771	0.549479	92	0.239844	3.8	0.0538802	331	0.115365	22	6	0.988281	1.09677	0.109609	7.21	114.015	67.8612	6.24062	#REF!	0	0	0	0	0	0	0	0	0	0	0	0	0	0	0	0	0	0
838	37	37	28	0	1.16327	23.1728	6.0463	7.30247	3.25278	2.81481	77.2623	0.199136	2.72966	3.40741	0.169753	38.7747	0.437346	1.38056	0.065463	296	0.145062	5.88272	2.07747	1.29506	6.87568	0.077716	6.16	113.511	68.0635	6.10556	#REF!	0	0	0	0	0	0	0	0	0	0	0	0	0	0	0	0	0	0
839	37	37	34	0	1.68125	48.9375	10.8914	13.0063	4.66515	3.90572	114.68	0.320876	2.29042	1.36017	0.622881	50.9047	0.124153	2.49015	0.071303	275	0.25911	12.0085	2.97227	1.9053	30.4838	0.129311	5.93	114.392	69.0874	18.0063	#REF!	0	0	0	0	0	0	0	0	0	0	0	0	0	0	0	0	0	0
840			25	0	0.459325	6.80064	4.17817	3.56822	1.24815	0.871383	24.635	0.088427	0.97192	1.6045	0.633441	14.3248	0.0530547	0.514469	0.0055627	211.492	0.0525723	2.42926	0.79872	0.382315	0.404148	0.0122347	8.63728	112.286	66.8726	0.555466	#REF!	0	0	0	0	0	0	0	0	0	0	0	0	0	0	0	0	0	0
841			27	0	0.889062	16.1745	4.48312	5.93506	2.83013	2.07031	55.4323	0.174	3.53231	2.06771	0.549479	30.1276	0.239844	1.05417	0.0538802	195.672	0.115365	4.60156	1.56394	0.988281	1.09677	0.109609	8.20555	114.015	67.8612	6.24062	#REF!	0	0	0	0	0	0	0	0	0	0	0	0	0	0	0	0	0	0
842			31	0	1.33005	29.6891	15.8088	13.4264	3.85285	2.98808	84.2487	0.287902	2.4207	3.69171	0.46114	47.9508	0.259326	1.84508	0.0703368	136.661	0.199741	8.82124	2.31886	1.37073	1.87917	0.142461	6.06041	113.602	68.3837	8.71658	#REF!	0	0	0	0	0	0	0	0	0	0	0	0	0	0	0	0	0	0
843	40	40	27	0	0.889062	16.1745	4.48312	5.93506	2.83013	2.07031	55.4323	0.174	3.53231	2.06771	0.549479	30.1276	0.239844	1.05417	0.0538802	195.672	0.115365	4.60156	1.56394	0.988281	1.09677	0.109609	8.20555	91	55	6.24062	#REF!	0	0	0	0	0	0	0	0	0	0	0	0	0	0	0	0	0	0
844	40	40	30	0	1.3763	26.9566	5.6533	8.13754	4.16571	2.9896	84.237	0.32408	2.91316	3.18786	0.0635838	48.0058	0.355491	1.76098	0.0331214	250	0.15578	8.56647	2.37812	1.39277	1.14321	0.0463295	6.86	100	59	3.35376	#REF!	0	0	0	0	0	0	0	0	0	0	0	0	0	0	0	0	0	0
845	40	40	33	0	1.54429	40.7778	8.28594	10.0932	4.1878	3.49222	103.017	0.284953	1.28742	2.45714	0.179365	50.9079	0.112222	2.22	0.0449365	164.239	0.195397	10.4349	2.76541	1.73111	19.1524	0.119349	7.43529	108	59	16.3075	#REF!	0	0	0	0	0	0	0	0	0	0	0	0	0	0	0	0	0	0
846		228	28	0	1.16327	23.1728	6.0463	7.30247	3.25278	2.81481	77.2623	0.199136	2.72966	3.40741	0.169753	38.7747	0.437346	1.38056	0.065463	170.328	0.145062	5.88272	2.07747	1.29506	6.87568	0.077716	7.53512	113.511	68.0635	6.10556	#REF!	0	0	0	0	0	0	0	0	0	0	0	0	0	0	0	0	0	0
847		228	31	0	1.33005	29.6891	15.8088	13.4264	3.85285	2.98808	84.2487	0.287902	2.4207	3.69171	0.46114	47.9508	0.259326	1.84508	0.0703368	136.661	0.199741	8.82124	2.31886	1.37073	1.87917	0.142461	6.06041	106	58	8.71658	#REF!	0	0	0	0	0	0	0	0	0	0	0	0	0	0	0	0	0	0
848		228	33	0	1.54429	40.7778	8.28594	10.0932	4.1878	3.49222	103.017	0.284953	1.28742	2.45714	0.179365	50.9079	0.112222	2.22	0.0449365	164.239	0.195397	10.4349	2.76541	1.73111	19.1524	0.119349	7.43529	100	64	16.3075	#REF!	0	0	0	0	0	0	0	0	0	0	0	0	0	0	0	0	0	0
849	39	39	25	0	0.443836	8.56164	2.31507	3.05088	1.37652	0.958904	24.3659	0.0917025	0.859538	0.960861	0.614481	14.4247	0.0320939	0.51272	0.0299609	289	0.0716243	2.63992	0.767251	0.424266	35.2231	0.036184	7.57	125	70	2.01977	#REF!	0	0	0	0	0	0	0	0	0	0	0	0	0	0	0	0	0	0
850	39	39	30	0	1.3763	26.9566	5.6533	8.13754	4.16571	2.9896	84.237	0.32408	2.91316	3.18786	0.0635838	48.0058	0.355491	1.76098	0.0331214	147.356	0.15578	8.56647	2.37812	1.39277	1.14321	0.0463295	6.84211	119	80	3.35376	#REF!	0	0	0	0	0	0	0	0	0	0	0	0	0	0	0	0	0	0
851	39	39	32	0	1.40131	33.9454	7.99783	9.64783	4.44524	3.18974	89.3341	0.306948	4.25758	3.83843	0.827511	52.2096	0.144978	2.05677	0.0570524	153.552	0.184716	10.19	2.44004	1.52969	31.0246	0.0932969	7.15515	129	80	11.3926	#REF!	0	0	0	0	0	0	0	0	0	0	0	0	0	0	0	0	0	0
852	39	39	26	0	0.708369	12.5451	4.80472	4.74678	1.93884	1.57682	41.6202	0.118691	1.58837	1.57511	0.553648	22.4185	0.107511	0.725107	0.0589056	167	0.0796137	3.14592	1.28879	0.728326	20.4745	0.121137	7.77	112	76	7.64914	#REF!	0	0	0	0	0	0	0	0	0	0	0	0	0	0	0	0	0	0
853	39	39	30	0	1.3763	26.9566	5.6533	8.13754	4.16571	2.9896	84.237	0.32408	2.91316	3.18786	0.0635838	48.0058	0.355491	1.76098	0.0331214	147.356	0.15578	8.56647	2.37812	1.39277	1.14321	0.0463295	6.84211	109	65	3.35376	#REF!	0	0	0	0	0	0	0	0	0	0	0	0	0	0	0	0	0	0
854	39	39	34	0	1.68125	48.9375	10.8914	13.0063	4.66515	3.90572	114.68	0.320876	2.29042	1.36017	0.622881	50.9047	0.124153	2.49015	0.071303	169.481	0.25911	12.0085	2.97227	1.9053	30.4838	0.129311	7.65005	122	73	18.0063	#REF!	0	0	0	0	0	0	0	0	0	0	0	0	0	0	0	0	0	0
855	28	28	28	0	3.8	67	24	22	7.7	8.7	267	0.36	4.3	30	0.42654	79	0.453081	4	0.0548341	198	0.4	21	6.4	3.4	8.6781	0.188957	14.72	108.277	65.2197	22.5052	#REF!	0	0	0	0	0	0	0	0	0	0	0	0	0	0	0	0	0	0
856	28	28	29	0	1.36583	25.9799	7.9799	10.8442	4.70151	3.09548	95.1055	0.27191	2.81921	5.43216	0.0703518	46.4221	0.233668	1.59548	0.12608	208	0.164322	7.20101	2.39548	1.49849	35.2231	0.253166	12.69	108.341	65.6698	14.7035	#REF!	0	0	0	0	0	0	0	0	0	0	0	0	0	0	0	0	0	0
857		38	30	0	1.3763	26.9566	5.6533	8.13754	4.16571	2.9896	84.237	0.32408	2.91316	3.18786	0.0635838	48.0058	0.355491	1.76098	0.0331214	147.356	0.15578	8.56647	2.37812	1.39277	1.14321	0.0463295	6.84211	113.465	68.0835	3.35376	#REF!	0	0	0	0	0	0	0	0	0	0	0	0	0	0	0	0	0	0
858	38	38	30	0	3.7	53	8	17	6.8	9	223	0.45	2.91316	3.18786	0.0635838	79	0.355491	3.9	0.0331214	204	0.4	22	6.5	4	1.14321	0.0463295	10.81	113.465	68.0835	3.35376	#REF!	0	0	0	0	0	0	0	0	0	0	0	0	0	0	0	0	0	0
859	38	38	30	0	1.3763	26.9566	5.6533	8.13754	6.1	2.9896	84.237	0.47	2.91316	3.18786	0.0635838	48.0058	0.355491	3.8	1.52	189	0.15578	19	2.37812	1.39277	1.14321	0.0463295	11.8	113.465	68.0835	3.35376	#REF!	0	0	0	0	0	0	0	0	0	0	0	0	0	0	0	0	0	0
860	38	38	30	0	1.3763	26.9566	5.6533	8.13754	6.4	2.9896	84.237	0.48	2.91316	3.18786	0.0635838	48.0058	0.355491	3.7	0.0331214	200	0.15578	19	2.37812	1.39277	1.14321	0.0463295	11.14	113.465	68.0835	3.35376	#REF!	0	0	0	0	0	0	0	0	0	0	0	0	0	0	0	0	0	0
861	38	38	32	0	3.6	57	8	16	5.9	8.5	222	0.58	4.25758	3.83843	0.827511	97	0.144978	4.1	0.0570524	182	0.6	24	6.3	4.2	31.0246	0.0932969	9.64	101	59	11.3926	#REF!	0	0	0	0	0	0	0	0	0	0	0	0	0	0	0	0	0	0
862	39	39	25	0	0.459325	6.80064	4.17817	3.56822	1.24815	0.871383	24.635	0.088427	0.97192	1.6045	0.633441	14.3248	0.0530547	0.514469	0.0055627	301	0.0525723	2.42926	0.79872	0.382315	0.404148	0.0122347	10.37	129	73	0.555466	#REF!	0	0	0	0	0	0	0	0	0	0	0	0	0	0	0	0	0	0
863	39	39	29	0	3.4	74	11	12	8	9.1	229	0.55	7.20664	4.69608	0.27451	83	0.417647	1.29412	1.35	310	0.3	6.85294	5.9	3.1	31.8623	0.192843	10.11	110.058	63.6538	6.29608	#REF!	0	0	0	0	0	0	0	0	0	0	0	0	0	0	0	0	0	0
864	39	39	29	0	1.22654	21.4369	5.55128	7.27564	3.65192	2.54725	74.6019	0.240417	1.98341	2.51133	0.226537	42.8544	0.291586	1.49773	0.0464078	162.952	0.144337	6.75728	2.16613	1.17702	0.942913	0.0684142	7.11845	118	67	2.77961	#REF!	0	0	0	0	0	0	0	0	0	0	0	0	0	0	0	0	0	0
865	39	39	31	0	1.26714	27.7	9.70922	14.6809	5.24571	3.12143	71.2571	0.546857	3.88804	3.17857	1.48608	39.9714	0.542857	1.56857	0.0286429	161.064	0.171429	6.35714	2.19862	1.51	23.4476	0.212071	7.06043	111.696	65.6304	20.8486	#REF!	0	0	0	0	0	0	0	0	0	0	0	0	0	0	0	0	0	0
866	39	39	32	0	1.38117	31.6494	11.7742	14.1032	4.95032	3.43831	91.7208	0.514065	4.00529	2.52597	0.25974	47.9935	0.533766	1.60584	0.0477273	140.86	0.188312	7.44805	2.43165	1.62338	17.6636	0.343377	6.2687	110.046	65.0769	14.2948	#REF!	0	0	0	0	0	0	0	0	0	0	0	0	0	0	0	0	0	0
867	39	39	33	0	1.54429	40.7778	8.28594	10.0932	4.1878	3.49222	103.017	0.284953	1.28742	2.45714	0.179365	50.9079	0.112222	2.22	0.0449365	164.239	0.195397	10.4349	2.76541	1.73111	19.1524	0.119349	7.43529	125	82	16.3075	#REF!	0	0	0	0	0	0	0	0	0	0	0	0	0	0	0	0	0	0
868	40	40	28	0	1.16327	23.1728	6.0463	7.30247	3.25278	2.81481	77.2623	0.199136	2.72966	3.40741	0.169753	38.7747	0.437346	1.38056	0.065463	170.328	0.145062	5.88272	2.07747	1.29506	6.87568	0.077716	7.53512	113	66	6.10556	#REF!	0	0	0	0	0	0	0	0	0	0	0	0	0	0	0	0	0	0
869	40	40	32	0	1.40131	33.9454	7.99783	9.64783	4.44524	3.18974	89.3341	0.306948	4.25758	3.83843	0.827511	52.2096	0.144978	2.05677	0.0570524	153.552	0.184716	10.19	2.44004	1.52969	31.0246	0.0932969	7.15515	107	67	11.3926	#REF!	0	0	0	0	0	0	0	0	0	0	0	0	0	0	0	0	0	0
870	40	40	34	0	1.68125	48.9375	10.8914	13.0063	4.66515	3.90572	114.68	0.320876	2.29042	1.36017	0.622881	50.9047	0.124153	4	0.071303	272	0.25911	21	2.97227	1.9053	30.4838	0.129311	8.69	125	73	18.0063	#REF!	0	0	0	0	0	0	0	0	0	0	0	0	0	0	0	0	0	0
871	37	37	25	0	0.443836	8.56164	2.31507	3.05088	1.37652	0.958904	24.3659	0.0917025	0.859538	0.960861	0.614481	14.4247	0.0320939	0.51272	0.0299609	233	0.0716243	2.63992	0.767251	0.424266	35.2231	0.036184	8.69	99	58	2.01977	#REF!	0	0	0	0	0	0	0	0	0	0	0	0	0	0	0	0	0	0
872	37	37	30	0	1.28221	30.6346	6.38278	7.90431	3.71683	3.0399	89.6635	0.234519	2.02554	2.47596	0.394231	42.5769	0.4125	1.60577	0.038125	144.01	0.155769	7.71154	2.31943	1.52981	63.7678	0.300577	6.72562	91	51	36.1832	#REF!	0	0	0	0	0	0	0	0	0	0	0	0	0	0	0	0	0	0
873	37	37	33	0	1.69874	46.9169	6.72932	9.41103	4.68216	4.14055	118.806	0.32098	1.6118	3.1864	0.0831234	54.9849	0.206297	2.15214	0.0572796	167.727	0.230479	10.3098	3.02325	1.93098	12.0932	0.119547	7.41531	83	48	8.00882	#REF!	0	0	0	0	0	0	0	0	0	0	0	0	0	0	0	0	0	0
874	40	40	28	0	1.16327	23.1728	6.0463	7.30247	3.25278	2.81481	77.2623	0.199136	2.72966	3.40741	0.169753	38.7747	0.437346	1.38056	0.065463	239	0.145062	5.88272	2.07747	1.29506	6.87568	0.077716	11.18	100	57	6.10556	#REF!	0	0	0	0	0	0	0	0	0	0	0	0	0	0	0	0	0	0
875	40	40	29	0	1.22654	21.4369	5.55128	7.27564	3.65192	2.54725	74.6019	0.240417	1.98341	2.51133	0.226537	42.8544	0.291586	1.49773	0.0464078	162.952	0.144337	6.75728	2.16613	1.17702	0.942913	0.0684142	7.11845	113	66	2.77961	#REF!	0	0	0	0	0	0	0	0	0	0	0	0	0	0	0	0	0	0
876	40	40	32	0	1.40131	33.9454	7.99783	9.64783	4.44524	3.18974	89.3341	0.306948	4.25758	3.83843	0.827511	52.2096	0.144978	2.05677	0.0570524	153.552	0.184716	10.19	2.44004	1.52969	31.0246	0.0932969	7.15515	102	60	11.3926	#REF!	0	0	0	0	0	0	0	0	0	0	0	0	0	0	0	0	0	0
877	40	40	34	0	1.68125	48.9375	10.8914	13.0063	4.66515	3.90572	114.68	0.320876	2.29042	1.36017	0.622881	50.9047	0.124153	2.49015	0.071303	169.481	0.25911	12.0085	2.97227	1.9053	30.4838	0.129311	7.65005	111	62	18.0063	#REF!	0	0	0	0	0	0	0	0	0	0	0	0	0	0	0	0	0	0
878	36	36	25	0	0.459325	6.80064	4.17817	3.56822	1.24815	0.871383	24.635	0.088427	0.97192	1.6045	0.633441	14.3248	0.0530547	0.514469	0.0055627	211.492	0.0525723	2.42926	0.79872	0.382315	0.404148	0.0122347	8.63728	112	68	0.555466	#REF!	0	0	0	0	0	0	0	0	0	0	0	0	0	0	0	0	0	0
879	36	36	30	0	1.3763	26.9566	5.6533	8.13754	4.16571	2.9896	84.237	0.32408	2.91316	3.18786	0.0635838	48.0058	0.355491	1.76098	0.0331214	147.356	0.15578	8.56647	2.37812	1.39277	1.14321	0.0463295	6.84211	116	72	3.35376	#REF!	0	0	0	0	0	0	0	0	0	0	0	0	0	0	0	0	0	0
880	36	36	32	0	1.40131	33.9454	7.99783	9.64783	4.44524	3.18974	89.3341	0.306948	4.25758	3.83843	0.827511	52.2096	0.144978	2.05677	0.0570524	153.552	0.184716	10.19	2.44004	1.52969	31.0246	0.0932969	7.15515	115	69	11.3926	#REF!	0	0	0	0	0	0	0	0	0	0	0	0	0	0	0	0	0	0
881	39	39	25	0	0.443836	8.56164	2.31507	3.05088	1.37652	0.958904	24.3659	0.0917025	0.859538	0.960861	0.614481	14.4247	0.0320939	0.51272	0.0299609	220.077	0.0716243	2.63992	0.767251	0.424266	35.2231	0.036184	8.97585	127	65	2.01977	#REF!	0	0	0	0	0	0	0	0	0	0	0	0	0	0	0	0	0	0
882	39	39	28	0	1.16351	23.891	8.22275	8.45024	3.80047	2.91517	81.0948	0.230711	3.74268	2.70616	0.42654	38.0237	0.453081	1.40664	0.0548341	182.005	0.165877	5.94787	2.06093	1.42607	8.6781	0.188957	7.87815	112	59	22.5052	#REF!	0	0	0	0	0	0	0	0	0	0	0	0	0	0	0	0	0	0
883	39	39	31	0	1.33005	29.6891	15.8088	13.4264	3.85285	2.98808	84.2487	0.287902	2.4207	3.69171	0.46114	47.9508	0.259326	1.84508	0.0703368	136.661	0.199741	8.82124	2.31886	1.37073	1.87917	0.142461	6.06041	122	69	8.71658	#REF!	0	0	0	0	0	0	0	0	0	0	0	0	0	0	0	0	0	0
884	39	39	33	0	1.54429	40.7778	8.28594	10.0932	4.1878	3.49222	103.017	0.284953	1.28742	2.45714	0.179365	50.9079	0.112222	2.22	0.0449365	164.239	0.195397	10.4349	2.76541	1.73111	19.1524	0.119349	7.43529	113	64	16.3075	#REF!	0	0	0	0	0	0	0	0	0	0	0	0	0	0	0	0	0	0
885		39	28	0	1.16351	23.891	8.22275	8.45024	3.80047	2.91517	81.0948	0.230711	3.74268	2.70616	0.42654	38.0237	0.453081	1.40664	0.0548341	182.005	0.165877	5.94787	2.06093	1.42607	8.6781	0.188957	7.87815	108.277	65.2197	22.5052	#REF!	0	0	0	0	0	0	0	0	0	0	0	0	0	0	0	0	0	0
886	39	39	25	0	0.443836	8.56164	2.31507	3.05088	1.37652	0.958904	24.3659	0.0917025	0.859538	0.960861	0.614481	14.4247	0.0320939	0.51272	0.0299609	233	0.0716243	2.63992	0.767251	0.424266	35.2231	0.036184	8.53	113	63	2.01977	#REF!	0	0	0	0	0	0	0	0	0	0	0	0	0	0	0	0	0	0
887	39	39	30	0	1.28221	30.6346	6.38278	7.90431	3.71683	3.0399	89.6635	0.234519	0.95	2.47596	0.394231	100	0.4125	3.5	0.038125	223	0.155769	19	2.31943	1.52981	63.7678	0.300577	8.59	109.538	66.1503	36.1832	#REF!	0	0	0	0	0	0	0	0	0	0	0	0	0	0	0	0	0	0
888	39	39	30	0	1.28221	30.6346	6.38278	7.90431	3.71683	3.0399	89.6635	0.234519	2.02554	2.47596	0.394231	42.5769	0.4125	1.60577	0.038125	144.01	0.155769	7.71154	2.31943	1.52981	63.7678	0.300577	6.72562	109.538	66.1503	36.1832	#REF!	0	0	0	0	0	0	0	0	0	0	0	0	0	0	0	0	0	0
889	39	39	32	0	1.63502	39.1308	6.54008	8.79747	4.3789	3.74768	110.823	0.297975	2.16199	4.85654	0.0253165	58.9156	0.236709	2.16034	0.03	163.903	0.204219	10.3333	2.91548	1.75105	18.979	0.14654	6.92844	126	82	15.4996	#REF!	0	0	0	0	0	0	0	0	0	0	0	0	0	0	0	0	0	0
890	39	39	34	0	1.6217	52.3452	13.057	19.5914	4.74137	3.90947	114.791	0.330176	2.02923	2.30572	0.0946746	52.4497	0.1357	2.46252	0.0267061	169.722	0.282051	12.217	2.86907	1.88521	0.0264497	0.117002	7.32777	110.015	67.1094	10.6142	#REF!	0	0	0	0	0	0	0	0	0	0	0	0	0	0	0	0	0	0
891	40	40	25	0	0.443836	8.56164	2.31507	3.05088	1.37652	0.958904	24.3659	0.0917025	0.859538	0.960861	0.614481	14.4247	0.0320939	0.51272	0.0299609	198	0.0716243	2.63992	0.767251	0.424266	35.2231	0.036184	10.23	86	48	2.01977	#REF!	0	0	0	0	0	0	0	0	0	0	0	0	0	0	0	0	0	0
892	40	40	27	0	3.6	57	8	12	11.3	8.4	265	0.37	3.53231	2.06771	8	69	0.239844	1.05417	0.0538802	188	0.5	4.60156	6.3	3.3	1.09677	0.109609	9.48	114.015	67.8612	6.24062	#REF!	0	0	0	0	0	0	0	0	0	0	0	0	0	0	0	0	0	0
893	40	40	30	0	1.3763	26.9566	5.6533	8.13754	4.16571	2.9896	84.237	0.32408	2.91316	3.18786	0.0635838	48.0058	0.355491	1.76098	0.0331214	147.356	0.15578	8.56647	2.37812	1.39277	1.14321	0.0463295	6.84211	83	51	3.35376	#REF!	0	0	0	0	0	0	0	0	0	0	0	0	0	0	0	0	0	0
894	40	40	33	0	1.54429	40.7778	8.28594	10.0932	4.1878	3.49222	103.017	0.284953	1.28742	2.45714	0.179365	50.9079	0.112222	2.22	0.0449365	164.239	0.195397	10.4349	2.76541	1.73111	19.1524	0.119349	7.43529	107	63	16.3075	#REF!	0	0	0	0	0	0	0	0	0	0	0	0	0	0	0	0	0	0
895		133	34	0	1.68125	48.9375	10.8914	13.0063	4.66515	3.90572	114.68	0.320876	2.29042	1.36017	0.622881	50.9047	0.124153	2.49015	0.071303	169.481	0.25911	12.0085	2.97227	1.9053	30.4838	0.129311	7.65005	120	80	18.0063	#REF!	0	0	0	0	0	0	0	0	0	0	0	0	0	0	0	0	0	0
896	40	40	29	0	1.36583	25.9799	7.9799	10.8442	4.70151	3.09548	95.1055	0.27191	2.81921	5.43216	0.0703518	46.4221	0.233668	1.59548	0.12608	162.698	0.164322	7.20101	2.39548	1.49849	35.2231	0.253166	7.42633	112	65	14.7035	#REF!	0	0	0	0	0	0	0	0	0	0	0	0	0	0	0	0	0	0
897	40	40	34	0	1.6217	52.3452	13.057	19.5914	4.74137	3.90947	114.791	0.330176	2.02923	2.30572	0.0946746	52.4497	0.1357	2.46252	0.0267061	169.722	0.282051	12.217	2.86907	1.88521	0.0264497	0.117002	7.32777	123	75	10.6142	#REF!	0	0	0	0	0	0	0	0	0	0	0	0	0	0	0	0	0	0
898	37	37	26	0	0.477119	8.01412	2.32394	3.22817	1.36845	1.0904	27.2994	0.0800563	1.11586	2.72881	0.659399	17.7994	0.089548	0.641808	0.0302825	207.223	0.0700565	2.96045	0.838655	0.451695	35.2231	0.0409322	8.18288	123	73	0.831356	#REF!	0	0	0	0	0	0	0	0	0	0	0	0	0	0	0	0	0	0
899	37	37	28	0	1.16351	23.891	8.22275	8.45024	3.80047	2.91517	81.0948	0.230711	3.74268	2.70616	0.42654	38.0237	0.453081	1.40664	0.0548341	182.005	0.165877	5.94787	2.06093	1.42607	8.6781	0.188957	7.87815	115	77	22.5052	#REF!	0	0	0	0	0	0	0	0	0	0	0	0	0	0	0	0	0	0
900	37	37	31	0	1.31048	30.1895	5.92742	7.375	3.28589	3.07661	83.1129	0.218024	2.1553	3.57661	0.0443548	49.0806	0.285081	1.78105	0.0158468	146.492	0.174597	9.05242	2.30643	1.42137	32.3745	0.0445968	6.33754	122	68	3.68629	#REF!	0	0	0	0	0	0	0	0	0	0	0	0	0	0	0	0	0	0
901	37	37	34	0	1.6217	52.3452	13.057	19.5914	4.74137	3.90947	114.791	0.330176	2.02923	2.30572	0.0946746	52.4497	0.1357	2.46252	0.0267061	169.722	0.282051	12.217	2.86907	1.88521	0.0264497	0.117002	7.32777	130	79	10.6142	#REF!	0	0	0	0	0	0	0	0	0	0	0	0	0	0	0	0	0	0
902	39	39	25	0	0.443836	8.56164	2.31507	3.05088	1.37652	0.958904	24.3659	0.0917025	0.859538	0.960861	0.614481	14.4247	0.0320939	0.51272	0.0299609	220.077	0.0716243	2.63992	0.767251	0.424266	35.2231	0.036184	8.97585	110	67	2.01977	#REF!	0	0	0	0	0	0	0	0	0	0	0	0	0	0	0	0	0	0
903	39	39	29	0	1.36583	25.9799	7.9799	10.8442	4.70151	3.09548	95.1055	0.27191	2.81921	5.43216	0.0703518	46.4221	0.233668	1.59548	0.12608	162.698	0.164322	7.20101	2.39548	1.49849	35.2231	0.253166	7.42633	109	63	14.7035	#REF!	0	0	0	0	0	0	0	0	0	0	0	0	0	0	0	0	0	0
904	39	39	34	0	1.6217	52.3452	13.057	19.5914	4.74137	3.90947	114.791	0.330176	2.02923	2.30572	0.0946746	52.4497	0.1357	2.46252	0.0267061	169.722	0.282051	12.217	2.86907	1.88521	0.0264497	0.117002	7.32777	114	66	10.6142	#REF!	0	0	0	0	0	0	0	0	0	0	0	0	0	0	0	0	0	0
905	40	40	33	0	1.69874	46.9169	6.72932	9.41103	4.68216	4.14055	118.806	0.32098	1.6118	3.1864	0.0831234	54.9849	0.206297	2.15214	0.0572796	167.727	0.230479	10.3098	3.02325	1.93098	12.0932	0.119547	7.41531	119	69	8.00882	#REF!	0	0	0	0	0	0	0	0	0	0	0	0	0	0	0	0	0	0
906	40	40	27	0	0.783857	11.13	3.09375	4.125	2.21205	1.60269	45.4753	0.14192	1.76636	1.50673	0.0313901	29.5157	0.274439	1.01031	0.023991	253	0.0878924	5.30045	1.3125	0.700448	0.0474439	0.0146188	9.43	88	51	2.43812	#REF!	0	0	0	0	0	0	0	0	0	0	0	0	0	0	0	0	0	0
907	40	40	31	0	1.31048	30.1895	5.92742	7.375	3.28589	3.07661	83.1129	0.218024	2.1553	3.57661	0.0443548	49.0806	0.285081	1.78105	0.0158468	146.492	0.174597	9.05242	2.30643	1.42137	32.3745	0.0445968	6.33754	103	58	3.68629	#REF!	0	0	0	0	0	0	0	0	0	0	0	0	0	0	0	0	0	0
908	40	40	33	0	1.69874	46.9169	6.72932	9.41103	4.68216	4.14055	118.806	0.32098	1.6118	3.1864	0.0831234	54.9849	0.206297	2.15214	0.0572796	167.727	0.230479	10.3098	3.02325	1.93098	12.0932	0.119547	7.41531	93	50	8.00882	#REF!	0	0	0	0	0	0	0	0	0	0	0	0	0	0	0	0	0	0
909	36	36	32	0	1.40131	33.9454	7.99783	9.64783	4.44524	3.18974	89.3341	0.306948	4.25758	3.83843	0.827511	52.2096	0.144978	2.05677	0.0570524	153.552	0.184716	10.19	2.44004	1.52969	31.0246	0.14	7.15515	118	71	9.4	#REF!	0	0	0	0	0	0	0	0	0	0	0	0	0	0	0	0	0	0
910	38	38	29	0	1.22654	21.4369	5.55128	7.27564	3.65192	2.54725	74.6019	0.240417	1.98341	2.51133	0.226537	42.8544	0.291586	1.49773	0.0464078	162.952	0.144337	6.75728	2.16613	1.17702	0.942913	0.0684142	7.11845	108	60	2.77961	#REF!	0	0	0	0	0	0	0	0	0	0	0	0	0	0	0	0	0	0
911	38	38	32	0	1.40131	33.9454	7.99783	9.64783	4.44524	3.18974	89.3341	0.306948	4.25758	3.83843	0.827511	52.2096	0.144978	2.05677	0.0570524	153.552	0.184716	10.19	2.44004	1.52969	31.0246	0.0932969	7.15515	109	72	11.3926	#REF!	0	0	0	0	0	0	0	0	0	0	0	0	0	0	0	0	0	0
912	38	38	34	0	1.68125	48.9375	10.8914	13.0063	4.66515	3.90572	114.68	0.320876	2.29042	1.36017	0.622881	50.9047	0.124153	2.49015	0.071303	169.481	0.25911	12.0085	2.97227	1.9053	30.4838	0.129311	7.65005	117	76	18.0063	#REF!	0	0	0	0	0	0	0	0	0	0	0	0	0	0	0	0	0	0
913	41	41	30	0	1.3763	26.9566	5.6533	8.13754	4.16571	2.9896	84.237	0.32408	2.91316	3.18786	0.0635838	48.0058	0.355491	1.76098	0.0331214	147.356	0.15578	8.56647	2.37812	1.39277	1.14321	0.0463295	6.84211	97	58	3.35376	#REF!	0	0	0	0	0	0	0	0	0	0	0	0	0	0	0	0	0	0
914	41	41	34	0	1.68125	48.9375	10.8914	13.0063	4.66515	3.90572	114.68	0.320876	2.29042	1.36017	0.622881	50.9047	0.124153	2.49015	0.071303	169.481	0.25911	12.0085	2.97227	1.9053	30.4838	0.129311	7.65005	114	66	18.0063	#REF!	0	0	0	0	0	0	0	0	0	0	0	0	0	0	0	0	0	0
915	40	40	31	0	3.3	72	15	18	7.8	9	185	0.31	11.86	34	0.46114	71	0.259326	3.9	0.0703368	236	0.3	21	6	3.3	1.87917	0.142461	10.26	113.602	68.3837	8.71658	#REF!	0	0	0	0	0	0	0	0	0	0	0	0	0	0	0	0	0	0
916	40	40	32	0	1.40131	33.9454	7.99783	9.64783	4.44524	3.18974	89.3341	0.306948	4.25758	3.83843	0.827511	94	0.144978	2.9	0.0570524	153.552	0.184716	20	2.44004	1.52969	31.0246	0.0932969	7.15515	114.138	68.5783	11.3926	#REF!	0	0	0	0	0	0	0	0	0	0	0	0	0	0	0	0	0	0
917	40	40	33	0	1.54429	40.7778	8.28594	10.0932	4.1878	3.49222	103.017	0.284953	1.28742	2.45714	0.179365	90	0.112222	3.1	0.0449365	164.239	0.195397	20	2.76541	1.73111	19.1524	0.119349	7.43529	113.962	69.1021	16.3075	#REF!	0	0	0	0	0	0	0	0	0	0	0	0	0	0	0	0	0	0
918	40	40	33	0	1.54429	40.7778	8.28594	10.0932	4.1878	3.49222	103.017	0.284953	1.28742	2.45714	0.179365	90	0.112222	3.8	0.0449365	164.239	0.195397	17	2.76541	1.73111	19.1524	0.119349	7.43529	113.962	69.1021	16.3075	#REF!	0	0	0	0	0	0	0	0	0	0	0	0	0	0	0	0	0	0
919	31	31	31	0	3.7	57	11	12	7.6	8.3	249	0.71	0.238	3.69171	0.46114	99	0.259326	3.5	0.0703368	288	0.4	21	6.1	3.3	1.87917	0.142461	9.56	113.602	68.3837	8.71658	#REF!	0	0	0	0	0	0	0	0	0	0	0	0	0	0	0	0	0	0
920	31	31	31	0	1.33005	29.6891	15.8088	13.4264	3.85285	2.98808	84.2487	0.287902	2.4207	3.69171	0.46114	47.9508	0.259326	1.84508	0.0703368	136.661	0.199741	8.82124	2.31886	1.37073	1.87917	0.142461	6.06041	113.602	68.3837	8.71658	#REF!	0	0	0	0	0	0	0	0	0	0	0	0	0	0	0	0	0	0
921	31	31	31	0	1.33005	29.6891	15.8088	13.4264	3.85285	2.98808	84.2487	0.287902	2.4207	3.69171	0.46114	115	0.259326	3.7	0.0703368	136.661	0.199741	21	2.31886	1.37073	1.87917	0.142461	6.06041	113.602	68.3837	8.71658	#REF!	0	0	0	0	0	0	0	0	0	0	0	0	0	0	0	0	0	0
922	31	31	31	0	1.33005	29.6891	15.8088	13.4264	3.85285	2.98808	84.2487	0.287902	2.4207	3.69171	0.46114	47.9508	0.259326	1.84508	0.0703368	136.661	0.199741	8.82124	2.31886	1.37073	1.87917	0.142461	6.06041	113.602	68.3837	8.71658	#REF!	0	0	0	0	0	0	0	0	0	0	0	0	0	0	0	0	0	0
923	31	31	31	0	1.33005	29.6891	15.8088	13.4264	3.85285	2.98808	84.2487	0.287902	0.271	3.69171	0.46114	86	0.259326	4	0.0703368	252	0.199741	24	2.31886	1.37073	1.87917	0.142461	10.38	113.602	68.3837	8.71658	#REF!	0	0	0	0	0	0	0	0	0	0	0	0	0	0	0	0	0	0
924	31	31	32	0	1.40131	33.9454	7.99783	9.64783	4.44524	3.18974	89.3341	0.306948	4.25758	3.83843	0.827511	88	0.144978	3.9	0.0570524	153.552	0.184716	24	2.44004	1.52969	31.0246	0.0932969	7.15515	114.138	68.5783	11.3926	#REF!	0	0	0	0	0	0	0	0	0	0	0	0	0	0	0	0	0	0
925	40	40	26	0	0.477119	8.01412	2.32394	3.22817	1.36845	1.0904	27.2994	0.0800563	1.11586	2.72881	0.659399	17.7994	0.089548	0.641808	0.0302825	207.223	0.0700565	2.96045	0.838655	0.451695	35.2231	0.0409322	8.18288	116	69	0.831356	#REF!	0	0	0	0	0	0	0	0	0	0	0	0	0	0	0	0	0	0
926	40	40	30	0	1.28221	30.6346	6.38278	7.90431	3.71683	3.0399	89.6635	0.234519	2.02554	2.47596	0.394231	42.5769	0.4125	1.60577	0.038125	144.01	0.155769	7.71154	2.31943	1.52981	63.7678	0.300577	6.72562	123	66	36.1832	#REF!	0	0	0	0	0	0	0	0	0	0	0	0	0	0	0	0	0	0
927	40	40	32	0	1.63502	39.1308	6.54008	8.79747	4.3789	3.74768	110.823	0.297975	2.16199	4.85654	0.0253165	58.9156	0.236709	2.16034	0.03	163.903	0.204219	10.3333	2.91548	1.75105	18.979	0.14654	6.92844	120	73	15.4996	#REF!	0	0	0	0	0	0	0	0	0	0	0	0	0	0	0	0	0	0
928	40	40	34	0	1.6217	52.3452	13.057	19.5914	4.74137	3.90947	114.791	0.330176	2.02923	2.30572	0.0946746	52.4497	0.1357	2.46252	0.0267061	169.722	0.282051	12.217	2.86907	1.88521	0.0264497	0.117002	7.32777	109	61	10.6142	#REF!	0	0	0	0	0	0	0	0	0	0	0	0	0	0	0	0	0	0
929	39	39	26	0	0.5475	7.4625	2.05	2.3875	1.12375	1.15	30.0375	0.086375	0.612525	1.4625	0.480573	16.175	0.07375	0.4	0.0254115	210	0.0525	1.8375	1.01235	0.51625	12.358	0.00625	7.22	129	76	0.32875	#REF!	0	0	0	0	0	0	0	0	0	0	0	0	0	0	0	0	0	0
930	39	39	30	0	1.54318	37.8409	7.47727	8.52273	3.50909	3.82727	98.8864	0.249545	0.611364	2.52273	0.480573	52.4773	1.14318	1.20682	0.0254115	143.455	0.181818	6.09091	2.80682	1.79091	11.1104	0.875	6.08	137	82	24.9273	#REF!	0	0	0	0	0	0	0	0	0	0	0	0	0	0	0	0	0	0
931	39	39	33	0	1.90526	52.8026	7.55263	10.3289	4.70526	4.62895	133.263	0.316974	0.923553	1.09211	0.480573	52.6842	0.498684	1.86053	0.0142105	179.013	0.231579	10.0789	3.48421	2.24474	11.1104	0.163816	7.09026	138	78	10.2289	#REF!	0	0	0	0	0	0	0	0	0	0	0	0	0	0	0	0	0	0
932		210	25	0	0.443836	8.56164	2.31507	3.05088	1.37652	0.958904	24.3659	0.0917025	0.859538	0.960861	0.614481	14.4247	0.0320939	0.51272	0.0299609	217	0.0716243	2.63992	0.767251	0.424266	35.2231	0.036184	9.37	100	59	2.01977	#REF!	0	0	0	0	0	0	0	0	0	0	0	0	0	0	0	0	0	0
933		210	29	0	1.36583	25.9799	7.9799	10.8442	4.70151	3.09548	95.1055	0.27191	2.81921	5.43216	0.0703518	46.4221	0.233668	1.59548	0.12608	162.698	0.164322	7.20101	2.39548	1.49849	35.2231	0.253166	7.42633	105	61	14.7035	#REF!	0	0	0	0	0	0	0	0	0	0	0	0	0	0	0	0	0	0
934		210	31	0	1.31048	30.1895	5.92742	7.375	3.28589	3.07661	83.1129	0.218024	2.1553	3.57661	0.0443548	49.0806	0.285081	1.78105	0.0158468	146.492	0.174597	9.05242	2.30643	1.42137	32.3745	0.08	6.33754	86	49	2.6	#REF!	0	0	0	0	0	0	0	0	0	0	0	0	0	0	0	0	0	0
935		210	34	0	3.1	83	19	32	9.9	8.7	274	0.39	2.02923	2.30572	0.0946746	76	0.1357	3.8	0.0267061	238	0.4	26	5.6	3.2	0.0264497	0.117002	10.56	89	53	10.6142	#REF!	0	0	0	0	0	0	0	0	0	0	0	0	0	0	0	0	0	0
936	40	40	25	0	0.443836	8.56164	2.31507	3.05088	1.37652	0.958904	24.3659	0.0917025	0.859538	0.960861	0.614481	14.4247	0.0320939	0.51272	0.0299609	133	0.0716243	2.63992	0.767251	0.424266	35.2231	0.036184	7.94	103	61	2.01977	#REF!	0	0	0	0	0	0	0	0	0	0	0	0	0	0	0	0	0	0
937	40	40	29	0	1.36583	25.9799	7.9799	10.8442	4.70151	3.09548	95.1055	0.27191	2.81921	5.43216	0.0703518	46.4221	0.233668	1.59548	0.12608	162.698	0.164322	7.20101	2.39548	1.49849	35.2231	0.253166	7.42633	118	72	14.7035	#REF!	0	0	0	0	0	0	0	0	0	0	0	0	0	0	0	0	0	0
938	40	40	32	0	1.63502	39.1308	6.54008	8.79747	4.3789	3.74768	110.823	0.297975	2.16199	4.85654	0.0253165	58.9156	0.236709	2.16034	0.03	163.903	0.204219	10.3333	2.91548	1.75105	18.979	0.14654	6.92844	121	70	15.4996	#REF!	0	0	0	0	0	0	0	0	0	0	0	0	0	0	0	0	0	0
939		39	29	0	1.22654	21.4369	5.55128	7.27564	3.65192	2.54725	74.6019	0.240417	1.98341	2.51133	0.226537	42.8544	0.291586	1.49773	0.0464078	162.952	0.144337	6.75728	2.16613	1.17702	0.942913	0.0684142	7.11845	113.595	67.7938	2.77961	#REF!	0	0	0	0	0	0	0	0	0	0	0	0	0	0	0	0	0	0
940	39	39	31	0	1.33005	29.6891	15.8088	13.4264	3.85285	2.98808	84.2487	0.287902	2.4207	3.69171	0.46114	47.9508	0.259326	1.84508	0.0703368	136.661	0.199741	8.82124	2.31886	1.37073	1.87917	0.142461	6.06041	110	64	8.71658	#REF!	0	0	0	0	0	0	0	0	0	0	0	0	0	0	0	0	0	0
941	39	39	34	0	3.8	89	10	16	5.9	9	248	0.54	2.29042	1.36017	0.622881	64	0.124153	4	0.071303	262	0.5	24	7.1	4.1	30.4838	0.129311	8.44	110	64	18.0063	#REF!	0	0	0	0	0	0	0	0	0	0	0	0	0	0	0	0	0	0
942	38	38	30	0	3.5	107	11	14	7.5	9.2	170	0.51	6.93	53	0.0635838	74	0.355491	1.76098	0.0331214	277	0.3	8.56647	7.1	4.6	1.14321	0.1	9.46	113.465	68.0835	7.7	#REF!	0	0	0	0	0	0	0	0	0	0	0	0	0	0	0	0	0	0
943	38	38	31	0	1.33005	29.6891	15.8088	13.4264	3.85285	2.98808	84.2487	0.287902	2.4207	3.69171	0.46114	47.9508	0.259326	1.84508	0.0703368	136.661	0.199741	8.82124	2.31886	1.37073	1.87917	0.142461	6.06041	120	68	8.71658	#REF!	0	0	0	0	0	0	0	0	0	0	0	0	0	0	0	0	0	0
944	38	38	34	0	3.3	156	7	13	10.4	9.2	169	0.47	2.29042	1.36017	0.622881	88	0.124153	4.1	0.071303	274	0.2	20	6.9	5.3	30.4838	0.129311	8.66	112	77	18.0063	#REF!	0	0	0	0	0	0	0	0	0	0	0	0	0	0	0	0	0	0
945	40	40	25	0	0.459325	6.80064	4.17817	3.56822	1.24815	0.871383	24.635	0.088427	0.97192	1.6045	0.633441	14.3248	0.0530547	0.514469	0.0055627	274	0.0525723	2.42926	0.79872	0.382315	0.404148	0.0122347	10.33	107	64	0.555466	#REF!	0	0	0	0	0	0	0	0	0	0	0	0	0	0	0	0	0	0
946	40	40	29	0	1.22654	21.4369	5.55128	7.27564	3.65192	2.54725	74.6019	0.240417	1.98341	2.51133	0.226537	42.8544	0.291586	1.49773	0.0464078	162.952	0.144337	6.75728	2.16613	1.17702	0.942913	0.0684142	7.11845	113	70	2.77961	#REF!	0	0	0	0	0	0	0	0	0	0	0	0	0	0	0	0	0	0
947	40	40	33	0	1.54429	40.7778	8.28594	10.0932	4.1878	3.49222	103.017	0.284953	1.28742	2.45714	0.179365	50.9079	0.112222	2.22	0.0449365	164.239	0.195397	10.4349	2.76541	1.73111	19.1524	0.119349	7.43529	104	64	16.3075	#REF!	0	0	0	0	0	0	0	0	0	0	0	0	0	0	0	0	0	0
948		37	32	0	1.63502	39.1308	6.54008	8.79747	4.3789	3.74768	110.823	0.297975	2.16199	4.85654	0.0253165	58.9156	0.236709	2.16034	0.03	163.903	0.204219	10.3333	2.91548	1.75105	18.979	0.14654	6.92844	110.128	66.3198	15.4996	#REF!	0	0	0	0	0	0	0	0	0	0	0	0	0	0	0	0	0	0
949	38	38	28	0	1.16351	23.891	8.22275	8.45024	3.80047	2.91517	81.0948	0.230711	3.74268	2.70616	0.42654	38.0237	0.453081	1.40664	0.0548341	182.005	0.165877	5.94787	2.06093	1.42607	8.6781	0.188957	7.87815	102	60	22.5052	#REF!	0	0	0	0	0	0	0	0	0	0	0	0	0	0	0	0	0	0
950	38	38	31	0	1.31048	30.1895	5.92742	7.375	3.28589	3.07661	83.1129	0.218024	2.1553	3.57661	0.0443548	49.0806	0.285081	1.78105	0.0158468	146.492	0.174597	9.05242	2.30643	1.42137	32.3745	0.0445968	6.33754	102	63	3.68629	#REF!	0	0	0	0	0	0	0	0	0	0	0	0	0	0	0	0	0	0
951	38	38	34	0	1.6217	52.3452	13.057	19.5914	4.74137	3.90947	114.791	0.330176	2.02923	2.30572	0.0946746	52.4497	0.1357	2.46252	0.0267061	169.722	0.282051	12.217	2.86907	1.88521	0.0264497	0.117002	7.32777	100	53	10.6142	#REF!	0	0	0	0	0	0	0	0	0	0	0	0	0	0	0	0	0	0
952	40	40	26	0	0.708369	12.5451	4.80472	4.74678	1.93884	1.57682	41.6202	0.118691	1.58837	1.57511	0.553648	22.4185	0.107511	0.725107	0.0589056	209.319	0.0796137	3.14592	1.28879	0.728326	20.4745	0.121137	8.9174	132	73	7.64914	#REF!	0	0	0	0	0	0	0	0	0	0	0	0	0	0	0	0	0	0
953	40	40	30	0	1.3763	26.9566	5.6533	8.13754	4.16571	2.9896	84.237	0.32408	2.91316	3.18786	0.0635838	48.0058	0.355491	1.76098	0.0331214	147.356	0.15578	8.56647	2.37812	1.39277	1.14321	0.0463295	6.84211	120	75	3.35376	#REF!	0	0	0	0	0	0	0	0	0	0	0	0	0	0	0	0	0	0
954	40	40	32	0	1.40131	33.9454	7.99783	9.64783	4.44524	3.18974	89.3341	0.306948	4.25758	3.83843	0.827511	52.2096	0.144978	2.05677	0.0570524	153.552	0.184716	10.19	2.44004	1.52969	31.0246	0.0932969	7.15515	127	81	11.3926	#REF!	0	0	0	0	0	0	0	0	0	0	0	0	0	0	0	0	0	0
955	40	40	34	0	1.68125	48.9375	10.8914	13.0063	4.66515	3.90572	114.68	0.320876	2.29042	1.36017	0.622881	50.9047	0.124153	2.49015	0.071303	169.481	0.25911	12.0085	2.97227	1.9053	30.4838	0.129311	7.65005	118	74	18.0063	#REF!	0	0	0	0	0	0	0	0	0	0	0	0	0	0	0	0	0	0
956	41	41	26	0	0.477119	8.01412	2.32394	3.22817	1.36845	1.0904	27.2994	0.0800563	1.11586	2.72881	0.659399	17.7994	0.089548	0.641808	0.0302825	207.223	0.0700565	2.96045	0.838655	0.451695	35.2231	0.0409322	8.18288	116	62	0.831356	#REF!	0	0	0	0	0	0	0	0	0	0	0	0	0	0	0	0	0	0
957	41	41	31	0	1.31048	30.1895	5.92742	7.375	3.28589	3.07661	83.1129	0.218024	2.1553	3.57661	0.0443548	49.0806	0.285081	1.78105	0.0158468	146.492	0.174597	9.05242	2.30643	1.42137	32.3745	0.0445968	6.33754	109	59	3.68629	#REF!	0	0	0	0	0	0	0	0	0	0	0	0	0	0	0	0	0	0
958	41	41	32	0	3.9	61	14	21	8.9	8.5	178	0.5	4.25758	3.83843	0.827511	85	0.144978	4.1	1.13	221	0.3	21	6.6	5.2	31.0246	0.0932969	7.04	114.138	68.5783	11.3926	#REF!	0	0	0	0	0	0	0	0	0	0	0	0	0	0	0	0	0	0
959	41	41	33	0	1.54429	40.7778	8.28594	10.0932	4.1878	3.49222	103.017	0.284953	1.28742	2.45714	0.179365	50.9079	0.112222	2.22	0.0449365	164.239	0.195397	10.4349	2.76541	1.73111	19.1524	0.119349	7.43529	115	65	16.3075	#REF!	0	0	0	0	0	0	0	0	0	0	0	0	0	0	0	0	0	0
960	38	38	33	0	1.69874	46.9169	6.72932	9.41103	4.68216	4.14055	118.806	0.32098	1.6118	3.1864	0.0831234	54.9849	0.206297	2.15214	0.0572796	167.727	0.230479	10.3098	3.02325	1.93098	12.0932	0.119547	7.41531	126	83	8.00882	#REF!	0	0	0	0	0	0	0	0	0	0	0	0	0	0	0	0	0	0
961	40	40	26	0	0.708369	12.5451	4.80472	4.74678	1.93884	1.57682	41.6202	0.118691	1.58837	1.57511	0.553648	22.4185	0.107511	0.725107	0.0589056	209.319	0.0796137	3.14592	1.28879	0.728326	20.4745	0.121137	8.9174	103	62	7.64914	#REF!	0	0	0	0	0	0	0	0	0	0	0	0	0	0	0	0	0	0
962	40	40	30	0	1.3763	26.9566	5.6533	8.13754	4.16571	2.9896	84.237	0.32408	2.91316	3.18786	0.0635838	48.0058	5.1	1.76098	0.0331214	147.356	0.15578	8.56647	2.37812	1.39277	1.14321	0.0463295	6.84211	111	61	3.35376	#REF!	0	0	0	0	0	0	0	0	0	0	0	0	0	0	0	0	0	0
963	40	40	32	0	1.40131	33.9454	7.99783	9.64783	4.44524	3.18974	89.3341	0.306948	4.25758	3.83843	0.827511	52.2096	0.144978	2.05677	0.0570524	153.552	0.184716	10.19	2.44004	1.52969	31.0246	0.0932969	7.15515	109	68	11.3926	#REF!	0	0	0	0	0	0	0	0	0	0	0	0	0	0	0	0	0	0
964	40	40	34	0	1.68125	48.9375	10.8914	13.0063	4.66515	3.90572	114.68	0.320876	2.29042	1.36017	0.622881	50.9047	0.124153	2.49015	0.071303	169.481	0.25911	12.0085	2.97227	1.9053	30.4838	0.129311	7.65005	105	66	18.0063	#REF!	0	0	0	0	0	0	0	0	0	0	0	0	0	0	0	0	0	0
965	38	38	34	0	2.20667	64.8963	9.51111	12.1333	5.60741	5.44148	156.274	0.370815	0.596889	0.340741	0.480573	58.0074	0.28963	2.92889	0.0476296	196.274	0.300741	12.6815	4.00519	2.52741	2.95689	0.196444	8.00881	135	79	59.7326	#REF!	0	0	0	0	0	0	0	0	0	0	0	0	0	0	0	0	0	0
966	37	37	28	0	1.02	17.2571	5.25	7.08333	2.44857	1.99143	49.4	0.159429	0.223029	2.74286	0.4	28.9714	0.857143	0.722857	0.0254115	173.194	0.117143	3.45714	1.80286	0.865714	0.318286	0.166286	6.128	113	59	7.29714	#REF!	0	0	0	0	0	0	0	0	0	0	0	0	0	0	0	0	0	0
967	37	37	30	0	1.54318	37.8409	7.47727	8.52273	3.50909	3.82727	98.8864	0.249545	0.611364	2.52273	0.480573	52.4773	1.14318	1.20682	0.0254115	143.455	0.181818	6.09091	2.80682	1.79091	11.1104	0.875	6.08	116	71	24.9273	#REF!	0	0	0	0	0	0	0	0	0	0	0	0	0	0	0	0	0	0
968	37	37	32	0	1.5	36.2459	6.72131	8.2459	3.4623	4.04426	96.9672	0.248361	0.683852	2.1279	0.47541	50.6885	0.627869	1.45574	0.0390164	109.213	0.177049	6.40984	2.7623	1.82623	21.8423	0.0939344	4.28934	112	66	11.382	#REF!	0	0	0	0	0	0	0	0	0	0	0	0	0	0	0	0	0	0
969	44	44	25	0	3.8	50	18	20	7.7	8.8	244	0.51	0.97192	1.6045	11	85	0.0530547	0.514469	0.0055627	235	0.4	2.42926	6.2	3.2	0.404148	0.0122347	9.13	109	64	0.555466	#REF!	0	0	0	0	0	0	0	0	0	0	0	0	0	0	0	0	0	0
970	44	44	30	0	1.3763	26.9566	5.6533	8.13754	4.16571	2.9896	84.237	0.32408	2.91316	3.18786	0.0635838	48.0058	0.355491	1.76098	0.0331214	245	0.15578	8.56647	2.37812	1.39277	1.14321	0.0463295	11.06	118	66	3.35376	#REF!	0	0	0	0	0	0	0	0	0	0	0	0	0	0	0	0	0	0
971	44	44	34	0	1.68125	48.9375	10.8914	13.0063	4.66515	3.90572	114.68	0.320876	2.29042	1.36017	0.622881	50.9047	0.124153	2.49015	0.071303	169.481	0.25911	12.0085	2.97227	1.9053	30.4838	0.129311	7.65005	102	61	18.0063	#REF!	0	0	0	0	0	0	0	0	0	0	0	0	0	0	0	0	0	0
972		209	26	0	0.708369	12.5451	4.80472	4.74678	1.93884	1.57682	41.6202	0.118691	1.58837	1.57511	0.553648	22.4185	0.107511	0.725107	0.0589056	209.319	0.0796137	3.14592	1.28879	0.728326	20.4745	0.121137	8.9174	120	70	7.64914	#REF!	0	0	0	0	0	0	0	0	0	0	0	0	0	0	0	0	0	0
973		209	30	0	1.54318	37.8409	7.47727	8.52273	3.50909	3.82727	98.8864	0.249545	0.611364	2.52273	0.480573	52.4773	1.14318	1.20682	0.0254115	143.455	0.181818	6.09091	2.80682	1.79091	11.1104	0.875	6.08	126	69	24.9273	#REF!	0	0	0	0	0	0	0	0	0	0	0	0	0	0	0	0	0	0
974		209	33	0	1.90526	52.8026	7.55263	10.3289	4.70526	4.62895	133.263	0.316974	0.923553	1.09211	0.480573	52.6842	0.498684	1.86053	0.0142105	179.013	0.231579	10.0789	3.48421	2.24474	11.1104	0.163816	7.09026	122	85	10.2289	#REF!	0	0	0	0	0	0	0	0	0	0	0	0	0	0	0	0	0	0
975	30	30	28	0	1.02	17.2571	5.25	7.08333	2.44857	1.99143	49.4	0.159429	0.223029	2.74286	0.4	28.9714	0.857143	0.722857	0.0254115	173.194	0.117143	3.45714	1.80286	0.865714	0.318286	0.166286	6.128	131	79	7.29714	#REF!	0	0	0	0	0	0	0	0	0	0	0	0	0	0	0	0	0	0
976	30	30	29	0	3.5	65	43	23	7.7	8.8	209	0.35	1.4	4.69608	0.27451	109	0.417647	4.4	0.149216	265	0.4	23	6.3	4.5	31.8623	0.192843	11.21	110.058	63.6538	6.29608	#REF!	0	0	0	0	0	0	0	0	0	0	0	0	0	0	0	0	0	0
977	30	30	30	0	1.59256	36.0661	21.2295	17.2377	6.50248	3.92314	106.355	0.488843	3.22254	1.70248	0.330579	51.5289	0.594215	1.76446	0.121818	164.336	0.291736	7.70248	2.88387	2.07355	22.355	0.124959	7.4124	111.765	67.4902	11.1818	#REF!	0	0	0	0	0	0	0	0	0	0	0	0	0	0	0	0	0	0
978	30	30	30	0	1.59256	36.0661	21.2295	17.2377	6.50248	3.92314	106.355	0.488843	3.22254	1.70248	0.330579	51.5289	0.594215	1.76446	0.121818	164.336	0.291736	7.70248	2.88387	2.07355	22.355	0.124959	7.4124	111.765	67.4902	11.1818	#REF!	0	0	0	0	0	0	0	0	0	0	0	0	0	0	0	0	0	0
979	30	30	30	0	1.59256	36.0661	21.2295	17.2377	6.50248	3.92314	106.355	0.488843	0.7	1.70248	0.330579	51.5289	0.594215	1.76446	0.121818	164.336	0.291736	7.70248	2.88387	2.07355	22.355	0.124959	7.4124	111.765	67.4902	11.1818	#REF!	0	0	0	0	0	0	0	0	0	0	0	0	0	0	0	0	0	0
980	30	30	30	0	1.59256	36.0661	21.2295	17.2377	6.50248	3.92314	106.355	0.488843	1.2	1.70248	0.330579	51.5289	0.594215	1.76446	0.121818	164.336	0.291736	7.70248	2.88387	2.07355	22.355	0.124959	7.4124	111.765	67.4902	11.1818	#REF!	0	0	0	0	0	0	0	0	0	0	0	0	0	0	0	0	0	0
981	30	30	31	0	1.26714	27.7	9.70922	14.6809	5.24571	3.12143	71.2571	0.546857	1	3.17857	1.48608	39.9714	0.542857	1.56857	0.0286429	266	0.171429	6.35714	2.19862	1.51	23.4476	0.212071	10.59	111.696	65.6304	20.8486	#REF!	0	0	0	0	0	0	0	0	0	0	0	0	0	0	0	0	0	0
982	30	30	31	0	1.26714	27.7	9.70922	14.6809	5.24571	3.12143	71.2571	0.546857	3.88804	3.17857	1.48608	39.9714	0.542857	1.56857	0.0286429	239	0.171429	6.35714	2.19862	1.51	23.4476	0.212071	16.41	111.696	65.6304	20.8486	#REF!	0	0	0	0	0	0	0	0	0	0	0	0	0	0	0	0	0	0
983	36	36	27	0	0.889062	16.1745	4.48312	5.93506	2.83013	2.07031	55.4323	0.174	3.53231	2.06771	0.549479	30.1276	0.239844	1.05417	0.0538802	230	0.115365	4.60156	1.56394	0.988281	1.09677	0.109609	9.21	113	73	6.24062	#REF!	0	0	0	0	0	0	0	0	0	0	0	0	0	0	0	0	0	0
984	36	36	31	0	1.33005	29.6891	15.8088	13.4264	3.85285	2.98808	84.2487	0.287902	2.4207	3.69171	0.46114	47.9508	0.259326	1.84508	0.0703368	136.661	0.199741	8.82124	2.31886	1.37073	1.87917	0.142461	6.06041	108	63	8.71658	#REF!	0	0	0	0	0	0	0	0	0	0	0	0	0	0	0	0	0	0
985	36	36	33	0	1.54429	40.7778	8.28594	10.0932	4.1878	3.49222	103.017	0.284953	1.28742	2.45714	0.179365	50.9079	0.112222	2.22	0.0449365	164.239	0.195397	10.4349	2.76541	1.73111	19.1524	0.119349	7.43529	106	65	16.3075	#REF!	0	0	0	0	0	0	0	0	0	0	0	0	0	0	0	0	0	0
986	40	40	25	0	0.459325	6.80064	4.17817	3.56822	1.24815	0.871383	24.635	0.088427	0.97192	1.6045	0.633441	14.3248	0.0530547	0.514469	0.0055627	231	0.0525723	2.42926	0.79872	0.382315	0.404148	0.0122347	8.15	126	84	0.555466	#REF!	0	0	0	0	0	0	0	0	0	0	0	0	0	0	0	0	0	0
987	40	40	29	0	1.22654	21.4369	5.55128	7.27564	3.65192	2.54725	74.6019	0.240417	1.98341	2.51133	0.226537	42.8544	0.291586	1.49773	0.0464078	162.952	0.144337	6.75728	2.16613	1.17702	0.942913	0.0684142	7.11845	126	80	2.77961	#REF!	0	0	0	0	0	0	0	0	0	0	0	0	0	0	0	0	0	0
988	40	40	33	0	1.54429	40.7778	8.28594	10.0932	4.1878	3.49222	103.017	0.284953	1.28742	2.45714	0.179365	50.9079	0.112222	2.22	0.0449365	164.239	0.195397	10.4349	2.76541	1.73111	19.1524	0.119349	7.43529	118	75	16.3075	#REF!	0	0	0	0	0	0	0	0	0	0	0	0	0	0	0	0	0	0
989		38	30	0	1.28221	30.6346	6.38278	7.90431	3.71683	3.0399	89.6635	0.234519	2.02554	2.47596	0.394231	42.5769	0.4125	1.60577	0.038125	144.01	0.155769	7.71154	2.31943	1.52981	63.7678	0.300577	6.72562	109.538	66.1503	36.1832	#REF!	0	0	0	0	0	0	0	0	0	0	0	0	0	0	0	0	0	0
990	38	38	25	0	0.443836	8.56164	2.31507	3.05088	1.37652	0.958904	24.3659	0.0917025	0.859538	0.960861	0.614481	14.4247	0.0320939	0.51272	0.0299609	189	0.0716243	2.63992	0.767251	0.424266	35.2231	0.036184	8.67	109	70	2.01977	#REF!	0	0	0	0	0	0	0	0	0	0	0	0	0	0	0	0	0	0
991	38	38	33	0	1.54429	40.7778	8.28594	10.0932	4.1878	3.49222	103.017	0.284953	1.28742	2.45714	0.179365	50.9079	0.112222	2.22	0.0449365	164.239	0.195397	10.4349	2.76541	1.73111	19.1524	0.119349	7.43529	114	67	16.3075	#REF!	0	0	0	0	0	0	0	0	0	0	0	0	0	0	0	0	0	0
992	40	40	25	0	3.4	45	10	19	6.1	8.4	200	0.39	1.2	0.960861	0.614481	57	0.0320939	4.2	0.0299609	258	0.3	24	6.6	3.2	35.2231	0.036184	11.25	107.473	64.3937	2.01977	#REF!	0	0	0	0	0	0	0	0	0	0	0	0	0	0	0	0	0	0
993	40	40	25	0	0.443836	8.56164	2.31507	3.05088	1.37652	0.958904	24.3659	0.0917025	0.859538	0.960861	0.614481	14.4247	0.0320939	0.51272	0.0299609	220.077	0.0716243	2.63992	0.767251	0.424266	35.2231	0.036184	8.97585	107.473	64.3937	2.01977	#REF!	0	0	0	0	0	0	0	0	0	0	0	0	0	0	0	0	0	0
994	40	40	25	0	0.443836	8.56164	2.31507	3.05088	1.37652	0.958904	24.3659	0.0917025	0.859538	0.960861	0.614481	14.4247	0.0320939	0.51272	0.0299609	220.077	0.0716243	2.63992	0.767251	0.424266	35.2231	0.036184	8.97585	107.473	64.3937	2.01977	#REF!	0	0	0	0	0	0	0	0	0	0	0	0	0	0	0	0	0	0
995	40	40	26	0	0.477119	8.01412	2.32394	3.22817	1.36845	1.0904	27.2994	0.0800563	1.11586	2.72881	0.659399	17.7994	0.089548	0.641808	0.0302825	207.223	0.0700565	2.96045	0.838655	0.451695	35.2231	0.0409322	8.18288	107.919	64.5369	0.831356	#REF!	0	0	0	0	0	0	0	0	0	0	0	0	0	0	0	0	0	0
996	40	40	26	0	0.477119	8.01412	2.32394	3.22817	1.36845	1.0904	27.2994	0.0800563	1.11586	2.72881	0.659399	17.7994	0.089548	0.641808	0.0302825	207.223	0.0700565	2.96045	0.838655	0.451695	35.2231	0.0409322	8.18288	107.919	64.5369	0.831356	#REF!	0	0	0	0	0	0	0	0	0	0	0	0	0	0	0	0	0	0
997	40	40	26	0	0.477119	8.01412	2.32394	3.22817	1.36845	1.0904	27.2994	0.0800563	1.11586	2.72881	0.659399	17.7994	0.089548	0.641808	0.0302825	207.223	0.0700565	2.96045	0.838655	0.451695	35.2231	0.0409322	8.18288	107.919	64.5369	0.831356	#REF!	0	0	0	0	0	0	0	0	0	0	0	0	0	0	0	0	0	0
998	40	40	26	0	0.477119	8.01412	2.32394	3.22817	1.36845	1.0904	27.2994	0.0800563	1.11586	2.72881	0.659399	17.7994	0.089548	0.641808	0.0302825	207.223	0.0700565	2.96045	0.838655	0.451695	35.2231	0.0409322	8.18288	107.919	64.5369	0.831356	#REF!	0	0	0	0	0	0	0	0	0	0	0	0	0	0	0	0	0	0
999	40	40	26	0	0.477119	8.01412	2.32394	3.22817	1.36845	1.0904	27.2994	0.0800563	1.11586	2.72881	0.659399	17.7994	0.089548	0.641808	0.0302825	339	0.0700565	2.96045	0.838655	0.451695	35.2231	0.0409322	10.59	89	59	0.831356	#REF!	0	0	0	0	0	0	0	0	0	0	0	0	0	0	0	0	0	0
1000	40	40	27	0	0.783857	11.13	3.09375	4.125	2.21205	1.60269	45.4753	0.14192	1.76636	1.50673	0.0313901	66	5.3	1.01031	0.023991	211	0.0878924	5.30045	1.3125	0.700448	0.0474439	0.0146188	7.76592	109.115	65.3195	2.43812	#REF!	0	0	0	0	0	0	0	0	0	0	0	0	0	0	0	0	0	0
1001	40	40	30	0	1.28221	30.6346	6.38278	7.90431	3.71683	3.0399	89.6635	0.234519	2.02554	2.47596	0.394231	42.5769	0.4125	1.60577	0.038125	144.01	0.155769	7.71154	2.31943	1.52981	63.7678	0.300577	6.72562	104	65	36.1832	#REF!	0	0	0	0	0	0	0	0	0	0	0	0	0	0	0	0	0	0
1002	40	40	33	0	3.3	58	9	15	6.7	8.4	241	0.49	1.6118	3.1864	0.0831234	71	5.7	2.15214	0.0572796	167.727	0.5	10.3098	6.3	3.5	12.0932	0.119547	7.41531	91	49	8.00882	#REF!	0	0	0	0	0	0	0	0	0	0	0	0	0	0	0	0	0	0
1003	38	38	26	0	0.477119	8.01412	2.32394	3.22817	1.36845	1.0904	27.2994	0.0800563	1.11586	2.72881	0.659399	17.7994	0.089548	0.641808	0.0302825	268	0.0700565	2.96045	0.838655	0.451695	35.2231	0.0409322	9.82	99	53	0.831356	#REF!	0	0	0	0	0	0	0	0	0	0	0	0	0	0	0	0	0	0
1004	38	38	30	0	3.5	125	25	27	6.9	8.9	298	0.42	5	3.18786	0.0635838	96	0.355491	3.8	0.0331214	171	0.3	25	6.4	3.8	1.14321	0.0463295	7.64	111	62	3.35376	#REF!	0	0	0	0	0	0	0	0	0	0	0	0	0	0	0	0	0	0
1005	38	38	31	0	1.33005	29.6891	15.8088	13.4264	3.85285	2.98808	84.2487	0.287902	2.4207	3.69171	0.46114	47.9508	0.259326	1.84508	0.0703368	136.661	0.199741	8.82124	2.31886	1.37073	1.87917	0.142461	6.06041	113.602	68.3837	8.71658	#REF!	0	0	0	0	0	0	0	0	0	0	0	0	0	0	0	0	0	0
1006	38	38	31	0	1.33005	29.6891	15.8088	13.4264	3.85285	2.98808	84.2487	0.287902	2.4207	3.69171	0.46114	47.9508	0.259326	1.84508	0.0703368	136.661	0.199741	8.82124	2.31886	1.37073	1.87917	0.142461	6.06041	113.602	68.3837	8.71658	#REF!	0	0	0	0	0	0	0	0	0	0	0	0	0	0	0	0	0	0
1007	38	38	31	0	1.33005	29.6891	15.8088	13.4264	3.85285	2.98808	84.2487	0.287902	2.1	3.69171	0.46114	83	0.259326	3.7	0.0703368	256	0.199741	23	2.31886	1.37073	1.87917	0.142461	6.84	113.602	68.3837	8.71658	#REF!	0	0	0	0	0	0	0	0	0	0	0	0	0	0	0	0	0	0
1008	38	38	33	0	1.54429	40.7778	8.28594	10.0932	4.1878	3.49222	103.017	0.284953	1.28742	2.45714	0.179365	50.9079	0.112222	2.22	0.0449365	164.239	0.195397	10.4349	2.76541	1.73111	19.1524	0.119349	7.43529	99	54	16.3075	#REF!	0	0	0	0	0	0	0	0	0	0	0	0	0	0	0	0	0	0
1009	38	38	26	0	0.708369	12.5451	4.80472	4.74678	1.93884	1.57682	41.6202	0.118691	1.58837	1.57511	0.553648	22.4185	0.107511	0.725107	0.0589056	209.319	0.0796137	3.14592	1.28879	0.728326	20.4745	0.121137	8.9174	126	73	7.64914	#REF!	0	0	0	0	0	0	0	0	0	0	0	0	0	0	0	0	0	0
1010	38	38	27	0	0.889062	16.1745	4.48312	5.93506	2.83013	2.07031	55.4323	0.174	3.53231	2.06771	0.549479	30.1276	0.239844	1.05417	0.0538802	195.672	0.115365	4.60156	1.56394	0.988281	1.09677	0.109609	8.20555	126	78	6.24062	#REF!	0	0	0	0	0	0	0	0	0	0	0	0	0	0	0	0	0	0
1011	38	38	30	0	1.3763	26.9566	5.6533	8.13754	4.16571	2.9896	84.237	0.32408	2.91316	3.18786	0.0635838	48.0058	0.355491	1.76098	0.0331214	147.356	0.15578	8.56647	2.37812	1.39277	1.14321	0.0463295	6.84211	137	79	3.35376	#REF!	0	0	0	0	0	0	0	0	0	0	0	0	0	0	0	0	0	0
1012	38	38	33	0	1.54429	40.7778	8.28594	10.0932	4.1878	3.49222	103.017	0.284953	1.28742	2.45714	0.179365	50.9079	0.112222	2.22	0.0449365	164.239	0.195397	10.4349	2.76541	1.73111	19.1524	0.119349	7.43529	124	77	16.3075	#REF!	0	0	0	0	0	0	0	0	0	0	0	0	0	0	0	0	0	0
1013	39	39	25	0	0.232222	4.11111	1.02222	1.02222	0.54	0.57	14.2778	0.0456667	0.269	0.744444	0.480573	6	0.13	0.0511111	0.0254115	222.244	0.0244444	0.244444	0.413333	0.29	1.80744	0.0125556	9.65456	133	84	1.59556	#REF!	0	0	0	0	0	0	0	0	0	0	0	0	0	0	0	0	0	0
1014	39	39	29	0	1.47429	27.3143	5.42857	7.68571	3.44571	3.61143	89.8571	0.217429	2.01643	1.62857	0.480573	49.5429	1.76571	0.731429	0.0254115	154.2	0.162857	2.28571	2.68	1.62286	9.87714	0.186078	7.138	128	77	21.4145	#REF!	0	0	0	0	0	0	0	0	0	0	0	0	0	0	0	0	0	0
1015	39	39	33	0	1.90526	52.8026	7.55263	10.3289	4.70526	4.62895	133.263	0.316974	0.923553	1.09211	0.480573	52.6842	0.498684	1.86053	0.0142105	179.013	0.231579	10.0789	3.48421	2.24474	11.1104	0.163816	7.09026	112	70	10.2289	#REF!	0	0	0	0	0	0	0	0	0	0	0	0	0	0	0	0	0	0
1016	35	35	26	0	3.8	71	18	20	9	9.3	311	0.56	1.58837	1.57511	0.553648	69	0.107511	0.725107	0.0589056	242	0.5	3.14592	6.5	3.1	20.4745	0.121137	8.16	113.431	67.1559	7.64914	#REF!	0	0	0	0	0	0	0	0	0	0	0	0	0	0	0	0	0	0
1017	37	37	26	0	3.2	91	14	18	6.1	7.8	183	0.33	1.11586	2.72881	0.659399	78	0.089548	3.7	0.0302825	207.223	0.5	22	6	4.6	35.2231	0.0409322	8.18288	107.919	64.5369	0.831356	#REF!	0	0	0	0	0	0	0	0	0	0	0	0	0	0	0	0	0	0
1018	37	37	27	0	0.783857	11.13	3.09375	4.125	2.21205	1.60269	45.4753	0.14192	1.76636	1.50673	0.0313901	29.5157	0.274439	1.01031	0.023991	164	0.0878924	5.30045	1.3125	0.700448	0.0474439	0.0146188	8.04	120	80	2.43812	#REF!	0	0	0	0	0	0	0	0	0	0	0	0	0	0	0	0	0	0
1019	37	37	30	0	1.28221	30.6346	6.38278	7.90431	3.71683	3.0399	89.6635	0.234519	2.02554	2.47596	0.394231	42.5769	0.4125	1.60577	0.038125	144.01	0.155769	7.71154	2.31943	1.52981	63.7678	0.300577	6.72562	141	76	36.1832	#REF!	0	0	0	0	0	0	0	0	0	0	0	0	0	0	0	0	0	0
1020	37	37	33	0	3	152	17	22	3.7	8.2	183	0.32	1.6118	3.1864	0.0831234	78	0.206297	3.5	0.0572796	138	0.5	23	5.6	5	12.0932	0.119547	8.32	125	68	8.00882	#REF!	0	0	0	0	0	0	0	0	0	0	0	0	0	0	0	0	0	0
1021	39	39	32	0	1.40131	33.9454	7.99783	9.64783	4.44524	3.18974	89.3341	0.306948	4.25758	3.83843	0.827511	52.2096	0.144978	2.05677	0.0570524	153.552	0.184716	10.19	2.44004	1.52969	31.0246	0.0932969	7.15515	117	71	11.3926	#REF!	0	0	0	0	0	0	0	0	0	0	0	0	0	0	0	0	0	0
1022	39	39	28	0	1.16327	23.1728	6.0463	7.30247	3.25278	2.81481	77.2623	0.199136	2.72966	3.40741	0.169753	38.7747	0.437346	1.38056	0.065463	170.328	0.145062	5.88272	2.07747	1.29506	6.87568	0.077716	7.53512	117	75	6.10556	#REF!	0	0	0	0	0	0	0	0	0	0	0	0	0	0	0	0	0	0
1023	39	39	28	0	1.36476	24.6476	5.43396	7.00943	3.55283	3.84952	90.5238	0.23434	4.84654	5.20952	0.0952381	50.3143	0.806667	1.47714	0.0300952	231	0.15619	6.99048	2.37925	1.46952	0.260667	0.307429	9.33	108.452	64	7.97048	#REF!	0	0	0	0	0	0	0	0	0	0	0	0	0	0	0	0	0	0
1024	39	39	31	0	1.4697	34.2424	10.7879	15.2121	3.23636	3.37879	97.5758	0.209394	3.55212	4.06061	0.480573	55.5758	0.978788	1.24242	0.0387879	151.303	0.2	6.36364	2.68182	1.64242	2.20485	0.106667	5.67303	115	74	12.7485	#REF!	0	0	0	0	0	0	0	0	0	0	0	0	0	0	0	0	0	0
1025	39	39	34	0	2.20667	64.8963	9.51111	12.1333	5.60741	5.44148	156.274	0.370815	0.596889	0.340741	0.480573	58.0074	0.28963	2.92889	0.0476296	196.274	0.300741	12.6815	4.00519	2.52741	2.95689	0.196444	8.00881	115	73	59.7326	#REF!	0	0	0	0	0	0	0	0	0	0	0	0	0	0	0	0	0	0
1026	42	42	28	0	1.16327	23.1728	6.0463	7.30247	3.25278	2.81481	77.2623	0.199136	2.72966	3.40741	0.169753	38.7747	0.437346	1.38056	0.065463	170.328	0.145062	5.88272	2.07747	1.29506	6.87568	0.077716	7.53512	114	61	6.10556	#REF!	0	0	0	0	0	0	0	0	0	0	0	0	0	0	0	0	0	0
1027	42	42	32	0	1.40131	33.9454	7.99783	9.64783	4.44524	3.18974	89.3341	0.306948	4.25758	3.83843	0.827511	52.2096	0.144978	2.05677	0.0570524	153.552	0.184716	10.19	2.44004	1.52969	31.0246	0.0932969	7.15515	127	75	11.3926	#REF!	0	0	0	0	0	0	0	0	0	0	0	0	0	0	0	0	0	0
1028	40	40	27	0	0.783857	11.13	3.09375	4.125	2.21205	1.60269	45.4753	0.14192	1.76636	1.50673	0.0313901	29.5157	0.274439	1.01031	0.023991	211	0.0878924	5.30045	1.3125	0.700448	0.0474439	0.0146188	7.76592	104	55	2.43812	#REF!	0	0	0	0	0	0	0	0	0	0	0	0	0	0	0	0	0	0
1029	40	40	31	0	1.31048	30.1895	5.92742	7.375	3.28589	3.07661	83.1129	0.218024	2.1553	3.57661	0.0443548	49.0806	0.285081	1.78105	0.0158468	146.492	0.174597	9.05242	2.30643	1.42137	32.3745	0.0445968	6.33754	107	61	3.68629	#REF!	0	0	0	0	0	0	0	0	0	0	0	0	0	0	0	0	0	0
1030	40	40	31	0	1.31048	30.1895	5.92742	7.375	3.28589	3.07661	83.1129	0.218024	2.1553	3.57661	0.0443548	49.0806	5.6	1.78105	0.0158468	146.492	0.174597	9.05242	2.30643	1.42137	32.3745	0.0445968	6.33754	109.289	65.7345	3.68629	#REF!	0	0	0	0	0	0	0	0	0	0	0	0	0	0	0	0	0	0
1031	40	40	33	0	1.69874	46.9169	6.72932	9.41103	4.68216	4.14055	118.806	0.32098	1.6118	3.1864	0.0831234	54.9849	0.206297	2.15214	0.0572796	167.727	0.230479	10.3098	3.02325	1.93098	12.0932	0.119547	7.41531	104	58	8.00882	#REF!	0	0	0	0	0	0	0	0	0	0	0	0	0	0	0	0	0	0
1032	37	37	26	0	3.5	61	13	18	8.1	7.8	204	0.6	2.64887	1.39423	0.0576923	53	0.760577	1.08077	0.0718754	200	0.5	5.26923	6	2.9	0.222115	0.0124038	6.16	107.643	63.2857	2.45385	#REF!	0	0	0	0	0	0	0	0	0	0	0	0	0	0	0	0	0	0
1033	37	37	28	0	1.36476	24.6476	5.43396	7.00943	3.55283	3.84952	90.5238	0.23434	4.84654	5.20952	0.0952381	50.3143	0.806667	1.47714	0.0300952	148.094	0.15619	6.99048	2.37925	1.46952	0.260667	0.307429	6.65229	109	63	7.97048	#REF!	0	0	0	0	0	0	0	0	0	0	0	0	0	0	0	0	0	0
1034	37	37	33	0	1.07707	28.9809	6.45342	7.75155	4.49876	2.73057	65.9618	0.391863	4.94124	2.84076	1.48608	34.6561	0.119108	1.47197	0.112357	140.205	0.124841	7.15287	1.90121	1.25032	119.454	0.342229	5.82013	112	69	22.186	#REF!	0	0	0	0	0	0	0	0	0	0	0	0	0	0	0	0	0	0
1035	37	37	33	0	3.6	114	15	17	8.2	8.4	218	0.6	4.94124	2.84076	1.48608	74	0.119108	1.47197	0.112357	158	0.3	7.15287	6	2.9	119.454	0.342229	6.07	112.169	66.8136	22.186	#REF!	0	0	0	0	0	0	0	0	0	0	0	0	0	0	0	0	0	0
1036	37	37	34	0	1.68125	48.9375	10.8914	13.0063	4.66515	3.90572	114.68	0.320876	2.29042	1.36017	0.622881	50.9047	0.124153	2.49015	0.071303	169.481	0.25911	12.0085	2.97227	1.9053	30.4838	0.129311	7.65005	116	64	18.0063	#REF!	0	0	0	0	0	0	0	0	0	0	0	0	0	0	0	0	0	0
1037	40	40	25	0	0.459325	6.80064	4.17817	3.56822	1.24815	0.871383	24.635	0.088427	0.97192	1.6045	0.633441	14.3248	0.0530547	0.514469	0.0055627	211.492	0.0525723	2.42926	0.79872	0.382315	0.404148	0.0122347	8.63728	95	53	0.555466	#REF!	0	0	0	0	0	0	0	0	0	0	0	0	0	0	0	0	0	0
1038	40	40	29	0	1.22654	21.4369	5.55128	7.27564	3.65192	2.54725	74.6019	0.240417	1.98341	2.51133	0.226537	42.8544	0.291586	1.49773	0.0464078	162.952	0.144337	6.75728	2.16613	1.17702	0.942913	0.0684142	7.11845	93	56	2.77961	#REF!	0	0	0	0	0	0	0	0	0	0	0	0	0	0	0	0	0	0
1039	40	40	34	0	1.68125	48.9375	10.8914	13.0063	4.66515	3.90572	114.68	0.320876	2.29042	1.36017	0.622881	50.9047	0.124153	2.49015	0.071303	169.481	0.25911	12.0085	2.97227	1.9053	30.4838	0.129311	7.65005	105	62	18.0063	#REF!	0	0	0	0	0	0	0	0	0	0	0	0	0	0	0	0	0	0
1040	38	38	27	0	1.43871	26.3656	7.3617	9.70213	4.04149	3.5043	90.828	0.253723	3.27487	3.43011	0.0430108	53.8065	0.927957	1.7	0.0421505	168.635	0.170968	7.67742	2.53021	1.51828	0.388387	0.293118	7.48355	97	85	71.2796	#REF!	0	0	0	0	0	0	0	0	0	0	0	0	0	0	0	0	0	0
1041	38	38	32	0	1.38117	31.6494	11.7742	14.1032	4.95032	3.43831	91.7208	0.514065	4.00529	2.52597	0.25974	47.9935	0.533766	1.60584	0.0477273	140.86	0.188312	7.44805	2.43165	1.62338	17.6636	0.343377	6.2687	93	57	14.2948	#REF!	0	0	0	0	0	0	0	0	0	0	0	0	0	0	0	0	0	0
1042	38	38	34	0	1.39777	40.5475	10.4033	10.9448	5.46278	3.30056	100.508	0.354586	1.66728	1.80447	1.86592	43.4581	0.234637	2.14469	0.0540223	153.63	0.22905	9.01676	2.525	1.88827	75.9256	0.220279	7.06592	95	57	9.64972	#REF!	0	0	0	0	0	0	0	0	0	0	0	0	0	0	0	0	0	0
1043	43	43	26	0	0.708369	12.5451	4.80472	4.74678	1.93884	1.57682	41.6202	0.118691	1.58837	1.57511	0.553648	22.4185	0.107511	0.725107	0.0589056	209.319	0.0796137	3.14592	1.28879	0.728326	20.4745	0.121137	8.9174	109	71	7.64914	#REF!	0	0	0	0	0	0	0	0	0	0	0	0	0	0	0	0	0	0
1044	43	43	29	0	1.22654	21.4369	5.55128	7.27564	3.65192	2.54725	74.6019	0.240417	1.98341	2.51133	0.226537	42.8544	0.291586	1.49773	0.0464078	162.952	0.144337	6.75728	2.16613	1.17702	0.942913	0.0684142	7.11845	122	76	2.77961	#REF!	0	0	0	0	0	0	0	0	0	0	0	0	0	0	0	0	0	0
1045	41	41	26	0	0.708369	12.5451	4.80472	4.74678	1.93884	1.57682	41.6202	0.118691	1.58837	1.57511	0.553648	22.4185	0.107511	0.725107	0.0589056	294	0.0796137	3.14592	1.28879	0.728326	20.4745	0.121137	9.68	100	57	7.64914	#REF!	0	0	0	0	0	0	0	0	0	0	0	0	0	0	0	0	0	0
1046	41	41	29	0	1.22654	21.4369	5.55128	7.27564	3.65192	2.54725	74.6019	0.240417	1.98341	2.51133	0.226537	42.8544	0.291586	1.49773	0.0464078	162.952	0.144337	6.75728	2.16613	1.17702	0.942913	0.0684142	7.11845	95	61	2.77961	#REF!	0	0	0	0	0	0	0	0	0	0	0	0	0	0	0	0	0	0
1047	41	41	30	0	1.3763	26.9566	5.6533	8.13754	4.16571	2.9896	84.237	0.32408	2.91316	3.18786	0.0635838	48.0058	0.355491	1.76098	0.0331214	147.356	0.15578	8.56647	2.37812	1.39277	1.14321	0.0463295	6.84211	101	60	3.35376	#REF!	0	0	0	0	0	0	0	0	0	0	0	0	0	0	0	0	0	0
1048	41	41	33	0	1.54429	40.7778	8.28594	10.0932	4.1878	3.49222	103.017	0.284953	1.28742	2.45714	0.179365	50.9079	0.112222	2.22	0.0449365	164.239	0.195397	10.4349	2.76541	1.73111	19.1524	0.119349	7.43529	108	63	16.3075	#REF!	0	0	0	0	0	0	0	0	0	0	0	0	0	0	0	0	0	0
1049		38	29	0	1.36583	25.9799	7.9799	10.8442	4.70151	3.09548	95.1055	0.27191	2.81921	5.43216	0.0703518	46.4221	0.233668	1.59548	0.12608	162.698	0.164322	7.20101	2.39548	1.49849	35.2231	0.253166	7.42633	108.341	65.6698	14.7035	#REF!	0	0	0	0	0	0	0	0	0	0	0	0	0	0	0	0	0	0
1050	38	38	26	0	0.477119	8.01412	2.32394	3.22817	1.36845	1.0904	27.2994	0.0800563	1.11586	2.72881	0.659399	17.7994	0.089548	0.641808	0.0302825	201	0.0700565	2.96045	0.838655	0.451695	35.2231	0.0409322	10.42	107.919	64.5369	0.831356	#REF!	0	0	0	0	0	0	0	0	0	0	0	0	0	0	0	0	0	0
1051	38	38	26	0	0.477119	8.01412	2.32394	3.22817	1.36845	1.0904	27.2994	0.0800563	1.11586	2.72881	0.659399	17.7994	0.089548	0.641808	0.0302825	207.223	0.0700565	2.96045	0.838655	0.451695	35.2231	0.0409322	8.18288	108	64	0.831356	#REF!	0	0	0	0	0	0	0	0	0	0	0	0	0	0	0	0	0	0
1052	38	38	33	0	1.69874	46.9169	6.72932	9.41103	4.68216	4.14055	118.806	0.32098	1.6118	3.1864	0.0831234	54.9849	0.206297	2.15214	0.0572796	167.727	0.230479	10.3098	3.02325	1.93098	12.0932	0.119547	7.41531	112	69	8.00882	#REF!	0	0	0	0	0	0	0	0	0	0	0	0	0	0	0	0	0	0
1053			26	0	0.708369	12.5451	4.80472	4.74678	1.93884	1.57682	41.6202	0.118691	1.58837	1.57511	0.553648	22.4185	0.107511	0.725107	0.0589056	209.319	0.0796137	3.14592	1.28879	0.728326	20.4745	0.121137	8.9174	126	75	7.64914	#REF!	0	0	0	0	0	0	0	0	0	0	0	0	0	0	0	0	0	0
1054			28	0	1.16327	23.1728	6.0463	7.30247	3.25278	2.81481	77.2623	0.199136	2.72966	3.40741	0.169753	38.7747	0.437346	1.38056	0.065463	170.328	0.145062	5.88272	2.07747	1.29506	6.87568	0.077716	7.53512	133	73	6.10556	#REF!	0	0	0	0	0	0	0	0	0	0	0	0	0	0	0	0	0	0
1055			33	0	1.54429	40.7778	8.28594	10.0932	4.1878	3.49222	103.017	0.284953	1.28742	2.45714	0.179365	50.9079	0.112222	2.22	0.0449365	164.239	0.195397	10.4349	2.76541	1.73111	19.1524	0.119349	7.43529	131	77	16.3075	#REF!	0	0	0	0	0	0	0	0	0	0	0	0	0	0	0	0	0	0
1056	39	39	25	0	0.459325	6.80064	4.17817	3.56822	1.24815	0.871383	24.635	0.088427	0.97192	1.6045	0.633441	14.3248	0.0530547	0.514469	0.0055627	211.492	0.0525723	2.42926	0.79872	0.382315	0.404148	0.0122347	8.63728	123	65	0.555466	#REF!	0	0	0	0	0	0	0	0	0	0	0	0	0	0	0	0	0	0
1057	39	39	29	0	1.22654	21.4369	5.55128	7.27564	3.65192	2.54725	74.6019	0.240417	1.98341	2.51133	0.226537	42.8544	0.291586	1.49773	0.0464078	162.952	0.144337	6.75728	2.16613	1.17702	0.942913	0.0684142	7.11845	117	71	2.77961	#REF!	0	0	0	0	0	0	0	0	0	0	0	0	0	0	0	0	0	0
1058	39	39	33	0	1.54429	40.7778	8.28594	10.0932	4.1878	3.49222	103.017	0.284953	1.28742	2.45714	0.179365	50.9079	0.112222	2.22	0.0449365	164.239	0.195397	10.4349	2.76541	1.73111	19.1524	0.119349	7.43529	121	71	16.3075	#REF!	0	0	0	0	0	0	0	0	0	0	0	0	0	0	0	0	0	0
1059	38	38	27	0	0.889062	16.1745	4.48312	5.93506	2.83013	2.07031	55.4323	0.174	3.53231	2.06771	0.549479	30.1276	0.239844	1.05417	0.0538802	195.672	0.115365	4.60156	1.56394	0.988281	1.09677	0.109609	8.20555	129	77	6.24062	#REF!	0	0	0	0	0	0	0	0	0	0	0	0	0	0	0	0	0	0
1060	38	38	31	0	1.33005	29.6891	15.8088	13.4264	3.85285	2.98808	84.2487	0.287902	2.4207	3.69171	0.46114	47.9508	0.259326	1.84508	0.0703368	136.661	0.199741	8.82124	2.31886	1.37073	1.87917	0.142461	6.06041	129	76	8.71658	#REF!	0	0	0	0	0	0	0	0	0	0	0	0	0	0	0	0	0	0
1061	38	38	33	0	1.54429	40.7778	8.28594	10.0932	4.1878	3.49222	103.017	0.284953	1.28742	2.45714	0.179365	50.9079	0.112222	2.22	0.0449365	164.239	0.195397	10.4349	2.76541	1.73111	19.1524	0.119349	7.43529	143	80	16.3075	#REF!	0	0	0	0	0	0	0	0	0	0	0	0	0	0	0	0	0	0
1062		38	30	0	1.59256	36.0661	21.2295	17.2377	6.50248	3.92314	106.355	0.488843	3.22254	1.70248	0.330579	51.5289	0.594215	1.76446	0.121818	164.336	0.291736	7.70248	2.88387	2.07355	22.355	0.124959	7.4124	111.765	67.4902	11.1818	#REF!	0	0	0	0	0	0	0	0	0	0	0	0	0	0	0	0	0	0
1063	38	38	27	0	1.43871	26.3656	7.3617	9.70213	4.04149	3.5043	90.828	0.253723	3.27487	3.43011	0.0430108	53.8065	0.927957	1.7	0.0421505	206	0.170968	7.67742	2.53021	1.51828	0.388387	0.293118	8.21	107.875	65.05	71.2796	#REF!	0	0	0	0	0	0	0	0	0	0	0	0	0	0	0	0	0	0
1064	38	38	27	0	1.04146	15.4146	5.09756	6	3.72439	2	61.2439	0.186098	11.1854	3.92683	2.4878	36.3171	0.639024	0.721951	0.0568293	215.732	0.0926829	3.46341	1.84634	1.13659	11.1104	0.43439	9.60829	114	79	63.622	#REF!	0	0	0	0	0	0	0	0	0	0	0	0	0	0	0	0	0	0
1065	38	38	29	0	3.7	76	43	29	6.9	8.7	241	0.61	7.20664	4.69608	0.27451	91	6.3	1.29412	0.149216	145.825	0.7	6.85294	6	3.6	31.8623	0.192843	7.29363	110.058	63.6538	6.29608	#REF!	0	0	0	0	0	0	0	0	0	0	0	0	0	0	0	0	0	0
1066	38	38	31	0	1.4697	34.2424	10.7879	15.2121	3.23636	3.37879	97.5758	0.209394	3.55212	4.06061	0.480573	55.5758	0.978788	1.24242	0.0387879	151.303	0.2	6.36364	2.68182	1.64242	2.20485	0.106667	5.67303	120	70	12.7485	#REF!	0	0	0	0	0	0	0	0	0	0	0	0	0	0	0	0	0	0
1067	38	38	34	0	3.2	95	37	26	9	9.2	231	0.66	1.66728	1.80447	1.86592	104	6.4	2.14469	0.0540223	153.63	0.7	9.01676	5.8	4.3	75.9256	0.220279	7.06592	108.418	64.9815	9.64972	#REF!	0	0	0	0	0	0	0	0	0	0	0	0	0	0	0	0	0	0
1068	38	38	34	0	2.20667	64.8963	9.51111	12.1333	5.60741	5.44148	156.274	0.370815	0.596889	0.340741	0.480573	58.0074	0.28963	2.92889	0.0476296	196.274	0.300741	12.6815	4.00519	2.52741	2.95689	0.196444	8.00881	118	67	59.7326	#REF!	0	0	0	0	0	0	0	0	0	0	0	0	0	0	0	0	0	0
1069	30	30	27	0	0.889062	16.1745	4.48312	5.93506	2.83013	2.07031	55.4323	0.174	3.53231	2.06771	0.549479	30.1276	0.239844	1.05417	0.0538802	195.672	0.115365	4.60156	1.56394	0.988281	1.09677	0.109609	8.20555	109	64	6.24062	#REF!	0	0	0	0	0	0	0	0	0	0	0	0	0	0	0	0	0	0
1070	30	30	30	0	3.4	90	8	10	4.4	9.1	280	0.66	34.69	2.47596	0.394231	118	0.4125	4.3	0.038125	231	0.3	19	5.9	4.2	63.7678	0.300577	7.21	109.538	66.1503	36.1832	#REF!	0	0	0	0	0	0	0	0	0	0	0	0	0	0	0	0	0	0
1071	30	30	30	0	1.28221	30.6346	6.38278	7.90431	3.71683	3.0399	89.6635	0.234519	2.02554	2.47596	0.394231	42.5769	0.4125	1.60577	0.038125	269	0.155769	7.71154	2.31943	1.52981	63.7678	0.300577	7.36	109.538	66.1503	36.1832	#REF!	0	0	0	0	0	0	0	0	0	0	0	0	0	0	0	0	0	0
1072	38	38	28	0	1.16327	23.1728	6.0463	7.30247	3.25278	2.81481	77.2623	0.199136	2.72966	3.40741	0.169753	38.7747	0.437346	1.38056	0.065463	170.328	0.145062	5.88272	2.07747	1.29506	6.87568	0.077716	7.53512	125	68	6.10556	#REF!	0	0	0	0	0	0	0	0	0	0	0	0	0	0	0	0	0	0
1073	38	38	29	0	1.22654	21.4369	8	14	3.65192	2.54725	74.6019	0.240417	1.98341	2.51133	0.226537	42.8544	0.291586	1.49773	0.0464078	208	0.144337	6.75728	2.16613	1.17702	0.942913	0.0684142	15.44	113.595	67.7938	2.77961	#REF!	0	0	0	0	0	0	0	0	0	0	0	0	0	0	0	0	0	0
1074	38	38	32	0	1.40131	33.9454	7.99783	9.64783	4.44524	3.18974	89.3341	0.306948	4.25758	3.83843	0.827511	52.2096	0.144978	2.05677	0.0570524	153.552	0.184716	10.19	2.44004	1.52969	31.0246	0.0932969	7.15515	117	65	11.3926	#REF!	0	0	0	0	0	0	0	0	0	0	0	0	0	0	0	0	0	0
1075	39	39	25	0	0.459325	6.80064	4.17817	3.56822	1.24815	0.871383	24.635	0.088427	0.97192	1.6045	0.633441	14.3248	0.0530547	0.514469	0.0055627	211.492	0.0525723	2.42926	0.79872	0.382315	0.404148	0.0122347	8.63728	132	77	0.555466	#REF!	0	0	0	0	0	0	0	0	0	0	0	0	0	0	0	0	0	0
1076	39	39	29	0	1.22654	21.4369	5.55128	7.27564	3.65192	2.54725	74.6019	0.240417	1.98341	2.51133	0.226537	42.8544	0.291586	1.49773	0.0464078	162.952	0.144337	6.75728	2.16613	1.17702	0.942913	0.0684142	7.11845	135	72	2.77961	#REF!	0	0	0	0	0	0	0	0	0	0	0	0	0	0	0	0	0	0
1077	39	39	25	0	0.459325	6.80064	4.17817	3.56822	1.24815	0.871383	24.635	0.088427	0.97192	1.6045	0.633441	14.3248	0.0530547	0.514469	0.0055627	211.492	0.0525723	2.42926	0.79872	0.382315	0.404148	0.0122347	8.63728	107	57	0.555466	#REF!	0	0	0	0	0	0	0	0	0	0	0	0	0	0	0	0	0	0
1078	39	39	26	0	0.708369	12.5451	4.80472	4.74678	1.93884	1.57682	41.6202	0.118691	1.58837	1.57511	0.553648	22.4185	0.107511	0.725107	0.0589056	209.319	0.0796137	3.14592	1.28879	0.728326	20.4745	0.121137	8.9174	102	55	7.64914	#REF!	0	0	0	0	0	0	0	0	0	0	0	0	0	0	0	0	0	0
1079	39	39	30	0	1.3763	26.9566	5.6533	8.13754	4.16571	2.9896	84.237	0.32408	2.91316	3.18786	0.0635838	48.0058	0.355491	1.76098	0.0331214	147.356	0.15578	8.56647	2.37812	1.39277	1.14321	0.0463295	6.84211	110	63	3.35376	#REF!	0	0	0	0	0	0	0	0	0	0	0	0	0	0	0	0	0	0
1080	39	39	32	0	1.40131	33.9454	7.99783	9.64783	4.44524	3.18974	89.3341	0.306948	4.25758	3.83843	0.827511	52.2096	0.144978	2.05677	0.0570524	153.552	0.184716	10.19	2.44004	1.52969	31.0246	0.0932969	7.15515	119	68	11.3926	#REF!	0	0	0	0	0	0	0	0	0	0	0	0	0	0	0	0	0	0
1081	39	39	34	0	1.68125	48.9375	10.8914	13.0063	4.66515	3.90572	114.68	0.320876	2.29042	1.36017	0.622881	50.9047	0.124153	2.49015	0.071303	169.481	0.25911	12.0085	2.97227	1.9053	30.4838	0.129311	7.65005	108	62	18.0063	#REF!	0	0	0	0	0	0	0	0	0	0	0	0	0	0	0	0	0	0
1082	41	41	25	0	0.459325	6.80064	4.17817	3.56822	1.24815	0.871383	24.635	0.088427	0.97192	1.6045	0.633441	14.3248	0.0530547	0.514469	0.0055627	211.492	0.0525723	2.42926	0.79872	0.382315	0.404148	0.0122347	8.63728	93	55	0.555466	#REF!	0	0	0	0	0	0	0	0	0	0	0	0	0	0	0	0	0	0
1083	41	41	29	0	1.22654	21.4369	5.55128	7.27564	3.65192	2.54725	74.6019	0.240417	1.98341	2.51133	0.226537	42.8544	0.291586	1.49773	0.0464078	162.952	0.144337	6.75728	2.16613	1.17702	0.942913	0.0684142	7.11845	109	60	2.77961	#REF!	0	0	0	0	0	0	0	0	0	0	0	0	0	0	0	0	0	0
1084	41	41	32	0	1.40131	33.9454	7.99783	9.64783	4.44524	3.18974	89.3341	0.306948	4.25758	3.83843	0.827511	52.2096	0.144978	2.05677	0.0570524	153.552	0.184716	10.19	2.44004	1.52969	31.0246	0.0932969	7.15515	102	63	11.3926	#REF!	0	0	0	0	0	0	0	0	0	0	0	0	0	0	0	0	0	0
1085	41	41	34	0	1.68125	48.9375	10.8914	13.0063	4.66515	3.90572	114.68	0.320876	2.29042	1.36017	0.622881	50.9047	0.124153	2.49015	0.071303	169.481	0.25911	12.0085	2.97227	1.9053	30.4838	0.129311	7.65005	101	58	18.0063	#REF!	0	0	0	0	0	0	0	0	0	0	0	0	0	0	0	0	0	0
1086	45	45	27	0	0.889062	16.1745	4.48312	5.93506	2.83013	2.07031	55.4323	0.174	3.53231	2.06771	0.549479	30.1276	0.239844	1.05417	0.0538802	195.672	0.115365	4.60156	1.56394	0.988281	1.09677	0.109609	8.20555	109	55	6.24062	#REF!	0	0	0	0	0	0	0	0	0	0	0	0	0	0	0	0	0	0
1087	45	45	31	0	1.33005	29.6891	15.8088	13.4264	3.85285	2.98808	84.2487	0.287902	2.4207	3.69171	0.46114	47.9508	0.259326	1.84508	0.0703368	136.661	0.199741	8.82124	2.31886	1.37073	1.87917	0.142461	6.06041	117	61	8.71658	#REF!	0	0	0	0	0	0	0	0	0	0	0	0	0	0	0	0	0	0
1088		39	29	0	1.36583	25.9799	7.9799	10.8442	4.70151	3.09548	95.1055	0.27191	2.81921	5.43216	0.0703518	46.4221	0.233668	1.59548	0.12608	162.698	0.164322	7.20101	2.39548	1.49849	35.2231	0.253166	7.42633	108.341	65.6698	14.7035	#REF!	0	0	0	0	0	0	0	0	0	0	0	0	0	0	0	0	0	0
1089	39	39	25	0	0.443836	8.56164	2.31507	3.05088	1.37652	0.958904	24.3659	0.0917025	0.859538	0.960861	0.614481	14.4247	0.0320939	0.51272	0.0299609	252	0.0716243	2.63992	0.767251	0.424266	35.2231	0.036184	13.31	107.473	64.3937	2.01977	#REF!	0	0	0	0	0	0	0	0	0	0	0	0	0	0	0	0	0	0
1090	39	39	25	0	0.459325	6.80064	4.17817	3.56822	1.24815	0.871383	24.635	0.088427	0.97192	1.6045	0.633441	14.3248	0.0530547	0.514469	0.0055627	211.492	0.0525723	2.42926	0.79872	0.382315	0.404148	0.0122347	8.63728	122	82	0.555466	#REF!	0	0	0	0	0	0	0	0	0	0	0	0	0	0	0	0	0	0
1091	39	39	26	0	0.477119	8.01412	2.32394	3.22817	1.36845	1.0904	27.2994	0.0800563	1.11586	2.72881	0.659399	17.7994	0.089548	0.641808	0.0302825	207.223	0.0700565	2.96045	0.838655	0.451695	35.2231	0.0409322	8.18288	107.919	64.5369	0.831356	#REF!	0	0	0	0	0	0	0	0	0	0	0	0	0	0	0	0	0	0
1092	39	39	30	0	1.3763	26.9566	5.6533	8.13754	4.16571	2.9896	84.237	0.32408	2.91316	3.18786	0.0635838	48.0058	0.355491	1.76098	0.0331214	147.356	0.15578	8.56647	2.37812	1.39277	1.14321	0.0463295	6.84211	117	69	3.35376	#REF!	0	0	0	0	0	0	0	0	0	0	0	0	0	0	0	0	0	0
1093	39	39	32	0	3.5	71	9	13	12.6	9	261	0.55	2.16199	4.85654	0.0253165	88	0.236709	4.2	0.03	235	0.4	20	6.3	4.4	18.979	0.14654	13.99	110.128	66.3198	15.4996	#REF!	0	0	0	0	0	0	0	0	0	0	0	0	0	0	0	0	0	0
1094	39	39	33	0	1.54429	40.7778	8.28594	10.0932	4.1878	3.49222	103.017	0.284953	1.28742	2.45714	0.179365	50.9079	0.112222	2.22	0.0449365	164.239	0.195397	10.4349	2.76541	1.73111	19.1524	0.119349	7.43529	133	89	16.3075	#REF!	0	0	0	0	0	0	0	0	0	0	0	0	0	0	0	0	0	0
1095		170	25	0	0.232222	4.11111	1.02222	1.02222	0.54	0.57	14.2778	0.0456667	0.269	0.744444	0.480573	6	0.13	0.0511111	0.0254115	222.244	0.0244444	0.244444	0.413333	0.29	1.80744	0.0125556	9.65456	120	73	1.59556	#REF!	0	0	0	0	0	0	0	0	0	0	0	0	0	0	0	0	0	0
1096		170	28	0	1.02	17.2571	5.25	7.08333	2.44857	1.99143	49.4	0.159429	0.223029	2.74286	0.4	28.9714	0.857143	0.722857	0.0254115	173.194	0.117143	3.45714	1.80286	0.865714	0.318286	0.166286	6.128	120.192	72.2994	7.29714	#REF!	0	0	0	0	0	0	0	0	0	0	0	0	0	0	0	0	0	0
1097		170	29	0	1.47429	27.3143	5.42857	7.68571	3.44571	3.61143	89.8571	0.217429	2.01643	1.62857	0.480573	49.5429	1.76571	0.731429	0.0254115	154.2	0.162857	2.28571	2.68	1.62286	9.87714	0.186078	7.138	121	70	21.4145	#REF!	0	0	0	0	0	0	0	0	0	0	0	0	0	0	0	0	0	0
1098		170	32	0	1.5	36.2459	6.72131	8.2459	3.4623	4.04426	96.9672	0.248361	0.683852	2.1279	0.47541	50.6885	0.627869	1.45574	0.0390164	109.213	0.177049	6.40984	2.7623	1.82623	21.8423	0.0939344	4.28934	120	67	11.382	#REF!	0	0	0	0	0	0	0	0	0	0	0	0	0	0	0	0	0	0
1099		170	33	0	1.90526	52.8026	7.55263	10.3289	4.70526	4.62895	133.263	0.316974	0.923553	1.09211	0.480573	52.6842	0.498684	1.86053	0.0142105	179.013	0.231579	10.0789	3.48421	2.24474	11.1104	0.163816	7.09026	120.319	73.0361	10.2289	#REF!	0	0	0	0	0	0	0	0	0	0	0	0	0	0	0	0	0	0
1100		170	34	0	2.20667	64.8963	9.51111	12.1333	5.60741	5.44148	156.274	0.370815	0.596889	0.340741	0.480573	58.0074	0.28963	2.92889	0.0476296	196.274	0.300741	12.6815	4.00519	2.52741	2.95689	0.196444	8.00881	128	79	59.7326	#REF!	0	0	0	0	0	0	0	0	0	0	0	0	0	0	0	0	0	0
1101		106	28	0	1.16327	23.1728	6.0463	7.30247	3.25278	2.81481	77.2623	0.199136	2.72966	3.40741	0.169753	38.7747	0.437346	1.38056	0.065463	170.328	0.145062	5.88272	2.07747	1.29506	6.87568	0.077716	7.53512	103	55	6.10556	#REF!	0	0	0	0	0	0	0	0	0	0	0	0	0	0	0	0	0	0
1102	38	38	25	0	3.4	49	13	19	5.6	8.5	154	0.6	0.406	42	0.633441	111	0.0530547	3.6	0.0055627	102	0.3	23	6.6	3.7	0.404148	0.0122347	2.36	112.286	66.8726	0.555466	#REF!	0	0	0	0	0	0	0	0	0	0	0	0	0	0	0	0	0	0
1103	38	38	27	0	1.43871	26.3656	7.3617	9.70213	4.04149	3.5043	90.828	0.253723	3.27487	3.43011	0.0430108	53.8065	0.927957	1.7	0.0421505	168.635	0.170968	7.67742	2.53021	1.51828	0.388387	0.293118	7.48355	96	54	71.2796	#REF!	0	0	0	0	0	0	0	0	0	0	0	0	0	0	0	0	0	0
1104	38	38	31	0	3.5	84	12	19	4.6	8.6	186	0.7	1.04	87	0.46114	77	0.259326	3.8	0.0703368	66	0.3	8.82124	7	4.6	1.87917	0.142461	2.07	113.602	68.3837	8.71658	#REF!	0	0	0	0	0	0	0	0	0	0	0	0	0	0	0	0	0	0
1105	38	38	32	0	1.38117	31.6494	11.7742	14.1032	4.95032	3.43831	91.7208	0.514065	4.00529	2.52597	0.25974	47.9935	0.533766	1.60584	0.0477273	140.86	0.188312	7.44805	2.43165	1.62338	17.6636	0.343377	6.2687	98	53	14.2948	#REF!	0	0	0	0	0	0	0	0	0	0	0	0	0	0	0	0	0	0
1106	38	38	33	0	3.4	90	19	31	8.9	8.5	215	0.6	0.198	71	1.48608	77	0.119108	1.47197	0.112357	78	0.3	7.15287	6.8	5	119.454	0.342229	3.24	100	58	22.186	#REF!	0	0	0	0	0	0	0	0	0	0	0	0	0	0	0	0	0	0
1107	38	38	34	0	1.39777	40.5475	10.4033	10.9448	5.46278	3.30056	100.508	0.354586	1.66728	1.80447	1.86592	43.4581	0.234637	2.14469	0.0540223	153.63	0.22905	9.01676	2.525	1.88827	75.9256	0.220279	7.06592	92	45	9.64972	#REF!	0	0	0	0	0	0	0	0	0	0	0	0	0	0	0	0	0	0
1108		38	30	0	1.3763	26.9566	5.6533	8.13754	4.16571	2.9896	84.237	0.32408	2.91316	3.18786	0.0635838	48.0058	0.355491	1.76098	0.0331214	147.356	0.15578	8.56647	2.37812	1.39277	1.14321	0.0463295	6.84211	113.465	68.0835	3.35376	#REF!	0	0	0	0	0	0	0	0	0	0	0	0	0	0	0	0	0	0
1109	38	38	25	0	0.459325	6.80064	4.17817	3.56822	1.24815	0.871383	24.635	0.088427	0.97192	1.6045	0.633441	14.3248	0.0530547	0.514469	0.0055627	211.492	0.0525723	2.42926	0.79872	0.382315	0.404148	0.0122347	8.63728	108	67	0.555466	#REF!	0	0	0	0	0	0	0	0	0	0	0	0	0	0	0	0	0	0
1110	38	38	31	0	1.33005	29.6891	15.8088	13.4264	3.85285	2.98808	84.2487	0.287902	2.4207	3.69171	0.46114	47.9508	0.259326	1.84508	0.0703368	136.661	0.199741	8.82124	2.31886	1.37073	1.87917	0.142461	6.06041	117	72	8.71658	#REF!	0	0	0	0	0	0	0	0	0	0	0	0	0	0	0	0	0	0
1111	38	38	34	0	1.68125	48.9375	10.8914	13.0063	4.66515	3.90572	114.68	0.320876	2.29042	1.36017	0.622881	50.9047	0.124153	2.49015	0.071303	169.481	0.25911	12.0085	2.97227	1.9053	30.4838	0.129311	7.65005	111	66	18.0063	#REF!	0	0	0	0	0	0	0	0	0	0	0	0	0	0	0	0	0	0
1112	39	39	29	0	1.01765	23.049	119.902	157.294	3.57745	2.81471	63.549	0.256667	7.20664	4.69608	0.27451	41.8137	0.417647	1.29412	0.149216	145.825	0.285294	6.85294	1.83824	1.21275	31.8623	0.192843	7.29363	107	57	6.29608	#REF!	0	0	0	0	0	0	0	0	0	0	0	0	0	0	0	0	0	0
1113	39	39	33	0	1.54429	40.7778	8.28594	10.0932	4.1878	3.49222	103.017	0.284953	1.28742	2.45714	0.179365	50.9079	0.112222	2.22	0.0449365	164.239	0.195397	10.4349	2.76541	1.73111	19.1524	0.119349	7.43529	93	58	16.3075	#REF!	0	0	0	0	0	0	0	0	0	0	0	0	0	0	0	0	0	0
1114	39	39	25	0	0.232222	4.11111	1.02222	1.02222	0.54	0.57	14.2778	0.0456667	0.269	0.744444	0.480573	6	0.13	0.0511111	0.0254115	222.244	0.0244444	0.244444	0.413333	0.29	1.80744	0.0125556	9.65456	133	72	1.59556	#REF!	0	0	0	0	0	0	0	0	0	0	0	0	0	0	0	0	0	0
1115	39	39	26	0	1.27404	20.8654	5.91346	6.22115	2.87115	3.02885	78.75	0.189615	2.64887	1.39423	0.0576923	40.7981	0.760577	1.08077	0.0718754	277	0.131731	5.26923	2.14953	1.22019	0.222115	0.0124038	11.74	107.643	63.2857	2.45385	#REF!	0	0	0	0	0	0	0	0	0	0	0	0	0	0	0	0	0	0
1116	39	39	29	0	1.47429	27.3143	5.42857	7.68571	3.44571	3.61143	89.8571	0.217429	2.01643	1.62857	0.480573	49.5429	1.76571	0.731429	0.0254115	154.2	0.162857	2.28571	2.68	1.62286	9.87714	0.186078	7.138	126	69	21.4145	#REF!	0	0	0	0	0	0	0	0	0	0	0	0	0	0	0	0	0	0
1117	39	39	33	0	1.90526	52.8026	7.55263	10.3289	4.70526	4.62895	133.263	0.316974	0.923553	1.09211	0.480573	52.6842	0.498684	1.86053	0.0142105	179.013	0.231579	10.0789	3.48421	2.24474	11.1104	0.163816	7.09026	125	71	10.2289	#REF!	0	0	0	0	0	0	0	0	0	0	0	0	0	0	0	0	0	0
1118	39	39	26	0	0.708369	12.5451	4.80472	4.74678	1.93884	1.57682	41.6202	0.118691	1.58837	1.57511	0.553648	22.4185	0.107511	0.725107	0.0589056	111	0.0796137	3.14592	1.28879	0.728326	20.4745	0.121137	1.32	113.431	67.1559	7.64914	#REF!	0	0	0	0	0	0	0	0	0	0	0	0	0	0	0	0	0	0
1119	39	39	30	0	1.3763	26.9566	5.6533	8.13754	4.16571	2.9896	84.237	0.32408	2.91316	3.18786	0.0635838	48.0058	0.355491	1.76098	0.0331214	118	0.15578	8.56647	2.37812	1.39277	1.14321	0.0463295	1.37	119	80	3.35376	#REF!	0	0	0	0	0	0	0	0	0	0	0	0	0	0	0	0	0	0
1120	39	39	33	0	1.54429	40.7778	8.28594	10.0932	4.1878	3.49222	103.017	0.284953	1.28742	2.45714	0.179365	50.9079	0.112222	2.22	0.0449365	164.239	0.195397	10.4349	2.76541	1.73111	19.1524	0.119349	7.43529	120	72	16.3075	#REF!	0	0	0	0	0	0	0	0	0	0	0	0	0	0	0	0	0	0
1121	32	32	33	0	3.5	46.9169	14	21	6.5	4.14055	118.806	0.51	0.469	3.1864	0.0831234	134	0.206297	3.3	0.0572796	367	0.230479	17	6.1	1.93098	12.0932	0.119547	16.03	109.545	66.3455	8.00882	#REF!	0	0	0	0	0	0	0	0	0	0	0	0	0	0	0	0	0	0
1122	38	38	30	0	1.3763	26.9566	5.6533	8.13754	4.16571	2.9896	84.237	0.32408	2.91316	3.18786	0.0635838	48.0058	0.355491	1.76098	0.0331214	147.356	0.15578	8.56647	2.37812	1.39277	1.14321	0.0463295	6.84211	113	62	3.35376	#REF!	0	0	0	0	0	0	0	0	0	0	0	0	0	0	0	0	0	0
1123	38	38	33	0	1.54429	40.7778	8.28594	10.0932	4.1878	3.49222	103.017	0.284953	1.28742	2.45714	0.179365	50.9079	0.112222	2.22	0.0449365	164.239	0.195397	10.4349	2.76541	1.73111	19.1524	0.119349	7.43529	102	58	16.3075	#REF!	0	0	0	0	0	0	0	0	0	0	0	0	0	0	0	0	0	0
1124	37	37	26	0	0.708369	12.5451	4.80472	4.74678	1.93884	1.57682	41.6202	0.118691	1.58837	1.57511	0.553648	22.4185	0.107511	0.725107	0.0589056	209.319	0.0796137	3.14592	1.28879	0.728326	20.4745	0.121137	8.9174	124	66	7.64914	#REF!	0	0	0	0	0	0	0	0	0	0	0	0	0	0	0	0	0	0
1125	37	37	30	0	1.3763	26.9566	5.6533	8.13754	4.16571	2.9896	84.237	0.32408	2.91316	3.18786	0.0635838	48.0058	0.355491	1.76098	0.0331214	147.356	0.15578	8.56647	2.37812	1.39277	1.14321	0.0463295	6.84211	124	72	3.35376	#REF!	0	0	0	0	0	0	0	0	0	0	0	0	0	0	0	0	0	0
1126	37	37	31	0	1.33005	29.6891	15.8088	13.4264	3.85285	2.98808	84.2487	0.287902	2.4207	3.69171	0.46114	47.9508	0.259326	1.84508	0.0703368	136.661	0.199741	8.82124	2.31886	1.37073	1.87917	0.142461	6.06041	113.602	68.3837	8.71658	#REF!	0	0	0	0	0	0	0	0	0	0	0	0	0	0	0	0	0	0
1127	37	37	32	0	3.5	136	17	25	6.8	8.5	216	0.53	4.25758	3.83843	0.827511	93	5.9	2.05677	0.0570524	153.552	0.4	10.19	6.6	2.9	31.0246	0.0932969	7.15515	114.138	68.5783	11.3926	#REF!	0	0	0	0	0	0	0	0	0	0	0	0	0	0	0	0	0	0
1128	37	37	33	0	1.54429	40.7778	8.28594	10.0932	4.1878	3.49222	103.017	0.284953	1.28742	2.45714	0.179365	50.9079	0.112222	2.22	0.0449365	164.239	0.195397	10.4349	2.76541	1.73111	19.1524	0.119349	7.43529	132	74	16.3075	#REF!	0	0	0	0	0	0	0	0	0	0	0	0	0	0	0	0	0	0
1129	40	40	30	0	1.28221	30.6346	6.38278	7.90431	3.71683	3.0399	89.6635	0.234519	2.02554	2.47596	0.394231	42.5769	0.4125	1.60577	0.038125	144.01	0.155769	7.71154	2.31943	1.52981	63.7678	0.300577	6.72562	115	83	36.1832	#REF!	0	0	0	0	0	0	0	0	0	0	0	0	0	0	0	0	0	0
1130	40	40	34	0	1.6217	52.3452	13.057	19.5914	4.74137	3.90947	114.791	0.330176	2.02923	2.30572	0.0946746	52.4497	0.1357	2.46252	0.0267061	169.722	0.282051	12.217	2.86907	1.88521	0.0264497	0.117002	7.32777	113	63	10.6142	#REF!	0	0	0	0	0	0	0	0	0	0	0	0	0	0	0	0	0	0
1131			28	0	1.16327	23.1728	6.0463	7.30247	3.25278	2.81481	77.2623	0.199136	2.72966	3.40741	0.169753	38.7747	0.437346	1.38056	0.065463	170.328	0.145062	5.88272	2.07747	1.29506	6.87568	0.077716	7.53512	113.511	68.0635	6.10556	#REF!	0	0	0	0	0	0	0	0	0	0	0	0	0	0	0	0	0	0
1132			33	0	1.54429	40.7778	8.28594	10.0932	4.1878	3.49222	103.017	0.284953	1.28742	2.45714	0.179365	50.9079	0.112222	2.22	0.0449365	164.239	0.195397	10.4349	2.76541	1.73111	19.1524	0.119349	7.43529	113.962	69.1021	16.3075	#REF!	0	0	0	0	0	0	0	0	0	0	0	0	0	0	0	0	0	0
1133			31	0	1.33005	29.6891	15.8088	13.4264	3.85285	2.98808	84.2487	0.287902	2.4207	3.69171	0.46114	47.9508	0.259326	1.84508	0.0703368	136.661	0.199741	8.82124	2.31886	1.37073	1.87917	0.142461	6.06041	113.602	68.3837	8.71658	#REF!	0	0	0	0	0	0	0	0	0	0	0	0	0	0	0	0	0	0
1134			34	0	1.68125	48.9375	10.8914	13.0063	4.66515	3.90572	114.68	0.320876	10.8	1.36017	0.622881	50.9047	0.124153	2.49015	0.071303	153	0.25911	12.0085	2.97227	1.9053	30.4838	0.129311	11.82	114.392	69.0874	18.0063	#REF!	0	0	0	0	0	0	0	0	0	0	0	0	0	0	0	0	0	0
1135	39	39	25	0	0.459325	6.80064	4.17817	3.56822	1.24815	0.871383	24.635	0.088427	0.97192	1.6045	0.633441	14.3248	0.0530547	0.514469	0.0055627	211.492	0.0525723	2.42926	0.79872	0.382315	0.404148	0.0122347	8.63728	133	73	0.555466	#REF!	0	0	0	0	0	0	0	0	0	0	0	0	0	0	0	0	0	0
1136	39	39	29	0	1.22654	21.4369	5.55128	7.27564	3.65192	2.54725	74.6019	0.240417	1.98341	2.51133	0.226537	42.8544	0.291586	1.49773	0.0464078	162.952	0.144337	6.75728	2.16613	1.17702	0.942913	0.0684142	7.11845	137	71	2.77961	#REF!	0	0	0	0	0	0	0	0	0	0	0	0	0	0	0	0	0	0
1137	39	39	33	0	1.54429	40.7778	8.28594	10.0932	4.1878	3.49222	103.017	0.284953	1.28742	2.45714	0.179365	50.9079	0.112222	2.22	0.0449365	164.239	0.195397	10.4349	2.76541	1.73111	19.1524	0.119349	7.43529	133	86	16.3075	#REF!	0	0	0	0	0	0	0	0	0	0	0	0	0	0	0	0	0	0
1138		40	29	0	1.36583	25.9799	7.9799	10.8442	4.70151	3.09548	95.1055	0.27191	2.81921	5.43216	0.0703518	46.4221	0.233668	1.59548	0.12608	162.698	0.164322	7.20101	2.39548	1.49849	35.2231	0.253166	7.42633	108.341	65.6698	14.7035	#REF!	0	0	0	0	0	0	0	0	0	0	0	0	0	0	0	0	0	0
1139	40	40	25	0	0.443836	8.56164	2.31507	3.05088	1.37652	0.958904	24.3659	0.0917025	0.859538	0.960861	0.614481	14.4247	0.0320939	0.51272	0.0299609	210	0.0716243	2.63992	0.767251	0.424266	35.2231	0.036184	8.94	103	58	2.01977	#REF!	0	0	0	0	0	0	0	0	0	0	0	0	0	0	0	0	0	0
1140	40	40	28	0	1.16351	23.891	8.22275	8.45024	3.80047	2.91517	81.0948	0.230711	3.74268	2.70616	0.42654	38.0237	0.453081	1.40664	0.0548341	182.005	0.165877	5.94787	2.06093	1.42607	8.6781	0.188957	7.87815	97	69	22.5052	#REF!	0	0	0	0	0	0	0	0	0	0	0	0	0	0	0	0	0	0
1141	40	40	31	0	1.31048	30.1895	5.92742	7.375	3.28589	3.07661	83.1129	0.218024	2.1553	3.57661	0.0443548	49.0806	0.285081	1.78105	0.0158468	146.492	0.174597	9.05242	2.30643	1.42137	32.3745	0.0445968	6.33754	113	66	3.68629	#REF!	0	0	0	0	0	0	0	0	0	0	0	0	0	0	0	0	0	0
1142	40	40	34	0	3.5	90	8	14	6.2	8.9	303	0.38	2.02923	2.30572	0.0946746	117	0.1357	3.7	0.0267061	234	0.3	23	6.1	4	0.0264497	0.117002	8.17	111	69	10.6142	#REF!	0	0	0	0	0	0	0	0	0	0	0	0	0	0	0	0	0	0
1143	38	38	28	0	1.16351	23.891	8.22275	8.45024	3.80047	2.91517	81.0948	0.230711	3.74268	2.70616	0.42654	38.0237	0.453081	1.40664	0.0548341	182.005	0.165877	5.94787	2.06093	1.42607	8.6781	0.188957	7.87815	123	68	22.5052	#REF!	0	0	0	0	0	0	0	0	0	0	0	0	0	0	0	0	0	0
1144	38	38	32	0	1.63502	39.1308	6.54008	8.79747	4.3789	3.74768	110.823	0.297975	2.16199	4.85654	0.0253165	58.9156	0.236709	2.16034	0.03	163.903	0.204219	10.3333	2.91548	1.75105	18.979	0.14654	6.92844	110.128	66.3198	15.4996	#REF!	0	0	0	0	0	0	0	0	0	0	0	0	0	0	0	0	0	0
1145	38	38	34	0	1.68125	48.9375	10.8914	13.0063	4.66515	3.90572	114.68	0.320876	2.29042	1.36017	0.622881	50.9047	0.124153	2.49015	0.071303	169.481	0.25911	12.0085	2.97227	1.9053	30.4838	0.129311	7.65005	126	70	18.0063	#REF!	0	0	0	0	0	0	0	0	0	0	0	0	0	0	0	0	0	0
1146	33	33	28	0	1.36476	24.6476	5.43396	7.00943	3.55283	3.84952	90.5238	0.23434	4.84654	5.20952	0.0952381	50.3143	0.806667	1.47714	0.0300952	148.094	0.15619	6.99048	2.37925	1.46952	0.260667	0.307429	6.65229	108.452	64	7.97048	#REF!	0	0	0	0	0	0	0	0	0	0	0	0	0	0	0	0	0	0
1147	33	33	33	0	3.3	40.7778	10	17	6.4	3.49222	103.017	0.6	0.236	2.45714	0.179365	122	0.112222	3.8	0.0449365	209	0.195397	21	5.8	1.73111	19.1524	0.119349	12.33	113.962	69.1021	16.3075	#REF!	0	0	0	0	0	0	0	0	0	0	0	0	0	0	0	0	0	0
1148	41	41	25	0	0.443836	8.56164	2.31507	3.05088	1.37652	0.958904	24.3659	0.0917025	0.859538	0.960861	0.614481	14.4247	0.0320939	0.51272	0.0299609	243	0.0716243	2.63992	0.767251	0.424266	35.2231	0.036184	11.6	105	72	2.01977	#REF!	0	0	0	0	0	0	0	0	0	0	0	0	0	0	0	0	0	0
1149	41	41	28	0	1.16351	23.891	8.22275	8.45024	3.80047	2.91517	81.0948	0.230711	3.74268	2.70616	0.42654	38.0237	0.453081	1.40664	0.0548341	182.005	0.165877	5.94787	2.06093	1.42607	8.6781	0.188957	7.87815	117	70	22.5052	#REF!	0	0	0	0	0	0	0	0	0	0	0	0	0	0	0	0	0	0
1150	41	41	32	0	1.63502	39.1308	6.54008	8.79747	4.3789	3.74768	110.823	0.297975	2.16199	4.85654	0.0253165	58.9156	0.236709	2.16034	0.03	235	0.204219	10.3333	2.91548	1.75105	18.979	0.14654	12.8	110	76	15.4996	#REF!	0	0	0	0	0	0	0	0	0	0	0	0	0	0	0	0	0	0
1151	41	41	34	0	1.6217	52.3452	13.057	19.5914	4.74137	3.90947	114.791	0.330176	2.02923	2.30572	0.0946746	52.4497	0.1357	2.46252	0.0267061	169.722	0.282051	12.217	2.86907	1.88521	0.0264497	0.117002	7.32777	112	67	10.6142	#REF!	0	0	0	0	0	0	0	0	0	0	0	0	0	0	0	0	0	0
1152	37	37	25	0	0.443836	8.56164	2.31507	3.05088	1.37652	0.958904	24.3659	0.0917025	0.859538	0.960861	0.614481	14.4247	0.0320939	0.51272	0.0299609	277	0.0716243	2.63992	0.767251	0.424266	35.2231	0.036184	11.34	121	71	2.01977	#REF!	0	0	0	0	0	0	0	0	0	0	0	0	0	0	0	0	0	0
1153	37	37	29	0	1.36583	25.9799	7.9799	10.8442	4.70151	3.09548	95.1055	0.27191	2.81921	5.43216	0.0703518	46.4221	0.233668	1.59548	0.12608	162.698	0.164322	7.20101	2.39548	1.49849	35.2231	0.253166	7.42633	123	68	14.7035	#REF!	0	0	0	0	0	0	0	0	0	0	0	0	0	0	0	0	0	0
1154	37	37	33	0	1.69874	46.9169	6.72932	9.41103	4.68216	4.14055	118.806	0.32098	1.6118	3.1864	0.0831234	54.9849	0.206297	2.15214	0.0572796	167.727	0.230479	10.3098	3.02325	1.93098	12.0932	0.119547	7.41531	128	74	8.00882	#REF!	0	0	0	0	0	0	0	0	0	0	0	0	0	0	0	0	0	0
1155	34	34	25	0	0.459325	6.80064	4.17817	3.56822	1.24815	0.871383	24.635	0.088427	0.97192	1.6045	0.633441	14.3248	0.0530547	0.514469	0.0055627	211.492	0.0525723	2.42926	0.79872	0.382315	0.404148	0.0122347	8.63728	121	70	0.555466	#REF!	0	0	0	0	0	0	0	0	0	0	0	0	0	0	0	0	0	0
1156	34	34	29	0	1.22654	21.4369	5.55128	7.27564	3.65192	2.54725	74.6019	0.240417	1.98341	2.51133	0.226537	42.8544	0.291586	1.49773	0.0464078	162.952	0.144337	6.75728	2.16613	1.17702	0.942913	0.0684142	7.11845	121	69	2.77961	#REF!	0	0	0	0	0	0	0	0	0	0	0	0	0	0	0	0	0	0
1157	34	34	33	0	1.54429	40.7778	8.28594	10.0932	4.1878	3.49222	103.017	0.284953	1.28742	2.45714	0.179365	50.9079	0.112222	2.22	0.0449365	164.239	0.195397	10.4349	2.76541	1.73111	19.1524	0.119349	7.43529	122	68	16.3075	#REF!	0	0	0	0	0	0	0	0	0	0	0	0	0	0	0	0	0	0
1158	34	34	34	0	3.5	48.9375	24	23	7.4	3.90572	114.68	0.6	2.32	1.36017	0.622881	104	0.124153	4.5	0.071303	169.481	0.25911	20	6	1.9053	30.4838	0.129311	7.65005	114.392	69.0874	18.0063	#REF!	0	0	0	0	0	0	0	0	0	0	0	0	0	0	0	0	0	0
1159	34	34	34	0	1.68125	48.9375	10.8914	13.0063	4.66515	3.90572	114.68	0.320876	2.29042	1.36017	0.622881	50.9047	0.124153	2.49015	0.071303	186	0.25911	12.0085	2.97227	1.9053	30.4838	0.129311	26.04	114.392	69.0874	18.0063	#REF!	0	0	0	0	0	0	0	0	0	0	0	0	0	0	0	0	0	0
1160	34	34	34	0	1.68125	48.9375	10.8914	13.0063	4.66515	3.90572	114.68	0.320876	2.29042	1.36017	0.622881	50.9047	0.124153	2.49015	0.071303	169.481	0.25911	12.0085	2.97227	1.9053	30.4838	0.129311	7.65005	114.392	69.0874	18.0063	#REF!	0	0	0	0	0	0	0	0	0	0	0	0	0	0	0	0	0	0
1161	34	34	34	0	1.68125	48.9375	10.8914	13.0063	4.66515	3.90572	114.68	0.320876	2.29042	1.36017	0.622881	50.9047	0.124153	2.49015	0.071303	169.481	0.25911	12.0085	2.97227	1.9053	30.4838	0.129311	7.65005	114.392	69.0874	18.0063	#REF!	0	0	0	0	0	0	0	0	0	0	0	0	0	0	0	0	0	0
1162	39	39	27	0	0.889062	16.1745	4.48312	5.93506	2.83013	2.07031	55.4323	0.174	3.53231	2.06771	0.549479	30.1276	0.239844	1.05417	0.0538802	195.672	0.115365	4.60156	1.56394	0.988281	1.09677	0.109609	8.20555	98	56	6.24062	#REF!	0	0	0	0	0	0	0	0	0	0	0	0	0	0	0	0	0	0
1163	39	39	31	0	1.33005	29.6891	15.8088	13.4264	3.85285	2.98808	84.2487	0.287902	2.4207	3.69171	0.46114	47.9508	0.259326	1.84508	0.0703368	136.661	0.199741	8.82124	2.31886	1.37073	1.87917	0.142461	6.06041	101	62	8.71658	#REF!	0	0	0	0	0	0	0	0	0	0	0	0	0	0	0	0	0	0
1164	39	39	33	0	1.54429	40.7778	8.28594	10.0932	4.1878	3.49222	103.017	0.284953	1.28742	2.45714	0.179365	50.9079	0.112222	2.22	0.0449365	164.239	0.195397	10.4349	2.76541	1.73111	19.1524	0.119349	7.43529	105	61	16.3075	#REF!	0	0	0	0	0	0	0	0	0	0	0	0	0	0	0	0	0	0
1165	43	43	29	0	1.36583	25.9799	7.9799	10.8442	4.70151	3.09548	95.1055	0.27191	2.81921	5.43216	0.0703518	46.4221	0.233668	1.59548	0.12608	251	0.164322	7.20101	2.39548	1.49849	35.2231	0.253166	14.98	128	75	14.7035	#REF!	0	0	0	0	0	0	0	0	0	0	0	0	0	0	0	0	0	0
1166		39	28	0	1.16351	23.891	8.22275	8.45024	3.80047	2.91517	81.0948	0.230711	3.74268	2.70616	0.42654	38.0237	0.453081	1.40664	0.0548341	182.005	0.165877	5.94787	2.06093	1.42607	8.6781	0.188957	7.87815	108.277	65.2197	22.5052	#REF!	0	0	0	0	0	0	0	0	0	0	0	0	0	0	0	0	0	0
1167	39	39	25	0	0.443836	8.56164	2.31507	3.05088	1.37652	0.958904	24.3659	0.0917025	0.859538	0.960861	0.614481	14.4247	0.0320939	0.51272	0.0299609	205	0.0716243	2.63992	0.767251	0.424266	35.2231	0.036184	7.03	93	50	2.01977	#REF!	0	0	0	0	0	0	0	0	0	0	0	0	0	0	0	0	0	0
1168	39	39	31	0	1.31048	30.1895	5.92742	7.375	3.28589	3.07661	83.1129	0.218024	2.1553	3.57661	0.0443548	49.0806	0.285081	1.78105	0.0158468	146.492	0.174597	9.05242	2.30643	1.42137	32.3745	0.0445968	6.33754	108	60	3.68629	#REF!	0	0	0	0	0	0	0	0	0	0	0	0	0	0	0	0	0	0
1169	39	39	33	0	3.2	123	13	25	8.7	8.6	303	0.51	1.6118	3.1864	0.0831234	73	0.206297	4.1	0.0572796	197	0.7	10.3098	5.7	3.7	12.0932	0.119547	6.91	109.545	66.3455	8.00882	#REF!	0	0	0	0	0	0	0	0	0	0	0	0	0	0	0	0	0	0
1170	39	39	34	0	1.6217	52.3452	13.057	19.5914	4.74137	3.90947	114.791	0.330176	2.02923	2.30572	0.0946746	52.4497	0.1357	2.46252	0.0267061	169.722	0.282051	12.217	2.86907	1.88521	0.0264497	0.117002	7.32777	103	64	10.6142	#REF!	0	0	0	0	0	0	0	0	0	0	0	0	0	0	0	0	0	0
1171		37	31	0	1.31048	30.1895	5.92742	7.375	3.28589	3.07661	83.1129	0.218024	2.1553	3.57661	0.0443548	49.0806	0.285081	1.78105	0.0158468	146.492	0.174597	9.05242	2.30643	1.42137	32.3745	0.0445968	6.33754	109.289	65.7345	3.68629	#REF!	0	0	0	0	0	0	0	0	0	0	0	0	0	0	0	0	0	0
1172	37	37	26	0	0.477119	8.01412	2.32394	3.22817	1.36845	1.0904	27.2994	0.0800563	1.11586	2.72881	0.659399	17.7994	0.089548	0.641808	0.0302825	242	0.0700565	2.96045	0.838655	0.451695	35.2231	0.0409322	11.57	107.919	64.5369	0.831356	#REF!	0	0	0	0	0	0	0	0	0	0	0	0	0	0	0	0	0	0
1173	37	37	31	0	1.31048	30.1895	5.92742	7.375	3.28589	3.07661	83.1129	0.218024	2.1553	3.57661	0.0443548	49.0806	0.285081	1.78105	0.0158468	146.492	0.174597	9.05242	2.30643	1.42137	32.3745	0.0445968	6.33754	113	77	3.68629	#REF!	0	0	0	0	0	0	0	0	0	0	0	0	0	0	0	0	0	0
1174	37	37	33	0	3.2	137	7	13	8.1	8.9	252	0.63	1.6118	3.1864	0.0831234	84	0.206297	3.5	0.0572796	246	0.4	18	6.2	3.6	12.0932	0.119547	9.34	118	80	8.00882	#REF!	0	0	0	0	0	0	0	0	0	0	0	0	0	0	0	0	0	0
1175	40	40	29	0	1.36583	25.9799	7.9799	10.8442	4.70151	3.09548	95.1055	0.27191	2.81921	5.43216	0.0703518	46.4221	0.233668	1.59548	0.12608	162.698	0.164322	7.20101	2.39548	1.49849	35.2231	0.253166	7.42633	120	82	14.7035	#REF!	0	0	0	0	0	0	0	0	0	0	0	0	0	0	0	0	0	0
1176	40	40	32	0	1.63502	39.1308	6.54008	8.79747	4.3789	3.74768	110.823	0.297975	2.16199	4.85654	0.0253165	58.9156	0.236709	2.16034	0.03	163.903	0.204219	10.3333	2.91548	1.75105	18.979	0.14654	6.92844	108	69	15.4996	#REF!	0	0	0	0	0	0	0	0	0	0	0	0	0	0	0	0	0	0
1177	40	40	34	0	1.6217	52.3452	13.057	19.5914	4.74137	3.90947	114.791	0.330176	2.02923	2.30572	0.0946746	52.4497	0.1357	2.46252	0.0267061	169.722	0.282051	12.217	2.86907	1.88521	0.0264497	0.117002	7.32777	112	75	10.6142	#REF!	0	0	0	0	0	0	0	0	0	0	0	0	0	0	0	0	0	0
1178	29	29	25	0	0.443836	8.56164	2.31507	3.05088	1.37652	0.958904	24.3659	0.0917025	0.859538	0.960861	0.614481	14.4247	0.0320939	0.51272	0.0299609	300	0.0716243	2.63992	0.767251	0.424266	35.2231	0.036184	13.5	150	100	2.01977	#REF!	0	0	0	0	0	0	0	0	0	0	0	0	0	0	0	0	0	0
1179	29	29	27	0	0.889062	16.1745	4.48312	5.93506	2.83013	2.07031	55.4323	0.174	3.53231	2.06771	0.549479	30.1276	0.239844	1.05417	0.0538802	195.672	0.115365	4.60156	1.56394	0.988281	1.09677	0.109609	8.20555	146	92	6.24062	#REF!	0	0	0	0	0	0	0	0	0	0	0	0	0	0	0	0	0	0
1180	29	29	29	0	1.22654	21.4369	5.55128	7.27564	3.65192	2.54725	74.6019	0.240417	1.98341	2.51133	0.226537	42.8544	0.291586	1.49773	0.0464078	162.952	0.144337	6.75728	2.16613	1.17702	0.942913	0.0684142	7.11845	150	80	2.77961	#REF!	0	0	0	0	0	0	0	0	0	0	0	0	0	0	0	0	0	0
1181	29	29	29	0	3.4	99	8	15	9.8	9.1	278	0.95	7.2	65	0.0703518	87	0.233668	4.2	0.12608	314	0.4	7.20101	6.4	5.3	35.2231	0.253166	10.02	108.341	65.6698	14.7035	#REF!	0	0	0	0	0	0	0	0	0	0	0	0	0	0	0	0	0	0
1182	29	29	30	0	3.5	119	8	13	12.8	9.7	312	0.91	2.02554	2.47596	0.394231	94	0.4125	4.3	0.038125	343	0.3	7.71154	6.8	5.5	288.3	0.86	15.87	109.538	66.1503	140.9	#REF!	0	0	0	0	0	0	0	0	0	0	0	0	0	0	0	0	0	0
1183	29	29	31	0	1.33005	29.6891	15.8088	13.4264	3.85285	2.98808	84.2487	0.287902	2.4207	3.69171	0.46114	47.9508	0.259326	1.84508	0.0703368	136.661	0.199741	8.82124	2.31886	1.37073	1.87917	0.142461	6.06041	146	98	8.71658	#REF!	0	0	0	0	0	0	0	0	0	0	0	0	0	0	0	0	0	0
1184	29	29	33	0	1.69874	46.9169	6.72932	9.41103	4.68216	4.14055	118.806	0.32098	1.6118	3.1864	0.0831234	54.9849	0.206297	2.15214	0.0572796	167.727	0.230479	10.3098	3.02325	1.93098	12.0932	0.119547	7.41531	140	110	8.00882	#REF!	0	0	0	0	0	0	0	0	0	0	0	0	0	0	0	0	0	0
1185		39	29	0	1.36583	25.9799	7.9799	10.8442	4.70151	3.09548	95.1055	0.27191	2.81921	5.43216	0.0703518	46.4221	0.233668	1.59548	0.12608	162.698	0.164322	7.20101	2.39548	1.49849	35.2231	0.253166	7.42633	108.341	65.6698	14.7035	#REF!	0	0	0	0	0	0	0	0	0	0	0	0	0	0	0	0	0	0
1186	39	39	25	0	0.443836	8.56164	2.31507	3.05088	1.37652	0.958904	24.3659	0.0917025	0.859538	0.960861	0.614481	14.4247	0.0320939	0.51272	0.0299609	213	0.0716243	2.63992	0.767251	0.424266	35.2231	0.036184	9.62	99	66	2.01977	#REF!	0	0	0	0	0	0	0	0	0	0	0	0	0	0	0	0	0	0
1187	39	39	25	0	0.443836	8.56164	2.31507	3.05088	1.37652	0.958904	24.3659	0.0917025	0.859538	0.960861	0.614481	14.4247	0.0320939	0.51272	0.0299609	220.077	0.0716243	2.63992	0.767251	0.424266	35.2231	0.036184	8.97585	107.473	64.3937	2.01977	#REF!	0	0	0	0	0	0	0	0	0	0	0	0	0	0	0	0	0	0
1188	39	39	28	0	3.7	55	12	12	11.1	2.91517	209	0.45	3.74268	2.70616	0.42654	70	0.453081	1.40664	0.0548341	182.005	0.6	5.94787	5.9	3	8.6781	0.188957	7.87815	108.277	65.2197	22.5052	#REF!	0	0	0	0	0	0	0	0	0	0	0	0	0	0	0	0	0	0
1189	39	39	31	0	1.33005	29.6891	15.8088	13.4264	3.85285	2.98808	84.2487	0.287902	2.4207	3.69171	0.46114	47.9508	0.259326	1.84508	0.0703368	136.661	0.199741	8.82124	2.31886	1.37073	1.87917	0.142461	6.06041	106	62	8.71658	#REF!	0	0	0	0	0	0	0	0	0	0	0	0	0	0	0	0	0	0
1190	39	39	33	0	1.69874	46.9169	6.72932	9.41103	4.68216	4.14055	118.806	0.32098	1.6118	3.1864	0.0831234	54.9849	0.206297	2.15214	0.0572796	167.727	0.230479	10.3098	3.02325	1.93098	12.0932	0.119547	7.41531	105	61	8.00882	#REF!	0	0	0	0	0	0	0	0	0	0	0	0	0	0	0	0	0	0
1191	40	40	28	0	3.9	47	11	13	6.6	9.3	236	0.49	2.72966	3.40741	0.169753	80	5.8	1.38056	0.065463	195	0.5	5.88272	6.6	3.1	6.87568	0.077716	7.8	113.511	68.0635	6.10556	#REF!	0	0	0	0	0	0	0	0	0	0	0	0	0	0	0	0	0	0
1192	40	40	30	0	1.3763	26.9566	5.6533	8.13754	4.16571	2.9896	84.237	0.32408	2.91316	3.18786	0.0635838	79	0.355491	1.76098	0.0331214	147.356	0.15578	8.56647	2.37812	1.39277	1.14321	0.0463295	6.84211	113.465	68.0835	3.35376	#REF!	0	0	0	0	0	0	0	0	0	0	0	0	0	0	0	0	0	0
1193	40	40	31	0	1.33005	29.6891	15.8088	13.4264	3.85285	2.98808	84.2487	0.287902	2.4207	3.69171	0.46114	47.9508	0.259326	1.84508	0.0703368	136.661	0.199741	8.82124	2.31886	1.37073	1.87917	0.142461	6.06041	121	79	8.71658	#REF!	0	0	0	0	0	0	0	0	0	0	0	0	0	0	0	0	0	0
1194	40	40	31	0	1.33005	29.6891	15.8088	13.4264	3.85285	2.98808	84.2487	0.287902	2.4207	3.69171	0.46114	86	0.259326	1.84508	0.0703368	136.661	0.199741	8.82124	2.31886	1.37073	1.87917	0.142461	6.06041	113.602	68.3837	8.71658	#REF!	0	0	0	0	0	0	0	0	0	0	0	0	0	0	0	0	0	0
1195	40	40	33	0	1.54429	40.7778	8.28594	10.0932	4.1878	3.49222	103.017	0.284953	1.28742	2.45714	0.179365	50.9079	0.112222	2.22	0.0449365	164.239	0.195397	10.4349	2.76541	1.73111	19.1524	0.119349	7.43529	121	79	16.3075	#REF!	0	0	0	0	0	0	0	0	0	0	0	0	0	0	0	0	0	0
1196	36	36	26	0	0.708369	12.5451	4.80472	4.74678	1.93884	1.57682	41.6202	0.118691	1.58837	1.57511	0.553648	22.4185	0.107511	0.725107	0.0589056	209.319	0.0796137	3.14592	1.28879	0.728326	20.4745	0.121137	8.9174	105	56	7.64914	#REF!	0	0	0	0	0	0	0	0	0	0	0	0	0	0	0	0	0	0
1197	36	36	27	0	0.889062	16.1745	4.48312	5.93506	2.83013	2.07031	55.4323	0.174	3.53231	2.06771	0.549479	30.1276	0.239844	1.05417	0.0538802	195.672	0.115365	4.60156	1.56394	0.988281	1.09677	0.109609	8.20555	95	52	6.24062	#REF!	0	0	0	0	0	0	0	0	0	0	0	0	0	0	0	0	0	0
1198	36	36	31	0	1.33005	29.6891	15.8088	13.4264	3.85285	2.98808	84.2487	0.287902	2.4207	3.69171	0.46114	47.9508	0.259326	1.84508	0.0703368	136.661	0.199741	8.82124	2.31886	1.37073	1.87917	0.142461	6.06041	95	52	8.71658	#REF!	0	0	0	0	0	0	0	0	0	0	0	0	0	0	0	0	0	0
1199	36	36	34	0	1.68125	48.9375	10.8914	13.0063	4.66515	3.90572	114.68	0.320876	2.29042	1.36017	0.622881	50.9047	0.124153	2.49015	0.071303	169.481	0.25911	12.0085	2.97227	1.9053	30.4838	0.129311	7.65005	99	55	18.0063	#REF!	0	0	0	0	0	0	0	0	0	0	0	0	0	0	0	0	0	0
1200	39	39	25	0	0.459325	6.80064	4.17817	3.56822	1.24815	0.871383	24.635	0.088427	0.97192	1.6045	0.633441	14.3248	0.0530547	0.514469	0.0055627	211.492	0.0525723	2.42926	0.79872	0.382315	0.404148	0.0122347	8.63728	103	59	0.555466	#REF!	0	0	0	0	0	0	0	0	0	0	0	0	0	0	0	0	0	0
1201	39	39	27	0	0.889062	16.1745	4.48312	5.93506	2.83013	2.07031	55.4323	0.174	3.53231	2.06771	0.549479	30.1276	0.239844	1.05417	0.0538802	195.672	0.115365	4.60156	1.56394	0.988281	1.09677	0.109609	8.20555	135	87	6.24062	#REF!	0	0	0	0	0	0	0	0	0	0	0	0	0	0	0	0	0	0
1202	39	39	32	0	1.40131	33.9454	7.99783	9.64783	4.44524	3.18974	89.3341	0.306948	4.25758	3.83843	0.827511	52.2096	0.144978	2.05677	0.0570524	153.552	0.184716	10.19	2.44004	1.52969	31.0246	0.0932969	7.15515	113	66	11.3926	#REF!	0	0	0	0	0	0	0	0	0	0	0	0	0	0	0	0	0	0
1203	39	39	34	0	1.68125	48.9375	10.8914	13.0063	4.66515	3.90572	114.68	0.320876	2.29042	1.36017	0.622881	50.9047	0.124153	2.49015	0.071303	169.481	0.25911	12.0085	2.97227	1.9053	30.4838	0.129311	7.65005	110	69	18.0063	#REF!	0	0	0	0	0	0	0	0	0	0	0	0	0	0	0	0	0	0
1204	38	38	28	0	1.16327	23.1728	6.0463	7.30247	3.25278	2.81481	77.2623	0.199136	2.72966	3.40741	0.169753	38.7747	0.437346	1.38056	0.065463	170.328	0.145062	5.88272	2.07747	1.29506	6.87568	0.077716	7.53512	126	66	6.10556	#REF!	0	0	0	0	0	0	0	0	0	0	0	0	0	0	0	0	0	0
1205	38	38	32	0	1.40131	33.9454	7.99783	9.64783	4.44524	3.18974	89.3341	0.306948	4.25758	3.83843	0.827511	52.2096	0.144978	2.05677	0.0570524	35	0.184716	10.19	2.44004	1.52969	31.0246	0.0932969	5.05	115	65	11.3926	#REF!	0	0	0	0	0	0	0	0	0	0	0	0	0	0	0	0	0	0
1206	38	38	34	0	1.68125	48.9375	10.8914	13.0063	4.66515	3.90572	114.68	0.320876	2.29042	1.36017	0.622881	50.9047	0.124153	2.49015	0.071303	169.481	0.25911	12.0085	2.97227	1.9053	30.4838	0.129311	7.65005	123	71	18.0063	#REF!	0	0	0	0	0	0	0	0	0	0	0	0	0	0	0	0	0	0
1207	39	39	25	0	0.459325	6.80064	4.17817	3.56822	1.24815	0.871383	24.635	0.088427	0.97192	1.6045	0.633441	14.3248	0.0530547	0.514469	0.0055627	182	0.0525723	2.42926	0.79872	0.382315	0.404148	0.0122347	7.66	113	68	0.555466	#REF!	0	0	0	0	0	0	0	0	0	0	0	0	0	0	0	0	0	0
1208	39	39	28	0	1.16327	23.1728	6.0463	7.30247	3.25278	2.81481	77.2623	0.199136	2.72966	3.40741	0.169753	38.7747	0.437346	1.38056	0.065463	170.328	0.145062	5.88272	2.07747	1.29506	6.87568	0.077716	7.53512	125	73	6.10556	#REF!	0	0	0	0	0	0	0	0	0	0	0	0	0	0	0	0	0	0
1209	39	39	34	0	1.68125	48.9375	10.8914	13.0063	4.66515	3.90572	114.68	0.320876	2.29042	1.36017	0.622881	50.9047	0.124153	2.49015	0.071303	169.481	0.25911	12.0085	2.97227	1.9053	30.4838	0.129311	7.65005	125	72	18.0063	#REF!	0	0	0	0	0	0	0	0	0	0	0	0	0	0	0	0	0	0
1210		151	25	0	0.443836	8.56164	2.31507	3.05088	1.37652	0.958904	24.3659	0.0917025	0.859538	0.960861	0.614481	14.4247	0.0320939	0.51272	0.0299609	220.077	0.0716243	2.63992	0.767251	0.424266	35.2231	0.036184	8.97585	107.473	64.3937	2.01977	#REF!	0	0	0	0	0	0	0	0	0	0	0	0	0	0	0	0	0	0
1211		151	27	0	3.5	11.13	25	25	8.3	1.60269	200	0.41	2.83	1.50673	0.0313901	103	0.274439	3.9	0.023991	284	0.2	23	6	0.700448	0.0474439	0.0146188	12.53	109.115	65.3195	2.43812	#REF!	0	0	0	0	0	0	0	0	0	0	0	0	0	0	0	0	0	0
1212		151	27	0	0.783857	11.13	3.09375	4.125	2.21205	1.60269	45.4753	0.14192	1.76636	1.50673	0.0313901	29.5157	0.274439	1.01031	0.023991	211	0.0878924	5.30045	1.3125	0.700448	0.0474439	0.0146188	7.76592	109.115	65.3195	2.43812	#REF!	0	0	0	0	0	0	0	0	0	0	0	0	0	0	0	0	0	0
1213		151	27	0	0.783857	11.13	3.09375	4.125	2.21205	1.60269	45.4753	0.14192	1.76636	1.50673	0.0313901	114	0.274439	3.3	0.023991	211	0.0878924	21	1.3125	0.700448	0.0474439	0.0146188	7.76592	109.115	65.3195	2.43812	#REF!	0	0	0	0	0	0	0	0	0	0	0	0	0	0	0	0	0	0
1214		151	27	0	0.783857	11.13	3.09375	4.125	2.21205	1.60269	45.4753	0.14192	1.76636	1.50673	0.0313901	29.5157	0.274439	1.01031	0.023991	211	0.0878924	5.30045	1.3125	0.700448	0.0474439	0.0146188	7.76592	109.115	65.3195	2.43812	#REF!	0	0	0	0	0	0	0	0	0	0	0	0	0	0	0	0	0	0
1215		151	27	0	0.783857	11.13	3.09375	4.125	2.21205	1.60269	45.4753	0.14192	1.76636	1.50673	0.0313901	29.5157	0.274439	1.01031	0.023991	211	0.0878924	5.30045	1.3125	0.700448	0.0474439	0.0146188	7.76592	109.115	65.3195	2.43812	#REF!	0	0	0	0	0	0	0	0	0	0	0	0	0	0	0	0	0	0
1216		151	27	0	0.783857	11.13	3.09375	4.125	2.21205	1.60269	45.4753	0.14192	1.76636	1.50673	0.0313901	29.5157	0.274439	1.01031	0.023991	211	0.0878924	5.30045	1.3125	0.700448	0.0474439	0.0146188	7.76592	109.115	65.3195	2.43812	#REF!	0	0	0	0	0	0	0	0	0	0	0	0	0	0	0	0	0	0
1217		151	28	0	1.16351	23.891	8.22275	8.45024	3.80047	2.91517	81.0948	0.230711	3.74268	2.70616	0.42654	38.0237	0.453081	1.40664	0.0548341	182.005	0.165877	5.94787	2.06093	1.42607	8.6781	0.188957	7.87815	108.277	65.2197	22.5052	#REF!	0	0	0	0	0	0	0	0	0	0	0	0	0	0	0	0	0	0
1218		151	28	0	1.16351	23.891	8.22275	8.45024	3.80047	2.91517	81.0948	0.230711	3.74268	2.70616	0.42654	38.0237	0.453081	1.40664	0.0548341	182.005	0.165877	5.94787	2.06093	1.42607	8.6781	0.188957	7.87815	108.277	65.2197	22.5052	#REF!	0	0	0	0	0	0	0	0	0	0	0	0	0	0	0	0	0	0
1219		151	31	0	1.31048	30.1895	5.92742	7.375	3.28589	3.07661	83.1129	0.218024	2.1553	3.57661	0.0443548	49.0806	0.285081	1.78105	0.0158468	146.492	0.174597	9.05242	2.30643	1.42137	32.3745	0.0445968	6.33754	95	61	3.68629	#REF!	0	0	0	0	0	0	0	0	0	0	0	0	0	0	0	0	0	0
1220		151	34	0	3.3	95	13	16	8.4	8.3	202	0.35	2.02923	2.30572	0.0946746	79	0.1357	3.9	0.0267061	250	0.3	23	5.7	3.5	0.0264497	0.117002	8.66	100	59	10.6142	#REF!	0	0	0	0	0	0	0	0	0	0	0	0	0	0	0	0	0	0
1221	38	38	25	0	0.443836	8.56164	2.31507	3.05088	1.37652	0.958904	24.3659	0.0917025	0.859538	0.960861	0.614481	14.4247	0.0320939	0.51272	0.0299609	272	0.0716243	2.63992	0.767251	0.424266	35.2231	0.036184	8.32	94	55	2.01977	#REF!	0	0	0	0	0	0	0	0	0	0	0	0	0	0	0	0	0	0
1222	38	38	30	0	1.28221	30.6346	6.38278	7.90431	3.71683	3.0399	89.6635	0.234519	2.02554	2.47596	0.394231	42.5769	0.4125	1.60577	0.038125	144.01	0.155769	7.71154	2.31943	1.52981	63.7678	0.300577	6.72562	93	56	36.1832	#REF!	0	0	0	0	0	0	0	0	0	0	0	0	0	0	0	0	0	0
1223	38	38	34	0	1.6217	52.3452	13.057	19.5914	4.74137	3.90947	114.791	0.330176	2.02923	2.30572	0.0946746	52.4497	0.1357	2.46252	0.0267061	169.722	0.282051	12.217	2.86907	1.88521	0.0264497	0.117002	7.32777	89	53	10.6142	#REF!	0	0	0	0	0	0	0	0	0	0	0	0	0	0	0	0	0	0
1224	41	41	25	0	0.459325	6.80064	4.17817	3.56822	1.24815	0.871383	24.635	0.088427	0.97192	1.6045	0.633441	14.3248	0.0530547	0.514469	0.0055627	278	0.0525723	2.42926	0.79872	0.382315	0.404148	0.0122347	10.62	128	70	0.555466	#REF!	0	0	0	0	0	0	0	0	0	0	0	0	0	0	0	0	0	0
1225	41	41	29	0	1.22654	21.4369	5.55128	7.27564	3.65192	2.54725	74.6019	0.240417	1.98341	2.51133	0.226537	42.8544	0.291586	1.49773	0.0464078	162.952	0.144337	6.75728	2.16613	1.17702	0.942913	0.0684142	7.11845	122	69	2.77961	#REF!	0	0	0	0	0	0	0	0	0	0	0	0	0	0	0	0	0	0
1226	41	41	34	0	1.39777	40.5475	10.4033	10.9448	5.46278	3.30056	100.508	0.354586	1.66728	1.80447	1.86592	43.4581	0.234637	2.14469	0.0540223	153.63	0.22905	9.01676	2.525	1.88827	75.9256	0.220279	7.06592	112	75	9.64972	#REF!	0	0	0	0	0	0	0	0	0	0	0	0	0	0	0	0	0	0
1227	39	39	27	0	0.889062	16.1745	4.48312	5.93506	2.83013	2.07031	55.4323	0.174	3.53231	2.06771	0.549479	30.1276	0.239844	1.05417	0.0538802	245	0.115365	4.60156	1.56394	0.988281	1.09677	0.109609	10.78	113	63	6.24062	#REF!	0	0	0	0	0	0	0	0	0	0	0	0	0	0	0	0	0	0
1228	39	39	31	0	1.33005	29.6891	15.8088	13.4264	3.85285	2.98808	84.2487	0.287902	2.4207	3.69171	0.46114	47.9508	0.259326	1.84508	0.0703368	136.661	0.199741	8.82124	2.31886	1.37073	1.87917	0.142461	6.06041	107	79	8.71658	#REF!	0	0	0	0	0	0	0	0	0	0	0	0	0	0	0	0	0	0
1229	37	37	25	0	0.459325	6.80064	4.17817	3.56822	1.24815	0.871383	24.635	0.088427	0.97192	1.6045	0.633441	14.3248	0.0530547	0.514469	0.0055627	211.492	0.0525723	2.42926	0.79872	0.382315	0.404148	0.0122347	8.63728	112	66	0.555466	#REF!	0	0	0	0	0	0	0	0	0	0	0	0	0	0	0	0	0	0
1230	37	37	29	0	1.22654	21.4369	5.55128	7.27564	3.65192	2.54725	74.6019	0.240417	1.98341	2.51133	0.226537	42.8544	0.291586	1.49773	0.0464078	162.952	0.144337	6.75728	2.16613	1.17702	0.942913	0.0684142	7.11845	120	74	2.77961	#REF!	0	0	0	0	0	0	0	0	0	0	0	0	0	0	0	0	0	0
1231	37	37	31	0	1.33005	29.6891	15.8088	13.4264	3.85285	2.98808	84.2487	0.287902	2.4207	3.69171	0.46114	47.9508	0.259326	1.84508	0.0703368	136.661	0.199741	8.82124	2.31886	1.37073	1.87917	0.142461	6.06041	128	79	8.71658	#REF!	0	0	0	0	0	0	0	0	0	0	0	0	0	0	0	0	0	0
1232	37	37	32	0	3.8	178	16	16	12.2	9.5	317	0.6	4.25758	3.83843	0.827511	86	0.144978	2.05677	0.0570524	153.552	0.5	10.19	7.5	4.2	31.0246	0.0932969	7.15515	114.138	68.5783	11.3926	#REF!	0	0	0	0	0	0	0	0	0	0	0	0	0	0	0	0	0	0
1233	37	37	33	0	1.54429	40.7778	8.28594	10.0932	4.1878	3.49222	103.017	0.284953	1.28742	2.45714	0.179365	50.9079	0.112222	2.22	0.0449365	164.239	0.195397	10.4349	2.76541	1.73111	19.1524	0.119349	8.75	128	79	16.3075	#REF!	0	0	0	0	0	0	0	0	0	0	0	0	0	0	0	0	0	0
1234	37	37	32	0	3.2	65	9	17	6.1	8.5	217	0.39	0.683852	2.1279	0.47541	96	0.627869	3.7	0.0390164	286	0.4	24	5.8	4.7	21.8423	0.0939344	11.84	161	116	11.382	#REF!	0	0	0	0	0	0	0	0	0	0	0	0	0	0	0	0	0	0
1235	37	37	32	0	1.38117	31.6494	11.7742	14.1032	4.95032	3.43831	91.7208	0.514065	4.00529	2.52597	0.25974	47.9935	0.533766	1.60584	0.0477273	140.86	0.188312	7.44805	2.43165	1.62338	17.6636	0.343377	6.2687	110.046	65.0769	14.2948	#REF!	0	0	0	0	0	0	0	0	0	0	0	0	0	0	0	0	0	0
1236	37	37	32	0	1.38117	31.6494	11.7742	14.1032	4.95032	3.43831	91.7208	0.514065	4.00529	2.52597	0.25974	47.9935	0.533766	1.60584	0.0477273	140.86	0.188312	7.44805	2.43165	1.62338	17.6636	0.31	6.2687	110.046	65.0769	14.2948	#REF!	0	0	0	0	0	0	0	0	0	0	0	0	0	0	0	0	0	0
1237	37	37	33	0	1.90526	52.8026	7.55263	10.3289	4.70526	4.62895	133.263	0.316974	0.923553	1.09211	0.480573	52.6842	0.498684	1.86053	0.0142105	179.013	0.231579	10.0789	3.48421	2.24474	11.1104	0.163816	7.09026	151	102	10.2289	#REF!	0	0	0	0	0	0	0	0	0	0	0	0	0	0	0	0	0	0
1238	37	37	34	0	2.20667	64.8963	9.51111	12.1333	5.60741	5.44148	156.274	0.370815	0.596889	0.340741	0.480573	58.0074	0.28963	2.92889	0.0476296	196.274	0.300741	12.6815	4.00519	2.52741	2.95689	0.196444	8.00881	140	10	59.7326	#REF!	0	0	0	0	0	0	0	0	0	0	0	0	0	0	0	0	0	0
1239	41	41	25	0	0.443836	8.56164	2.31507	3.05088	1.37652	0.958904	24.3659	0.0917025	0.859538	0.960861	0.614481	14.4247	0.0320939	0.51272	0.0299609	183	0.0716243	2.63992	0.767251	0.424266	35.2231	0.036184	9.22	96	49	2.01977	#REF!	0	0	0	0	0	0	0	0	0	0	0	0	0	0	0	0	0	0
1240	41	41	28	0	1.16351	23.891	8.22275	8.45024	3.80047	2.91517	81.0948	0.230711	3.74268	2.70616	0.42654	38.0237	0.453081	1.40664	0.0548341	182.005	0.165877	5.94787	2.06093	1.42607	8.6781	0.188957	7.87815	86	65	22.5052	#REF!	0	0	0	0	0	0	0	0	0	0	0	0	0	0	0	0	0	0
1241	41	41	32	0	1.40131	33.9454	7.99783	9.64783	4.44524	3.18974	89.3341	0.306948	4.25758	3.83843	0.827511	52.2096	0.144978	2.05677	0.0570524	153.552	0.184716	10.19	2.44004	1.52969	31.0246	0.0932969	7.15515	104	55	11.3926	#REF!	0	0	0	0	0	0	0	0	0	0	0	0	0	0	0	0	0	0
1242	41	41	34	0	1.68125	48.9375	10.8914	13.0063	4.66515	3.90572	114.68	0.320876	2.29042	1.36017	0.622881	50.9047	0.124153	2.49015	0.071303	169.481	0.25911	12.0085	2.97227	1.9053	30.4838	0.129311	7.65005	117	61	18.0063	#REF!	0	0	0	0	0	0	0	0	0	0	0	0	0	0	0	0	0	0
1243	41	41	28	0	1.16327	23.1728	6.0463	7.30247	3.25278	2.81481	77.2623	0.199136	2.72966	3.40741	0.169753	38.7747	0.437346	1.38056	0.065463	249	0.145062	5.88272	2.07747	1.29506	6.87568	0.077716	11.92	128	69	6.10556	#REF!	0	0	0	0	0	0	0	0	0	0	0	0	0	0	0	0	0	0
1244	41	41	31	0	1.33005	29.6891	15.8088	13.4264	3.85285	2.98808	84.2487	0.287902	2.4207	3.69171	0.46114	47.9508	0.259326	1.84508	0.0703368	136.661	0.199741	8.82124	2.31886	1.37073	1.87917	0.142461	6.06041	128	71	8.71658	#REF!	0	0	0	0	0	0	0	0	0	0	0	0	0	0	0	0	0	0
1245	41	41	33	0	1.54429	40.7778	8.28594	10.0932	4.1878	3.49222	103.017	0.284953	1.28742	2.45714	0.179365	50.9079	0.112222	2.22	0.0449365	164.239	0.195397	10.4349	2.76541	1.73111	19.1524	0.119349	7.43529	126	76	16.3075	#REF!	0	0	0	0	0	0	0	0	0	0	0	0	0	0	0	0	0	0
1246	38	38	26	0	0.708369	12.5451	4.80472	4.74678	1.93884	1.57682	41.6202	0.118691	1.58837	1.57511	0.553648	22.4185	0.107511	0.725107	0.0589056	232	0.0796137	3.14592	1.28879	0.728326	20.4745	0.121137	11.27	109	67.1559	7.64914	#REF!	0	0	0	0	0	0	0	0	0	0	0	0	0	0	0	0	0	0
1247	38	38	30	0	1.3763	26.9566	5.6533	8.13754	4.16571	2.9896	84.237	0.32408	2.91316	3.18786	0.0635838	48.0058	0.355491	1.76098	0.0331214	147.356	0.15578	8.56647	2.37812	1.39277	1.14321	0.0463295	6.84211	115	68.0835	3.35376	#REF!	0	0	0	0	0	0	0	0	0	0	0	0	0	0	0	0	0	0
1248	38	38	34	0	1.68125	48.9375	10.8914	13.0063	4.66515	3.90572	114.68	0.320876	2.29042	1.36017	0.622881	50.9047	0.124153	2.49015	0.071303	169.481	0.25911	12.0085	2.97227	1.9053	30.4838	0.129311	7.65005	126	73	18.0063	#REF!	0	0	0	0	0	0	0	0	0	0	0	0	0	0	0	0	0	0
1249	38	38	29	0	1.36583	25.9799	7.9799	10.8442	4.70151	3.09548	95.1055	0.27191	2.81921	5.43216	0.0703518	46.4221	0.233668	1.59548	0.12608	162.698	0.164322	7.20101	2.39548	1.49849	35.2231	0.253166	7.42633	127	72	14.7035	#REF!	0	0	0	0	0	0	0	0	0	0	0	0	0	0	0	0	0	0
1250	36	36	26	0	0.477119	8.01412	2.32394	3.22817	1.36845	1.0904	27.2994	0.0800563	1.11586	2.72881	0.659399	17.7994	0.089548	0.641808	0.0302825	233	0.0700565	2.96045	0.838655	0.451695	35.2231	0.0409322	8.5	122	77	0.831356	#REF!	0	0	0	0	0	0	0	0	0	0	0	0	0	0	0	0	0	0
1251	36	36	29	0	1.36583	25.9799	7.9799	10.8442	4.70151	3.09548	95.1055	0.27191	2.81921	5.43216	0.0703518	46.4221	0.233668	1.59548	0.12608	162.698	0.164322	7.20101	2.39548	1.49849	35.2231	0.253166	7.42633	106	70	14.7035	#REF!	0	0	0	0	0	0	0	0	0	0	0	0	0	0	0	0	0	0
1252	36	36	31	0	1.31048	30.1895	5.92742	7.375	3.28589	3.07661	83.1129	0.218024	2.1553	3.57661	0.0443548	49.0806	0.285081	1.78105	0.0158468	146.492	0.174597	9.05242	2.30643	1.42137	32.3745	0.0445968	6.33754	109	74	3.68629	#REF!	0	0	0	0	0	0	0	0	0	0	0	0	0	0	0	0	0	0
1253	36	36	33	0	3.3	172	13	21	8.2	8.4	269	0.54	1.6118	3.1864	0.0831234	84	0.206297	4.4	0.0572796	216	0.6	10.3098	6.1	3.8	12.0932	0.119547	8.96	106	71	8.00882	#REF!	0	0	0	0	0	0	0	0	0	0	0	0	0	0	0	0	0	0
1254	39	39	25	0	0.459325	6.80064	4.17817	3.56822	1.24815	0.871383	24.635	0.088427	0.97192	1.6045	0.633441	14.3248	0.0530547	0.514469	0.0055627	211.492	0.0525723	2.42926	0.79872	0.382315	0.404148	0.0122347	8.63728	98	57	0.555466	#REF!	0	0	0	0	0	0	0	0	0	0	0	0	0	0	0	0	0	0
1255	39	39	29	0	1.22654	21.4369	5.55128	7.27564	3.65192	2.54725	74.6019	0.240417	1.98341	2.51133	0.226537	42.8544	0.291586	1.49773	0.0464078	162.952	0.144337	6.75728	2.16613	1.17702	0.942913	0.0684142	7.11845	103	60	2.77961	#REF!	0	0	0	0	0	0	0	0	0	0	0	0	0	0	0	0	0	0
1256	39	39	33	0	1.54429	40.7778	8.28594	10.0932	4.1878	3.49222	103.017	0.284953	1.28742	2.45714	0.179365	50.9079	0.112222	2.22	0.0449365	164.239	0.195397	10.4349	2.76541	1.73111	19.1524	0.119349	7.43529	105	56	16.3075	#REF!	0	0	0	0	0	0	0	0	0	0	0	0	0	0	0	0	0	0
1257		51	25	0	1.05349	14.2442	4.08046	4.45977	2.13256	2.12209	56.186	0.162558	2.60535	2.2093	1.48608	35.8837	0.351163	0.948837	0.0718754	188.549	0.111628	4.63953	1.78444	0.862791	503.2	0.88	7.71558	109.807	64.0702	49.2	#REF!	0	0	0	0	0	0	0	0	0	0	0	0	0	0	0	0	0	0
1258		51	26	0	0.5475	7.4625	2.05	2.3875	1.12375	1.15	30.0375	0.086375	0.612525	1.4625	0.480573	16.175	0.07375	0.4	0.0254115	246.062	0.0525	1.8375	1.01235	0.51625	12.358	0.00625	9.97663	133	73	0.32875	#REF!	0	0	0	0	0	0	0	0	0	0	0	0	0	0	0	0	0	0
1259		51	28	0	4.2	52	8	12	7.6	9.7	225	0.64	4.84654	5.20952	0.0952381	87	0.806667	1.47714	0.0300952	254	0.2	6.99048	7.2	4.6	0.260667	0.307429	10.17	108.452	64	7.97048	#REF!	0	0	0	0	0	0	0	0	0	0	0	0	0	0	0	0	0	0
1260		51	30	0	3.5	47	8	12	7.5	9.1	212	0.51	3.22254	1.70248	0.330579	76	0.594215	4.6	0.121818	164.336	0.3	21	6.6	5	391.03	0.69	7.4124	111.765	67.4902	127.8	#REF!	0	0	0	0	0	0	0	0	0	0	0	0	0	0	0	0	0	0
1261		51	31	0	1.4697	34.2424	10.7879	15.2121	3.23636	3.37879	97.5758	0.209394	3.55212	4.06061	0.480573	55.5758	0.978788	1.24242	0.0387879	151.303	0.2	6.36364	2.68182	1.64242	2.20485	0.106667	5.67303	127	69	12.7485	#REF!	0	0	0	0	0	0	0	0	0	0	0	0	0	0	0	0	0	0
1262		114	25	0	4	61	10	18	7.8	8.8	232	0.62	0.97192	1.6045	0.633441	107	0.0530547	4	1.27	241	0.3	20	6.8	4.5	0.404148	0.0122347	12.45	112.286	66.8726	0.555466	#REF!	0	0	0	0	0	0	0	0	0	0	0	0	0	0	0	0	0	0
1263		114	27	0	0.783857	11.13	3.09375	4.125	2.21205	1.60269	45.4753	0.14192	1.76636	1.50673	0.0313901	29.5157	0.274439	1.01031	0.023991	211	0.0878924	5.30045	1.3125	0.700448	0.0474439	0.0146188	7.76592	110	71	2.43812	#REF!	0	0	0	0	0	0	0	0	0	0	0	0	0	0	0	0	0	0
1264		114	31	0	1.33005	29.6891	15.8088	13.4264	3.85285	2.98808	84.2487	0.287902	2.4207	3.69171	0.46114	47.9508	0.259326	1.84508	0.0703368	136.661	0.199741	8.82124	2.31886	1.37073	1.87917	0.142461	6.06041	107	67	8.71658	#REF!	0	0	0	0	0	0	0	0	0	0	0	0	0	0	0	0	0	0
1265		114	33	0	1.54429	40.7778	8.28594	10.0932	4.1878	3.49222	103.017	0.284953	1.28742	2.45714	0.179365	50.9079	0.112222	2.22	0.0449365	164.239	0.195397	10.4349	2.76541	1.73111	19.1524	0.119349	7.43529	105	62	16.3075	#REF!	0	0	0	0	0	0	0	0	0	0	0	0	0	0	0	0	0	0
1266	39	39	25	0	0.232222	4.11111	1.02222	1.02222	0.54	0.57	14.2778	0.0456667	0.269	0.744444	0.480573	6	0.13	0.0511111	0.0254115	208	0.0244444	0.244444	0.413333	0.29	1.80744	0.0125556	7.42	120	75	1.59556	#REF!	0	0	0	0	0	0	0	0	0	0	0	0	0	0	0	0	0	0
1267	39	39	29	0	1.47429	27.3143	5.42857	7.68571	3.44571	3.61143	89.8571	0.217429	2.01643	1.62857	0.480573	49.5429	1.76571	0.731429	0.0254115	154.2	0.162857	2.28571	2.68	1.62286	9.87714	0.186078	7.138	124	82	21.4145	#REF!	0	0	0	0	0	0	0	0	0	0	0	0	0	0	0	0	0	0
1268	39	39	33	0	1.90526	52.8026	7.55263	10.3289	4.70526	4.62895	133.263	0.316974	0.923553	1.09211	0.480573	52.6842	0.498684	1.86053	0.0142105	179.013	0.231579	10.0789	3.48421	2.24474	11.1104	0.163816	7.09026	121	71	10.2289	#REF!	0	0	0	0	0	0	0	0	0	0	0	0	0	0	0	0	0	0
1269	39	39	28	0	1.16327	23.1728	6.0463	7.30247	3.25278	2.81481	77.2623	0.199136	2.72966	3.40741	0.169753	38.7747	0.437346	1.38056	0.065463	170.328	0.145062	5.88272	2.07747	1.29506	6.87568	0.077716	7.53512	95	55	6.10556	#REF!	0	0	0	0	0	0	0	0	0	0	0	0	0	0	0	0	0	0
1270	39	39	30	0	1.3763	26.9566	5.6533	8.13754	4.16571	2.9896	84.237	0.32408	2.91316	3.18786	0.0635838	48.0058	0.355491	1.76098	0.0331214	147.356	0.15578	8.56647	2.37812	1.39277	1.14321	0.0463295	6.84211	95	55	3.35376	#REF!	0	0	0	0	0	0	0	0	0	0	0	0	0	0	0	0	0	0
1271	39	39	32	0	1.40131	33.9454	7.99783	9.64783	4.44524	3.18974	89.3341	0.306948	4.25758	3.83843	0.827511	52.2096	0.144978	2.05677	0.0570524	153.552	0.184716	10.19	2.44004	1.52969	31.0246	0.0932969	7.15515	107	67	11.3926	#REF!	0	0	0	0	0	0	0	0	0	0	0	0	0	0	0	0	0	0
1272	39	39	33	0	3.3	132	15	21	9.6	8.8	326	0.63	1.28742	2.45714	0.179365	142	6.6	2.22	0.0449365	164.239	0.5	10.4349	6.3	4	19.1524	0.119349	7.43529	113.962	69.1021	16.3075	#REF!	0	0	0	0	0	0	0	0	0	0	0	0	0	0	0	0	0	0
1273	39	39	34	0	1.68125	48.9375	10.8914	13.0063	4.66515	3.90572	114.68	0.320876	2.29042	1.36017	0.622881	50.9047	0.124153	2.49015	0.071303	169.481	0.25911	12.0085	2.97227	1.9053	30.4838	0.129311	7.65005	105	59	18.0063	#REF!	0	0	0	0	0	0	0	0	0	0	0	0	0	0	0	0	0	0
1274	39	39	25	0	0.443836	8.56164	2.31507	3.05088	1.37652	0.958904	24.3659	0.0917025	0.859538	0.960861	0.614481	14.4247	0.0320939	0.51272	0.0299609	220.077	0.0716243	2.63992	0.767251	0.424266	35.2231	0.036184	8.97585	100	62	2.01977	#REF!	0	0	0	0	0	0	0	0	0	0	0	0	0	0	0	0	0	0
1275	39	39	30	0	1.28221	30.6346	6.38278	7.90431	3.71683	3.0399	89.6635	0.234519	2.02554	2.47596	0.394231	42.5769	0.4125	1.60577	0.038125	144.01	0.155769	7.71154	2.31943	1.52981	63.7678	0.300577	6.72562	112	66	36.1832	#REF!	0	0	0	0	0	0	0	0	0	0	0	0	0	0	0	0	0	0
1276	39	39	32	0	1.63502	39.1308	6.54008	8.79747	4.3789	3.74768	110.823	0.297975	2.16199	4.85654	0.0253165	58.9156	0.236709	2.16034	0.03	163.903	0.204219	10.3333	2.91548	1.75105	18.979	0.14654	6.92844	97	59	15.4996	#REF!	0	0	0	0	0	0	0	0	0	0	0	0	0	0	0	0	0	0
1277	39	39	25	0	1.05349	14.2442	4.08046	4.45977	2.13256	2.12209	56.186	0.162558	2.60535	2.2093	1.48608	35.8837	0.351163	0.948837	0.0718754	188.549	0.111628	4.63953	1.78444	0.862791	5.85116	0.0102326	7.71558	108	62	0.572093	#REF!	0	0	0	0	0	0	0	0	0	0	0	0	0	0	0	0	0	0
1278	39	39	29	0	1.01765	23.049	119.902	157.294	3.57745	2.81471	63.549	0.256667	7.20664	4.69608	0.27451	41.8137	0.417647	1.29412	0.149216	145.825	0.285294	6.85294	1.83824	1.21275	31.8623	0.192843	7.29363	94	55	6.29608	#REF!	0	0	0	0	0	0	0	0	0	0	0	0	0	0	0	0	0	0
1279	39	39	33	0	1.07707	28.9809	6.45342	7.75155	4.49876	2.73057	65.9618	0.391863	4.94124	2.84076	1.48608	34.6561	0.119108	1.47197	0.112357	140.205	0.124841	7.15287	1.90121	1.25032	119.454	0.342229	5.82013	103	56	22.186	#REF!	0	0	0	0	0	0	0	0	0	0	0	0	0	0	0	0	0	0
1280	29	29	29	0	3.5	21.4369	9	14	6.4	2.54725	74.6019	0.5	1.98341	2.51133	0.226537	188	0.291586	3.6	0.0464078	224	0.144337	19	5.8	1.17702	0.942913	0.0684142	14.93	113.595	67.7938	2.77961	#REF!	0	0	0	0	0	0	0	0	0	0	0	0	0	0	0	0	0	0
1281	36	36	26	0	0.5475	7.4625	2.05	2.3875	1.12375	1.15	30.0375	0.086375	0.612525	1.4625	0.480573	16.175	0.07375	0.4	0.0254115	246.062	0.0525	1.8375	1.01235	0.51625	12.358	0.00625	9.97663	137	76	0.32875	#REF!	0	0	0	0	0	0	0	0	0	0	0	0	0	0	0	0	0	0
1282	36	36	28	0	1.02	17.2571	5.25	7.08333	2.44857	1.99143	49.4	0.159429	0.223029	2.74286	0.4	28.9714	0.857143	0.722857	0.0254115	173.194	0.117143	3.45714	1.80286	0.865714	0.318286	0.166286	6.128	132	85	7.29714	#REF!	0	0	0	0	0	0	0	0	0	0	0	0	0	0	0	0	0	0
1283	36	36	30	0	1.54318	37.8409	7.47727	8.52273	3.50909	3.82727	98.8864	0.249545	0.611364	2.52273	0.480573	52.4773	1.14318	1.20682	0.0254115	143.455	0.181818	6.09091	2.80682	1.79091	11.1104	0.875	6.08	131	80	24.9273	#REF!	0	0	0	0	0	0	0	0	0	0	0	0	0	0	0	0	0	0
1284	36	36	32	0	1.5	36.2459	6.72131	8.2459	3.4623	4.04426	96.9672	0.248361	0.683852	2.1279	0.47541	50.6885	0.627869	1.45574	0.0390164	109.213	0.177049	6.40984	2.7623	1.82623	21.8423	0.0939344	4.28934	134	75	11.382	#REF!	0	0	0	0	0	0	0	0	0	0	0	0	0	0	0	0	0	0
1285	36	36	33	0	1.90526	52.8026	7.55263	10.3289	4.70526	4.62895	133.263	0.316974	0.923553	1.09211	0.480573	52.6842	0.498684	1.86053	0.0142105	179.013	0.231579	10.0789	3.48421	2.24474	11.1104	0.163816	7.09026	112	71	10.2289	#REF!	0	0	0	0	0	0	0	0	0	0	0	0	0	0	0	0	0	0
1286	36	36	34	0	2.20667	64.8963	9.51111	12.1333	5.60741	5.44148	156.274	0.370815	0.596889	0.340741	0.480573	58.0074	0.28963	2.92889	0.0476296	196.274	0.300741	12.6815	4.00519	2.52741	2.95689	0.196444	8.00881	136	75	59.7326	#REF!	0	0	0	0	0	0	0	0	0	0	0	0	0	0	0	0	0	0
1287	38	38	28	0	1.16327	23.1728	6.0463	7.30247	3.25278	2.81481	77.2623	0.199136	2.72966	3.40741	0.169753	38.7747	0.437346	1.38056	0.065463	299	0.145062	5.88272	2.07747	1.29506	6.87568	0.077716	6.3	113.511	68.0635	6.10556	#REF!	0	0	0	0	0	0	0	0	0	0	0	0	0	0	0	0	0	0
1288	38	38	32	0	1.40131	33.9454	7.99783	9.64783	4.44524	3.18974	89.3341	0.306948	4.25758	3.83843	0.827511	52.2096	0.144978	2.05677	0.0570524	153.552	0.184716	10.19	2.44004	1.52969	31.0246	0.0932969	7.15515	102	56	11.3926	#REF!	0	0	0	0	0	0	0	0	0	0	0	0	0	0	0	0	0	0
1289	38	38	34	0	1.68125	48.9375	10.8914	13.0063	4.66515	3.90572	114.68	0.320876	2.29042	1.36017	0.622881	50.9047	0.124153	2.49015	0.071303	169.481	0.25911	12.0085	2.97227	1.9053	30.4838	0.129311	7.65005	95	62	18.0063	#REF!	0	0	0	0	0	0	0	0	0	0	0	0	0	0	0	0	0	0
1290	40	40	25	0	0.459325	6.80064	4.17817	3.56822	1.24815	0.871383	24.635	0.088427	0.97192	1.6045	0.633441	14.3248	0.0530547	0.514469	0.0055627	211.492	0.0525723	2.42926	0.79872	0.382315	0.404148	0.0122347	8.63728	115	69	0.555466	#REF!	0	0	0	0	0	0	0	0	0	0	0	0	0	0	0	0	0	0
1291	40	40	27	0	1.43871	26.3656	7.3617	9.70213	4.04149	3.5043	90.828	0.253723	3.27487	3.43011	0.0430108	53.8065	0.927957	1.7	0.0421505	266	0.170968	7.67742	2.53021	1.51828	0.388387	0.293118	7.52	107.875	65.05	71.2796	#REF!	0	0	0	0	0	0	0	0	0	0	0	0	0	0	0	0	0	0
1292	40	40	29	0	1.22654	21.4369	5.55128	7.27564	3.65192	2.54725	74.6019	0.240417	1.98341	2.51133	0.226537	42.8544	0.291586	1.49773	0.0464078	162.952	0.144337	6.75728	2.16613	1.17702	0.942913	0.0684142	7.11845	114	69	2.77961	#REF!	0	0	0	0	0	0	0	0	0	0	0	0	0	0	0	0	0	0
1293	40	40	31	0	1.33005	29.6891	15.8088	13.4264	3.85285	2.98808	84.2487	0.287902	2.4207	3.69171	0.46114	47.9508	0.259326	1.84508	0.0703368	136.661	0.199741	8.82124	2.31886	1.37073	1.87917	0.142461	6.06041	114	68	8.71658	#REF!	0	0	0	0	0	0	0	0	0	0	0	0	0	0	0	0	0	0
1294	40	40	32	0	1.40131	33.9454	7.99783	9.64783	4.44524	3.18974	89.3341	0.306948	4.25758	3.83843	0.827511	52.2096	0.144978	2.05677	0.0570524	153.552	0.184716	10.19	2.44004	1.52969	31.0246	0.0932969	7.15515	137	72	11.3926	#REF!	0	0	0	0	0	0	0	0	0	0	0	0	0	0	0	0	0	0
1295	40	40	33	0	1.07707	28.9809	6.45342	7.75155	4.49876	2.73057	65.9618	0.391863	4.94124	2.84076	1.48608	34.6561	0.119108	1.47197	0.112357	140.205	0.124841	7.15287	1.90121	1.25032	119.454	0.342229	5.82013	112.169	66.8136	22.186	#REF!	0	0	0	0	0	0	0	0	0	0	0	0	0	0	0	0	0	0
1296	40	40	34	0	1.39777	40.5475	10.4033	10.9448	5.46278	3.30056	100.508	0.354586	1.66728	1.80447	1.86592	43.4581	0.234637	2.14469	0.0540223	153.63	0.22905	9.01676	2.525	1.88827	75.9256	0.220279	7.06592	108.418	64.9815	9.64972	#REF!	0	0	0	0	0	0	0	0	0	0	0	0	0	0	0	0	0	0
1297	40	40	34	0	1.68125	48.9375	10.8914	13.0063	4.66515	3.90572	114.68	0.320876	2.29042	1.36017	0.622881	50.9047	0.124153	2.49015	0.071303	169.481	0.25911	12.0085	2.97227	1.9053	30.4838	0.129311	7.65005	111	63	18.0063	#REF!	0	0	0	0	0	0	0	0	0	0	0	0	0	0	0	0	0	0
1298	33	33	27	0	0.783857	11.13	3.09375	4.125	2.21205	1.60269	45.4753	0.14192	1.76636	1.50673	0.0313901	29.5157	0.274439	1.01031	0.023991	211	0.0878924	5.30045	1.3125	0.700448	0.0474439	0.0146188	7.76592	114	63	2.43812	#REF!	0	0	0	0	0	0	0	0	0	0	0	0	0	0	0	0	0	0
1299	33	33	28	0	1.16351	23.891	8.22275	8.45024	3.80047	2.91517	81.0948	0.230711	3.74268	2.70616	0.42654	38.0237	0.453081	1.40664	0.0548341	95	0.165877	5.94787	2.06093	1.42607	8.6781	0.188957	8.25	123	67	22.5052	#REF!	0	0	0	0	0	0	0	0	0	0	0	0	0	0	0	0	0	0
1300	33	33	29	0	1.36583	25.9799	7.9799	10.8442	4.70151	3.09548	95.1055	0.27191	2.81921	5.43216	0.0703518	46.4221	0.233668	1.59548	0.12608	162.698	0.164322	7.20101	2.39548	1.49849	35.2231	0.253166	7.42633	129	93	14.7035	#REF!	0	0	0	0	0	0	0	0	0	0	0	0	0	0	0	0	0	0
1301	33	33	31	0	1.31048	30.1895	5.92742	7.375	3.28589	3.07661	83.1129	0.218024	2.1553	3.57661	0.0443548	49.0806	0.285081	1.78105	0.0158468	146.492	0.174597	9.05242	2.30643	1.42137	32.3745	0.0445968	6.33754	122	68	3.68629	#REF!	0	0	0	0	0	0	0	0	0	0	0	0	0	0	0	0	0	0
1302	33	33	32	0	1.63502	39.1308	6.54008	8.79747	4.3789	3.74768	110.823	0.297975	2.16199	4.85654	0.0253165	58.9156	0.236709	2.16034	0.03	163.903	0.204219	10.3333	2.91548	1.75105	18.979	0.14654	6.92844	124	68	15.4996	#REF!	0	0	0	0	0	0	0	0	0	0	0	0	0	0	0	0	0	0
1303	33	33	33	0	3.9	212	17	20	10	9.2	335	0.6	1.6118	3.1864	0.0831234	70	0.206297	4.1	0.0572796	114	0.5	21	6.4	5.1	12.0932	0.119547	9.74	109.545	66.3455	8.00882	#REF!	0	0	0	0	0	0	0	0	0	0	0	0	0	0	0	0	0	0
1304		38	28	0	1.16351	23.891	8.22275	8.45024	3.80047	2.91517	81.0948	0.230711	3.74268	2.70616	0.42654	38.0237	0.453081	1.40664	0.0548341	182.005	0.165877	5.94787	2.06093	1.42607	8.6781	0.188957	7.87815	108.277	65.2197	22.5052	#REF!	0	0	0	0	0	0	0	0	0	0	0	0	0	0	0	0	0	0
1305	38	38	26	0	0.477119	8.01412	2.32394	3.22817	1.36845	1.0904	27.2994	0.0800563	1.11586	31	0.659399	17.7994	0.089548	0.641808	0.0302825	207.223	0.0700565	2.96045	0.838655	0.451695	35.2231	0.0409322	8.18288	107.919	64.5369	0.831356	#REF!	0	0	0	0	0	0	0	0	0	0	0	0	0	0	0	0	0	0
1306	38	38	28	0	1.16351	23.891	8.22275	8.45024	3.80047	2.91517	81.0948	0.230711	3.74268	2.70616	0.42654	38.0237	0.453081	1.40664	0.0548341	182.005	0.165877	5.94787	2.06093	1.42607	8.6781	0.188957	7.87815	91	53	22.5052	#REF!	0	0	0	0	0	0	0	0	0	0	0	0	0	0	0	0	0	0
1307	38	38	32	0	1.63502	39.1308	6.54008	8.79747	4.3789	3.74768	110.823	0.297975	2.16199	4.85654	0.0253165	58.9156	0.236709	2.16034	0.03	163.903	0.204219	10.3333	2.91548	1.75105	18.979	0.14654	6.92844	106	65	15.4996	#REF!	0	0	0	0	0	0	0	0	0	0	0	0	0	0	0	0	0	0
1308	40	40	25	0	0.459325	6.80064	4.17817	3.56822	1.24815	0.871383	24.635	0.088427	0.97192	1.6045	0.633441	14.3248	0.0530547	0.514469	0.0055627	211.492	0.0525723	2.42926	0.79872	0.382315	0.404148	0.0122347	8.63728	122	68	0.555466	#REF!	0	0	0	0	0	0	0	0	0	0	0	0	0	0	0	0	0	0
1309	40	40	28	0	1.16327	23.1728	6.0463	7.30247	3.25278	2.81481	77.2623	0.199136	2.72966	3.40741	0.169753	38.7747	0.437346	1.38056	0.065463	170.328	0.145062	5.88272	2.07747	1.29506	6.87568	0.077716	7.53512	129	73	6.10556	#REF!	0	0	0	0	0	0	0	0	0	0	0	0	0	0	0	0	0	0
1310	40	40	33	0	1.54429	40.7778	8.28594	10.0932	4.1878	3.49222	103.017	0.284953	1.28742	2.45714	0.179365	50.9079	0.112222	2.22	0.0449365	164.239	0.195397	10.4349	2.76541	1.73111	19.1524	0.119349	7.43529	127	73	16.3075	#REF!	0	0	0	0	0	0	0	0	0	0	0	0	0	0	0	0	0	0
1311	38	38	27	0	0.889062	16.1745	4.48312	5.93506	2.83013	2.07031	55.4323	0.174	3.53231	2.06771	0.549479	30.1276	0.239844	1.05417	0.0538802	195.672	0.115365	4.60156	1.56394	0.988281	1.09677	0.109609	8.20555	107	56	6.24062	#REF!	0	0	0	0	0	0	0	0	0	0	0	0	0	0	0	0	0	0
1312	38	38	31	0	1.33005	29.6891	15.8088	13.4264	3.85285	2.98808	84.2487	0.287902	2.4207	3.69171	0.46114	47.9508	0.259326	1.84508	0.0703368	136.661	0.199741	8.82124	2.31886	1.37073	1.87917	0.142461	6.06041	102	58	8.71658	#REF!	0	0	0	0	0	0	0	0	0	0	0	0	0	0	0	0	0	0
1313	38	38	33	0	1.54429	40.7778	8.28594	10.0932	4.1878	3.49222	103.017	0.284953	1.28742	2.45714	0.179365	50.9079	0.112222	2.22	0.0449365	164.239	0.195397	10.4349	2.76541	1.73111	19.1524	0.119349	7.43529	90	52	16.3075	#REF!	0	0	0	0	0	0	0	0	0	0	0	0	0	0	0	0	0	0
1314	41	41	25	0	0.443836	8.56164	2.31507	3.05088	1.37652	0.958904	24.3659	0.0917025	0.859538	0.960861	0.614481	14.4247	0.0320939	0.51272	0.0299609	197	0.0716243	2.63992	0.767251	0.424266	35.2231	0.036184	10.56	107.473	64.3937	2.01977	#REF!	0	0	0	0	0	0	0	0	0	0	0	0	0	0	0	0	0	0
1315	41	41	27	0	0.783857	11.13	3.09375	4.125	2.21205	1.60269	45.4753	0.14192	1.76636	1.50673	0.0313901	29.5157	0.274439	1.01031	0.023991	211	0.0878924	5.30045	1.3125	0.700448	0.0474439	0.0146188	7.76592	90	50	2.43812	#REF!	0	0	0	0	0	0	0	0	0	0	0	0	0	0	0	0	0	0
1316	41	41	29	0	1.36583	25.9799	7.9799	10.8442	4.70151	3.09548	95.1055	0.27191	2.81921	5.43216	0.0703518	46.4221	0.233668	1.59548	0.12608	162.698	0.164322	7.20101	2.39548	1.49849	35.2231	0.253166	7.42633	92	54	14.7035	#REF!	0	0	0	0	0	0	0	0	0	0	0	0	0	0	0	0	0	0
1317	41	41	31	0	1.31048	30.1895	5.92742	7.375	3.28589	3.07661	83.1129	0.218024	2.1553	3.57661	0.0443548	49.0806	0.285081	1.78105	0.0158468	146.492	0.174597	9.05242	2.30643	1.42137	32.3745	0.0445968	6.33754	97	55	3.68629	#REF!	0	0	0	0	0	0	0	0	0	0	0	0	0	0	0	0	0	0
1318	41	41	33	0	1.69874	46.9169	6.72932	9.41103	4.68216	4.14055	118.806	0.32098	1.6118	3.1864	0.0831234	54.9849	0.206297	2.15214	0.0572796	167.727	0.230479	10.3098	3.02325	1.93098	12.0932	0.119547	7.41531	95	56	8.00882	#REF!	0	0	0	0	0	0	0	0	0	0	0	0	0	0	0	0	0	0
1319		37	28	0	1.16327	23.1728	6.0463	7.30247	3.25278	2.81481	77.2623	0.199136	2.72966	3.40741	0.169753	38.7747	0.437346	1.38056	0.065463	170.328	0.145062	5.88272	2.07747	1.29506	6.87568	0.077716	7.53512	113.511	68.0635	6.10556	#REF!	0	0	0	0	0	0	0	0	0	0	0	0	0	0	0	0	0	0
1320	37	37	25	0	0.459325	6.80064	4.17817	3.56822	1.24815	0.871383	24.635	0.088427	0.97192	1.6045	0.633441	14.3248	0.0530547	0.514469	0.0055627	211.492	0.0525723	2.42926	0.79872	0.382315	0.404148	0.0122347	8.63728	112	71	0.555466	#REF!	0	0	0	0	0	0	0	0	0	0	0	0	0	0	0	0	0	0
1321	37	37	29	0	1.22654	21.4369	5.55128	7.27564	3.65192	2.54725	74.6019	0.240417	1.98341	2.51133	0.226537	42.8544	0.291586	1.49773	0.0464078	162.952	0.144337	6.75728	2.16613	1.17702	0.942913	0.0684142	7.11845	125	79	2.77961	#REF!	0	0	0	0	0	0	0	0	0	0	0	0	0	0	0	0	0	0
1322	37	37	32	0	3.3	86	6	11	4	8.1	224	0.48	4.25758	3.83843	0.827511	76	0.144978	3.6	0.0570524	241	0.4	21	5.5	2.7	31.0246	0.0932969	12.29	114.138	68.5783	11.3926	#REF!	0	0	0	0	0	0	0	0	0	0	0	0	0	0	0	0	0	0
1323	37	37	33	0	1.54429	40.7778	8.28594	10.0932	4.1878	3.49222	103.017	0.284953	1.28742	2.45714	0.179365	50.9079	0.112222	2.22	0.0449365	164.239	0.195397	10.4349	2.76541	1.73111	19.1524	0.119349	7.43529	109	73	16.3075	#REF!	0	0	0	0	0	0	0	0	0	0	0	0	0	0	0	0	0	0
1324	39	39	29	0	1.22654	21.4369	5.55128	7.27564	3.65192	2.54725	74.6019	0.240417	1.98341	2.51133	0.226537	42.8544	0.291586	1.49773	0.0464078	162.952	0.144337	6.75728	2.16613	1.17702	0.942913	0.0684142	7.11845	106	58	2.77961	#REF!	0	0	0	0	0	0	0	0	0	0	0	0	0	0	0	0	0	0
1325	39	39	32	0	1.40131	33.9454	7.99783	9.64783	4.44524	3.18974	89.3341	0.306948	4.25758	3.83843	0.827511	52.2096	0.144978	2.05677	0.0570524	153.552	0.184716	10.19	2.44004	1.52969	31.0246	0.0932969	7.15515	103	61	11.3926	#REF!	0	0	0	0	0	0	0	0	0	0	0	0	0	0	0	0	0	0
1326	40	40	26	0	0.708369	12.5451	4.80472	4.74678	1.93884	1.57682	41.6202	0.118691	1.58837	1.57511	0.553648	22.4185	0.107511	0.725107	0.0589056	209.319	0.0796137	3.14592	1.28879	0.728326	20.4745	0.121137	8.9174	105	56	7.64914	#REF!	0	0	0	0	0	0	0	0	0	0	0	0	0	0	0	0	0	0
1327	40	40	30	0	1.3763	26.9566	5.6533	8.13754	4.16571	2.9896	84.237	0.32408	2.91316	3.18786	0.0635838	48.0058	0.355491	1.76098	0.0331214	147.356	0.15578	8.56647	2.37812	1.39277	1.14321	0.0463295	6.84211	99	54	3.35376	#REF!	0	0	0	0	0	0	0	0	0	0	0	0	0	0	0	0	0	0
1328	40	40	33	0	1.54429	40.7778	8.28594	10.0932	4.1878	3.49222	103.017	0.284953	1.28742	2.45714	0.179365	50.9079	0.112222	2.22	0.0449365	164.239	0.195397	10.4349	2.76541	1.73111	19.1524	0.119349	7.43529	106	58	16.3075	#REF!	0	0	0	0	0	0	0	0	0	0	0	0	0	0	0	0	0	0
1329		39	29	0	1.36583	25.9799	7.9799	10.8442	4.70151	3.09548	95.1055	0.27191	2.81921	5.43216	0.0703518	46.4221	0.233668	1.59548	0.12608	162.698	0.164322	7.20101	2.39548	1.49849	35.2231	0.253166	7.42633	108.341	65.6698	14.7035	#REF!	0	0	0	0	0	0	0	0	0	0	0	0	0	0	0	0	0	0
1330	39	39	25	0	0.443836	8.56164	2.31507	3.05088	1.37652	0.958904	24.3659	0.0917025	0.859538	0.960861	0.614481	14.4247	0.0320939	0.51272	0.0299609	271	0.0716243	2.63992	0.767251	0.424266	35.2231	0.036184	13.07	113	69	2.01977	#REF!	0	0	0	0	0	0	0	0	0	0	0	0	0	0	0	0	0	0
1331	39	39	31	0	1.31048	30.1895	5.92742	7.375	3.28589	3.07661	83.1129	0.218024	2.1553	3.57661	0.0443548	49.0806	0.285081	1.78105	0.0158468	146.492	0.174597	9.05242	2.30643	1.42137	32.3745	0.0445968	6.33754	114	66	3.68629	#REF!	0	0	0	0	0	0	0	0	0	0	0	0	0	0	0	0	0	0
1332	39	39	33	0	1.69874	46.9169	6.72932	9.41103	4.68216	4.14055	118.806	0.32098	1.6118	3.1864	0.0831234	54.9849	0.206297	2.15214	0.0572796	167.727	0.230479	10.3098	3.02325	1.93098	12.0932	0.119547	7.41531	109	90	8.00882	#REF!	0	0	0	0	0	0	0	0	0	0	0	0	0	0	0	0	0	0
1333	39	39	26	0	0.708369	12.5451	4.80472	4.74678	1.93884	1.57682	41.6202	0.118691	1.58837	1.57511	0.553648	22.4185	0.107511	0.725107	0.0589056	209.319	0.0796137	3.14592	1.28879	0.728326	20.4745	0.121137	8.9174	127	80	7.64914	#REF!	0	0	0	0	0	0	0	0	0	0	0	0	0	0	0	0	0	0
1334	39	39	26	0	0.708369	12.5451	4.80472	4.74678	1.93884	1.57682	41.6202	0.118691	1.58837	1.57511	0.553648	22.4185	0.107511	0.725107	0.0589056	209.319	0.0796137	3.14592	1.28879	0.728326	20.4745	0.121137	8.9174	113.431	67.1559	7.64914	#REF!	0	0	0	0	0	0	0	0	0	0	0	0	0	0	0	0	0	0
1335	39	39	30	0	1.3763	26.9566	5.6533	8.13754	4.16571	2.9896	84.237	0.32408	2.91316	3.18786	0.0635838	48.0058	0.355491	1.76098	0.0331214	147.356	0.15578	8.56647	2.37812	1.39277	1.14321	0.0463295	6.84211	124	73	3.35376	#REF!	0	0	0	0	0	0	0	0	0	0	0	0	0	0	0	0	0	0
1336	39	39	33	0	1.54429	40.7778	8.28594	10.0932	4.1878	3.49222	103.017	0.284953	1.28742	2.45714	0.179365	50.9079	0.112222	2.22	0.0449365	219	0.195397	10.4349	2.76541	1.73111	19.1524	0.119349	10.35	128	89	16.3075	#REF!	0	0	0	0	0	0	0	0	0	0	0	0	0	0	0	0	0	0
1337	38	38	29	0	3.9	62	7	15	5.8	8.4	202	0.43	2.01643	1.62857	0.480573	96	5.4	4.1	0.0254115	277	0.5	21	6.9	4.1	9.87714	0.186078	11.11	120.589	72.9761	21.4145	#REF!	0	0	0	0	0	0	0	0	0	0	0	0	0	0	0	0	0	0
1338	38	38	32	0	1.5	36.2459	7	13	5.8	4.04426	96.9672	0.64	0.683852	2.1279	0.47541	50.6885	0.627869	1.45574	0.0390164	109.213	0.177049	6.40984	2.7623	1.82623	21.8423	0.0939344	4.28934	133	76	11.382	#REF!	0	0	0	0	0	0	0	0	0	0	0	0	0	0	0	0	0	0
1339	38	38	34	0	2.20667	64.8963	9.51111	12.1333	5.60741	5.44148	156.274	0.370815	0.596889	0.340741	0.480573	58.0074	0.28963	2.92889	0.0476296	196.274	0.300741	12.6815	4.00519	2.52741	2.95689	0.196444	8.00881	138	76	59.7326	#REF!	0	0	0	0	0	0	0	0	0	0	0	0	0	0	0	0	0	0
1340	39	39	28	0	1.16327	23.1728	6.0463	7.30247	3.25278	2.81481	77.2623	0.199136	2.72966	3.40741	0.169753	38.7747	0.437346	1.38056	0.065463	170.328	0.145062	5.88272	2.07747	1.29506	6.87568	0.077716	7.53512	122	72	6.10556	#REF!	0	0	0	0	0	0	0	0	0	0	0	0	0	0	0	0	0	0
1341	39	39	32	0	1.40131	33.9454	7.99783	9.64783	4.44524	3.18974	89.3341	0.306948	4.25758	3.83843	0.827511	52.2096	0.144978	2.05677	0.0570524	153.552	0.184716	10.19	2.44004	1.52969	31.0246	0.0932969	7.15515	124	70	11.3926	#REF!	0	0	0	0	0	0	0	0	0	0	0	0	0	0	0	0	0	0
1342	39	39	34	0	1.68125	48.9375	10.8914	13.0063	4.66515	3.90572	114.68	0.320876	2.29042	1.36017	0.622881	50.9047	0.124153	2.49015	0.071303	169.481	0.25911	12.0085	2.97227	1.9053	30.4838	0.129311	7.65005	118	71	18.0063	#REF!	0	0	0	0	0	0	0	0	0	0	0	0	0	0	0	0	0	0
1343		40	28	0	1.16327	23.1728	6.0463	7.30247	3.25278	2.81481	77.2623	0.199136	2.72966	3.40741	0.169753	38.7747	0.437346	1.38056	0.065463	170.328	0.145062	5.88272	2.07747	1.29506	6.87568	0.077716	7.53512	113.511	68.0635	6.10556	#REF!	0	0	0	0	0	0	0	0	0	0	0	0	0	0	0	0	0	0
1344	40	40	25	0	0.459325	6.80064	4.17817	3.56822	1.24815	0.871383	24.635	0.088427	0.97192	1.6045	0.633441	14.3248	0.0530547	0.514469	0.0055627	255	0.0525723	2.42926	0.79872	0.382315	0.404148	0.0122347	7.33	111	70	0.555466	#REF!	0	0	0	0	0	0	0	0	0	0	0	0	0	0	0	0	0	0
1345	40	40	30	0	1.3763	26.9566	5.6533	8.13754	4.16571	2.9896	84.237	0.32408	2.91316	3.18786	0.0635838	48.0058	0.355491	1.76098	0.0331214	147.356	0.15578	8.56647	2.37812	1.39277	1.14321	0.0463295	6.84211	107	62	3.35376	#REF!	0	0	0	0	0	0	0	0	0	0	0	0	0	0	0	0	0	0
1346	40	40	33	0	3.5	78	12	21	8.9	8.7	273	0.54	1.28742	2.45714	0.179365	89	0.112222	4.1	0.0449365	299	0.4	22	6.2	3	19.1524	0.119349	8.21	102	58	16.3075	#REF!	0	0	0	0	0	0	0	0	0	0	0	0	0	0	0	0	0	0
1347	39	39	25	0	0.459325	6.80064	4.17817	3.56822	1.24815	0.871383	24.635	0.088427	0.97192	1.6045	0.633441	14.3248	0.0530547	0.514469	0.0055627	211.492	0.0525723	2.42926	0.79872	0.382315	0.404148	0.0122347	8.63728	105	64	0.555466	#REF!	0	0	0	0	0	0	0	0	0	0	0	0	0	0	0	0	0	0
1348	39	39	29	0	1.22654	21.4369	5.55128	7.27564	3.65192	2.54725	74.6019	0.240417	1.98341	2.51133	0.226537	42.8544	0.291586	1.49773	0.0464078	162.952	0.144337	6.75728	2.16613	1.17702	0.942913	0.0684142	7.11845	101	66	2.77961	#REF!	0	0	0	0	0	0	0	0	0	0	0	0	0	0	0	0	0	0
1349	39	39	31	0	1.33005	29.6891	15.8088	13.4264	3.85285	2.98808	84.2487	0.287902	2.4207	3.69171	0.46114	47.9508	0.259326	1.84508	0.0703368	136.661	0.199741	8.82124	2.31886	1.37073	1.87917	0.142461	6.06041	112	62	8.71658	#REF!	0	0	0	0	0	0	0	0	0	0	0	0	0	0	0	0	0	0
1350	39	39	34	0	1.68125	48.9375	10.8914	13.0063	4.66515	3.90572	114.68	0.320876	2.29042	1.36017	0.622881	50.9047	0.124153	2.49015	0.071303	169.481	0.25911	12.0085	2.97227	1.9053	30.4838	0.129311	7.65005	107	66	18.0063	#REF!	0	0	0	0	0	0	0	0	0	0	0	0	0	0	0	0	0	0
1351		39	30	0	1.3763	26.9566	5.6533	8.13754	4.16571	2.9896	84.237	0.32408	2.91316	3.18786	0.0635838	48.0058	0.355491	1.76098	0.0331214	147.356	0.15578	8.56647	2.37812	1.39277	1.14321	0.0463295	6.84211	113.465	68.0835	3.35376	#REF!	0	0	0	0	0	0	0	0	0	0	0	0	0	0	0	0	0	0
1352	39	39	27	0	0.889062	16.1745	4.48312	5.93506	2.83013	2.07031	55.4323	0.174	3.53231	2.06771	0.549479	30.1276	0.239844	1.05417	0.0538802	232	0.115365	4.60156	1.56394	0.988281	1.09677	0.109609	10.96	102	62	6.24062	#REF!	0	0	0	0	0	0	0	0	0	0	0	0	0	0	0	0	0	0
1353	39	39	32	0	1.40131	33.9454	7.99783	9.64783	4.44524	3.18974	89.3341	0.306948	4.25758	3.83843	0.827511	52.2096	0.144978	2.05677	0.0570524	153.552	0.184716	10.19	2.44004	1.52969	31.0246	0.0932969	7.15515	107	67	11.3926	#REF!	0	0	0	0	0	0	0	0	0	0	0	0	0	0	0	0	0	0
1354	38	38	28	0	1.16327	23.1728	6.0463	7.30247	3.25278	2.81481	77.2623	0.199136	2.72966	3.40741	0.169753	38.7747	0.437346	1.38056	0.065463	170.328	0.145062	5.88272	2.07747	1.29506	6.87568	0.077716	7.53512	115	63	6.10556	#REF!	0	0	0	0	0	0	0	0	0	0	0	0	0	0	0	0	0	0
1355	38	38	31	0	1.33005	29.6891	15.8088	13.4264	3.85285	2.98808	84.2487	0.287902	2.4207	3.69171	0.46114	47.9508	0.259326	1.84508	0.0703368	136.661	0.199741	8.82124	2.31886	1.37073	1.87917	0.142461	6.06041	131	66	8.71658	#REF!	0	0	0	0	0	0	0	0	0	0	0	0	0	0	0	0	0	0
1356	38	38	33	0	1.54429	40.7778	8.28594	10.0932	4.1878	3.49222	103.017	0.284953	1.28742	2.45714	0.179365	50.9079	0.112222	2.22	0.0449365	164.239	0.195397	10.4349	2.76541	1.73111	19.1524	0.119349	7.43529	133	67	16.3075	#REF!	0	0	0	0	0	0	0	0	0	0	0	0	0	0	0	0	0	0
1357	35	35	25	0	0.443836	8.56164	2.31507	3.05088	1.37652	0.958904	24.3659	0.0917025	0.859538	0.960861	0.614481	14.4247	0.0320939	0.51272	0.0299609	172	0.0716243	2.63992	0.767251	0.424266	35.2231	0.036184	10.28	107	65	2.01977	#REF!	0	0	0	0	0	0	0	0	0	0	0	0	0	0	0	0	0	0
1358	35	35	29	0	1.22654	21.4369	5.55128	7.27564	3.65192	2.54725	74.6019	0.240417	1.98341	2.51133	0.226537	42.8544	0.291586	1.49773	0.0464078	162.952	0.144337	6.75728	2.16613	1.17702	0.942913	0.0684142	7.11845	97	64	2.77961	#REF!	0	0	0	0	0	0	0	0	0	0	0	0	0	0	0	0	0	0
1359	35	35	32	0	1.40131	33.9454	7.99783	9.64783	4.44524	3.18974	89.3341	0.306948	4.25758	3.83843	0.827511	52.2096	0.144978	2.05677	0.0570524	153.552	0.184716	10.19	2.44004	1.52969	31.0246	0.0932969	7.15515	106	72	11.3926	#REF!	0	0	0	0	0	0	0	0	0	0	0	0	0	0	0	0	0	0
1360	39	39	28	0	1.36476	24.6476	5.43396	7.00943	3.55283	3.84952	90.5238	0.23434	4.84654	5.20952	0.0952381	50.3143	0.806667	1.47714	0.0300952	148.094	0.15619	6.99048	2.37925	1.46952	0.260667	0.307429	6.65229	120	65	7.97048	#REF!	0	0	0	0	0	0	0	0	0	0	0	0	0	0	0	0	0	0
1361	39	39	32	0	1.38117	31.6494	11.7742	14.1032	4.95032	3.43831	91.7208	0.514065	4.00529	2.52597	0.25974	47.9935	0.533766	1.60584	0.0477273	140.86	0.188312	7.44805	2.43165	1.62338	17.6636	0.343377	6.2687	99	61	14.2948	#REF!	0	0	0	0	0	0	0	0	0	0	0	0	0	0	0	0	0	0
1362	39	39	34	0	1.39777	40.5475	10.4033	10.9448	5.46278	3.30056	100.508	0.354586	1.66728	1.80447	1.86592	43.4581	0.234637	2.14469	0.0540223	153.63	0.22905	9.01676	2.525	1.88827	75.9256	0.220279	7.06592	112	69	9.64972	#REF!	0	0	0	0	0	0	0	0	0	0	0	0	0	0	0	0	0	0
1363		34	34	0	1.6217	52.3452	13.057	19.5914	4.74137	3.90947	114.791	0.330176	2.02923	2.30572	0.0946746	52.4497	0.1357	2.46252	0.0267061	169.722	0.282051	12.217	2.86907	1.88521	0.0264497	0.117002	7.32777	110.015	67.1094	10.6142	#REF!	0	0	0	0	0	0	0	0	0	0	0	0	0	0	0	0	0	0
1364	34	34	34	0	2.9	100	7	13	5.2	8.6	199	0.47	2.13	2.30572	0.0946746	119	0.1357	3.5	0.0267061	146	0.3	16	5.7	4.1	0.0264497	0.117002	12.31	110.015	67.1094	10.6142	#REF!	0	0	0	0	0	0	0	0	0	0	0	0	0	0	0	0	0	0
1365	34	34	34	0	1.6217	52.3452	13.057	19.5914	4.74137	3.90947	114.791	0.330176	2.02923	2.30572	0.0946746	52.4497	5.9	2.46252	0.0267061	169.722	0.282051	12.217	2.86907	1.88521	0.0264497	0.117002	7.32777	110.015	67.1094	10.6142	#REF!	0	0	0	0	0	0	0	0	0	0	0	0	0	0	0	0	0	0
1366	34	34	34	0	1.6217	52.3452	13.057	19.5914	4.74137	3.90947	114.791	0.330176	2.02923	2.30572	0.0946746	52.4497	5.5	2.46252	0.0267061	169.722	0.282051	12.217	2.86907	1.88521	0.0264497	0.117002	7.32777	110.015	67.1094	10.6142	#REF!	0	0	0	0	0	0	0	0	0	0	0	0	0	0	0	0	0	0
1367	34	34	34	0	1.6217	52.3452	13.057	19.5914	4.74137	3.90947	114.791	0.330176	2.02923	2.30572	0.0946746	52.4497	0.1357	2.46252	0.0267061	233	0.282051	12.217	2.86907	1.88521	0.0264497	0.117002	11.97	110.015	67.1094	10.6142	#REF!	0	0	0	0	0	0	0	0	0	0	0	0	0	0	0	0	0	0
1368	39	39	27	0	1.04146	15.4146	5.09756	6	3.72439	2	61.2439	0.186098	11.1854	3.92683	2.4878	36.3171	0.639024	0.721951	0.0568293	215.732	0.0926829	3.46341	1.84634	1.13659	11.1104	0.43439	9.60829	120	72	63.622	#REF!	0	0	0	0	0	0	0	0	0	0	0	0	0	0	0	0	0	0
1369	39	39	31	0	1.4697	34.2424	10.7879	15.2121	3.23636	3.37879	97.5758	0.209394	3.55212	4.06061	0.480573	55.5758	0.978788	1.24242	0.0387879	151.303	0.2	6.36364	2.68182	1.64242	2.20485	0.106667	5.67303	117	66	12.7485	#REF!	0	0	0	0	0	0	0	0	0	0	0	0	0	0	0	0	0	0
1370	39	39	33	0	1.90526	52.8026	7.55263	10.3289	4.70526	4.62895	133.263	0.316974	0.923553	1.09211	0.480573	52.6842	0.498684	1.86053	0.0142105	179.013	0.231579	10.0789	3.48421	2.24474	11.1104	0.163816	7.09026	121	79	10.2289	#REF!	0	0	0	0	0	0	0	0	0	0	0	0	0	0	0	0	0	0
1371	39	39	25	0	0.459325	6.80064	4.17817	3.56822	1.24815	0.871383	24.635	0.088427	0.97192	1.6045	0.633441	14.3248	0.0530547	0.514469	0.0055627	370	0.0525723	2.42926	0.79872	0.382315	0.404148	0.0122347	13.33	112.286	66.8726	0.555466	#REF!	0	0	0	0	0	0	0	0	0	0	0	0	0	0	0	0	0	0
1372	39	39	26	0	0.708369	12.5451	4.80472	4.74678	1.93884	1.57682	41.6202	0.118691	1.58837	1.57511	0.553648	22.4185	0.107511	0.725107	0.0589056	209.319	0.0796137	3.14592	1.28879	0.728326	20.4745	0.121137	8.9174	130	67.1559	7.64914	#REF!	0	0	0	0	0	0	0	0	0	0	0	0	0	0	0	0	0	0
1373	39	39	30	0	3.4	104	12	16	5.4	8.5	192	0.53	2.91316	3.18786	0.0635838	84	5.9	1.76098	0.0331214	147.356	0.3	8.56647	6.4	3	1.14321	0.0463295	6.84211	128	78	3.35376	#REF!	0	0	0	0	0	0	0	0	0	0	0	0	0	0	0	0	0	0
1374	39	39	31	0	3.2	104	11	15	6.1	8.6	175	0.57	2.4207	3.69171	0.46114	89	0.259326	3.6	0.0703368	294	0.2	8.82124	5.7	2.6	1.87917	0.142461	11.36	113.602	68.3837	8.71658	#REF!	0	0	0	0	0	0	0	0	0	0	0	0	0	0	0	0	0	0
1375	39	39	31	0	1.33005	29.6891	15.8088	13.4264	3.85285	2.98808	84.2487	0.287902	2.4207	3.69171	0.46114	47.9508	0.259326	1.84508	0.0703368	136.661	0.199741	8.82124	2.31886	1.37073	1.87917	0.142461	6.06041	113.602	68.3837	8.71658	#REF!	0	0	0	0	0	0	0	0	0	0	0	0	0	0	0	0	0	0
1376	39	39	31	0	1.33005	29.6891	15.8088	13.4264	3.85285	2.98808	84.2487	0.287902	2.4207	3.69171	0.46114	47.9508	0.259326	1.84508	0.0703368	136.661	0.199741	8.82124	2.31886	1.37073	1.87917	0.142461	6.06041	113.602	68.3837	8.71658	#REF!	0	0	0	0	0	0	0	0	0	0	0	0	0	0	0	0	0	0
1377	39	39	32	0	1.40131	33.9454	7.99783	9.64783	4.44524	3.18974	89.3341	0.306948	4.25758	3.83843	0.827511	52.2096	0.144978	2.05677	0.0570524	153.552	0.184716	10.19	2.44004	1.52969	31.0246	0.0932969	7.15515	127	83	11.3926	#REF!	0	0	0	0	0	0	0	0	0	0	0	0	0	0	0	0	0	0
1378	39	39	33	0	1.54429	40.7778	8.28594	10.0932	4.1878	3.49222	103.017	0.284953	1.28742	2.45714	0.179365	50.9079	0.112222	2.22	0.0449365	164.239	0.195397	10.4349	2.76541	1.73111	19.1524	0.119349	7.43529	119	76	16.3075	#REF!	0	0	0	0	0	0	0	0	0	0	0	0	0	0	0	0	0	0
1379	38	38	25	0	1.05349	14.2442	4.08046	4.45977	2.13256	2.12209	56.186	0.162558	2.60535	2.2093	1.48608	35.8837	0.351163	0.948837	0.0718754	188.549	0.111628	4.63953	1.78444	0.862791	5.85116	0.0102326	7.71558	107	66	0.572093	#REF!	0	0	0	0	0	0	0	0	0	0	0	0	0	0	0	0	0	0
1380	38	38	29	0	1.01765	23.049	119.902	157.294	3.57745	2.81471	63.549	0.256667	7.20664	4.69608	0.27451	41.8137	0.417647	1.29412	0.149216	145.825	0.285294	6.85294	1.83824	1.21275	31.8623	0.192843	7.29363	118	68	6.29608	#REF!	0	0	0	0	0	0	0	0	0	0	0	0	0	0	0	0	0	0
1381	38	38	31	0	1.33005	29.6891	15.8088	13.4264	3.85285	2.98808	84.2487	0.287902	2.4207	3.69171	0.46114	47.9508	0.259326	1.84508	0.0703368	136.661	0.199741	8.82124	2.31886	1.37073	1.87917	0.142461	6.06041	99	61	8.71658	#REF!	0	0	0	0	0	0	0	0	0	0	0	0	0	0	0	0	0	0
1382	38	38	33	0	1.54429	40.7778	8.28594	10.0932	4.1878	3.49222	103.017	0.284953	1.28742	2.45714	0.179365	50.9079	0.112222	2.22	0.0449365	164.239	0.195397	10.4349	2.76541	1.73111	19.1524	0.119349	7.43529	100	61	16.3075	#REF!	0	0	0	0	0	0	0	0	0	0	0	0	0	0	0	0	0	0
1383	37	37	32	0	3.7	51	10	13	8	8.8	296	0.51	4.25758	3.83843	0.827511	88	0.144978	3.9	0.0570524	182	0.4	24	6.6	2.5	31.0246	0.0932969	6.27	122	69	11.3926	#REF!	0	0	0	0	0	0	0	0	0	0	0	0	0	0	0	0	0	0
1384			28	0	1.16327	23.1728	6.0463	7.30247	3.25278	2.81481	77.2623	0.199136	2.72966	3.40741	0.169753	38.7747	0.437346	1.38056	0.065463	170.328	0.145062	5.88272	2.07747	1.29506	6.87568	0.077716	7.53512	103	64	6.10556	#REF!	0	0	0	0	0	0	0	0	0	0	0	0	0	0	0	0	0	0
1385			32	0	1.40131	33.9454	7.99783	9.64783	4.44524	3.18974	89.3341	0.306948	4.25758	3.83843	0.827511	52.2096	0.144978	2.05677	0.0570524	153.552	0.184716	10.19	2.44004	1.52969	31.0246	0.0932969	7.15515	115	67	11.3926	#REF!	0	0	0	0	0	0	0	0	0	0	0	0	0	0	0	0	0	0
1386	41	41	31	0	1.31048	30.1895	5.92742	7.375	3.28589	3.07661	83.1129	0.218024	2.1553	3.57661	0.0443548	49.0806	0.285081	1.78105	0.0158468	251	0.174597	9.05242	2.30643	1.42137	32.3745	0.0445968	11.18	109.289	65.7345	3.68629	#REF!	0	0	0	0	0	0	0	0	0	0	0	0	0	0	0	0	0	0
1387	41	41	33	0	1.69874	46.9169	6.72932	9.41103	4.68216	4.14055	118.806	0.32098	1.6118	3.1864	0.0831234	54.9849	0.206297	2.15214	0.0572796	167.727	0.230479	10.3098	3.02325	1.93098	12.0932	0.119547	7.41531	118	67	8.00882	#REF!	0	0	0	0	0	0	0	0	0	0	0	0	0	0	0	0	0	0
1388	38	38	27	0	0.889062	16.1745	4.48312	5.93506	2.83013	2.07031	55.4323	0.174	3.53231	2.06771	0.549479	30.1276	0.239844	1.05417	0.0538802	195.672	0.115365	4.60156	1.56394	0.988281	1.09677	0.109609	8.20555	114.015	67.8612	6.24062	#REF!	0	0	0	0	0	0	0	0	0	0	0	0	0	0	0	0	0	0
1389			29	0	1.22654	21.4369	5.55128	7.27564	3.65192	2.54725	74.6019	0.240417	1.98341	2.51133	0.226537	42.8544	0.291586	1.49773	0.0464078	162.952	0.144337	6.75728	2.16613	1.17702	0.942913	0.0684142	7.11845	115	60	2.77961	#REF!	0	0	0	0	0	0	0	0	0	0	0	0	0	0	0	0	0	0
1390			33	0	1.54429	40.7778	8.28594	10.0932	4.1878	3.49222	103.017	0.284953	1.28742	2.45714	0.179365	50.9079	0.112222	2.22	0.0449365	164.239	0.195397	10.4349	2.76541	1.73111	19.1524	0.119349	7.43529	120	70	16.3075	#REF!	0	0	0	0	0	0	0	0	0	0	0	0	0	0	0	0	0	0
1391	39	39	30	0	1.3763	26.9566	5.6533	8.13754	4.16571	2.9896	84.237	0.32408	2.91316	3.18786	0.0635838	48.0058	0.355491	1.76098	0.0331214	147.356	0.15578	8.56647	2.37812	1.39277	1.14321	0.0463295	6.84211	112	70	3.35376	#REF!	0	0	0	0	0	0	0	0	0	0	0	0	0	0	0	0	0	0
1392	39	39	31	0	3.8	110	19	15	7.1	8.3	249	0.63	2.4207	3.69171	0.46114	73	5.3	1.84508	0.0703368	136.661	0.4	8.82124	6.4	3.2	1.87917	0.142461	6.06041	113.602	68.3837	8.71658	#REF!	0	0	0	0	0	0	0	0	0	0	0	0	0	0	0	0	0	0
1393	39	39	32	0	1.40131	33.9454	7.99783	9.64783	4.44524	3.18974	89.3341	0.306948	4.25758	3.83843	0.827511	52.2096	0.144978	2.05677	0.0570524	153.552	0.184716	10.19	2.44004	1.52969	31.0246	0.0932969	7.15515	114.138	68.5783	11.3926	#REF!	0	0	0	0	0	0	0	0	0	0	0	0	0	0	0	0	0	0
1394	39	39	32	0	1.40131	33.9454	7.99783	9.64783	4.44524	3.18974	89.3341	0.306948	4.25758	3.83843	0.827511	52.2096	0.144978	2.05677	0.0570524	153.552	0.184716	10.19	2.44004	1.52969	31.0246	0.0932969	7.15515	123	73	11.3926	#REF!	0	0	0	0	0	0	0	0	0	0	0	0	0	0	0	0	0	0
1395	39	39	34	0	1.68125	48.9375	10.8914	13.0063	4.66515	3.90572	114.68	0.320876	2.29042	1.36017	0.622881	50.9047	0.124153	2.49015	0.071303	169.481	0.25911	12.0085	2.97227	1.9053	30.4838	0.129311	7.65005	123	71	18.0063	#REF!	0	0	0	0	0	0	0	0	0	0	0	0	0	0	0	0	0	0
1396	38	38	25	0	0.443836	8.56164	2.31507	3.05088	1.37652	0.958904	24.3659	0.0917025	0.859538	0.960861	0.614481	14.4247	0.0320939	0.51272	0.0299609	220.077	0.0716243	2.63992	0.767251	0.424266	35.2231	0.036184	8.97585	100	59	2.01977	#REF!	0	0	0	0	0	0	0	0	0	0	0	0	0	0	0	0	0	0
1397	38	38	29	0	1.36583	25.9799	7.9799	10.8442	4.70151	3.09548	95.1055	0.27191	2.81921	5.43216	0.0703518	46.4221	0.233668	1.59548	0.12608	162.698	0.164322	7.20101	2.39548	1.49849	35.2231	0.253166	7.42633	102	61	14.7035	#REF!	0	0	0	0	0	0	0	0	0	0	0	0	0	0	0	0	0	0
1398	38	38	33	0	1.69874	46.9169	6.72932	9.41103	4.68216	4.14055	118.806	0.32098	1.6118	3.1864	0.0831234	54.9849	0.206297	2.15214	0.0572796	167.727	0.230479	10.3098	3.02325	1.93098	12.0932	0.119547	7.41531	107	55	8.00882	#REF!	0	0	0	0	0	0	0	0	0	0	0	0	0	0	0	0	0	0
1399	39	39	26	0	0.477119	8.01412	2.32394	3.22817	1.36845	1.0904	27.2994	0.0800563	1.11586	2.72881	0.659399	17.7994	0.089548	0.641808	0.0302825	207.223	0.0700565	2.96045	0.838655	0.451695	35.2231	0.0409322	8.18288	106	62	0.831356	#REF!	0	0	0	0	0	0	0	0	0	0	0	0	0	0	0	0	0	0
1400	39	39	30	0	1.28221	30.6346	6.38278	7.90431	3.71683	3.0399	89.6635	0.234519	2.02554	2.47596	0.394231	42.5769	0.4125	1.60577	0.038125	144.01	0.155769	7.71154	2.31943	1.52981	63.7678	0.300577	6.72562	104	69	36.1832	#REF!	0	0	0	0	0	0	0	0	0	0	0	0	0	0	0	0	0	0
1401	39	39	32	0	1.63502	39.1308	6.54008	8.79747	4.3789	3.74768	110.823	0.297975	2.16199	4.85654	0.0253165	58.9156	0.236709	2.16034	0.03	163.903	0.204219	10.3333	2.91548	1.75105	18.979	0.14654	6.92844	106	73	15.4996	#REF!	0	0	0	0	0	0	0	0	0	0	0	0	0	0	0	0	0	0
1402	39	39	34	0	3.4	132	9	14	12.1	8.4	252	0.49	2.02923	2.30572	0.0946746	82	0.1357	4.5	0.0267061	210	0.4	22	6.2	4.3	0.0264497	0.117002	5.62	116	69	10.6142	#REF!	0	0	0	0	0	0	0	0	0	0	0	0	0	0	0	0	0	0
1403	43	43	25	0	0.459325	6.80064	4.17817	3.56822	1.24815	0.871383	24.635	0.088427	0.97192	1.6045	0.633441	14.3248	0.0530547	0.514469	0.0055627	211.492	0.0525723	2.42926	0.79872	0.382315	0.404148	0.0122347	8.63728	112	63	0.555466	#REF!	0	0	0	0	0	0	0	0	0	0	0	0	0	0	0	0	0	0
1404	43	43	30	0	1.3763	26.9566	5.6533	8.13754	4.16571	2.9896	84.237	0.32408	2.91316	3.18786	0.0635838	48.0058	0.355491	1.76098	0.0331214	147.356	0.15578	8.56647	2.37812	1.39277	1.14321	0.0463295	6.84211	117	67	3.35376	#REF!	0	0	0	0	0	0	0	0	0	0	0	0	0	0	0	0	0	0
1405	43	43	34	0	1.68125	48.9375	10.8914	13.0063	4.66515	3.90572	114.68	0.320876	2.29042	1.36017	0.622881	50.9047	0.124153	2.49015	0.071303	169.481	0.25911	12.0085	2.97227	1.9053	30.4838	0.129311	7.65005	133	69	18.0063	#REF!	0	0	0	0	0	0	0	0	0	0	0	0	0	0	0	0	0	0
1406	35	35	26	0	0.708369	12.5451	4.80472	4.74678	1.93884	1.57682	41.6202	0.118691	1.58837	1.57511	0.553648	22.4185	0.107511	0.725107	0.0589056	209.319	0.0796137	3.14592	1.28879	0.728326	20.4745	0.121137	8.9174	113.431	67.1559	7.64914	#REF!	0	0	0	0	0	0	0	0	0	0	0	0	0	0	0	0	0	0
1407	35	35	27	0	0.889062	16.1745	4.48312	5.93506	2.83013	2.07031	55.4323	0.174	3.53231	2.06771	0.549479	30.1276	0.239844	1.05417	0.0538802	195.672	0.115365	4.60156	1.56394	0.988281	1.09677	0.109609	8.20555	124	65	6.24062	#REF!	0	0	0	0	0	0	0	0	0	0	0	0	0	0	0	0	0	0
1408	35	35	31	0	1.33005	29.6891	15.8088	13.4264	3.85285	2.98808	84.2487	0.287902	2.4207	3.69171	0.46114	47.9508	0.259326	1.84508	0.0703368	136.661	0.199741	8.82124	2.31886	1.37073	1.87917	0.142461	6.06041	126	71	8.71658	#REF!	0	0	0	0	0	0	0	0	0	0	0	0	0	0	0	0	0	0
1409	35	35	33	0	1.54429	40.7778	8.28594	10.0932	4.1878	3.49222	103.017	0.284953	1.28742	2.45714	0.179365	50.9079	0.112222	2.22	0.0449365	164.239	0.195397	10.4349	2.76541	1.73111	19.1524	0.119349	7.43529	130	76	16.3075	#REF!	0	0	0	0	0	0	0	0	0	0	0	0	0	0	0	0	0	0
1410		39	28	0	1.16327	23.1728	6.0463	7.30247	3.25278	2.81481	77.2623	0.199136	2.72966	3.40741	0.169753	38.7747	0.437346	1.38056	0.065463	170.328	0.145062	5.88272	2.07747	1.29506	6.87568	0.077716	7.53512	113.511	68.0635	6.10556	#REF!	0	0	0	0	0	0	0	0	0	0	0	0	0	0	0	0	0	0
1411	39	39	28	0	1.16327	23.1728	6.0463	7.30247	3.25278	2.81481	77.2623	0.199136	2.72966	3.40741	0.169753	38.7747	0.437346	1.38056	0.065463	170.328	0.145062	5.88272	2.07747	1.29506	6.87568	0.077716	7.53512	87	61	6.10556	#REF!	0	0	0	0	0	0	0	0	0	0	0	0	0	0	0	0	0	0
1412	39	39	31	0	1.33005	29.6891	15.8088	13.4264	3.85285	2.98808	84.2487	0.287902	2.4207	3.69171	0.46114	47.9508	0.259326	1.84508	0.0703368	136.661	0.199741	8.82124	2.31886	1.37073	1.87917	0.142461	6.06041	127	79	8.71658	#REF!	0	0	0	0	0	0	0	0	0	0	0	0	0	0	0	0	0	0
1413	39	39	33	0	1.54429	40.7778	8.28594	10.0932	4.1878	3.49222	103.017	0.284953	1.28742	2.45714	0.179365	50.9079	0.112222	2.22	0.0449365	164.239	0.195397	10.4349	2.76541	1.73111	19.1524	0.119349	7.43529	107	60	16.3075	#REF!	0	0	0	0	0	0	0	0	0	0	0	0	0	0	0	0	0	0
1414	38	38	25	0	0.459325	6.80064	4.17817	3.56822	1.24815	0.871383	24.635	0.088427	0.97192	1.6045	0.633441	14.3248	0.0530547	0.514469	0.0055627	211.492	0.0525723	2.42926	0.79872	0.382315	0.404148	0.0122347	8.63728	107	69	0.555466	#REF!	0	0	0	0	0	0	0	0	0	0	0	0	0	0	0	0	0	0
1415	38	38	28	0	1.16327	23.1728	6.0463	7.30247	3.25278	2.81481	77.2623	0.199136	2.72966	3.40741	0.169753	38.7747	0.437346	1.38056	0.065463	170.328	0.145062	5.88272	2.07747	1.29506	6.87568	0.077716	7.53512	108	70	6.10556	#REF!	0	0	0	0	0	0	0	0	0	0	0	0	0	0	0	0	0	0
1416	38	38	31	0	1.33005	29.6891	15.8088	13.4264	3.85285	2.98808	84.2487	0.287902	2.4207	3.69171	0.46114	47.9508	0.259326	1.84508	0.0703368	136.661	0.199741	8.82124	2.31886	1.37073	1.87917	0.142461	6.06041	109	67	8.71658	#REF!	0	0	0	0	0	0	0	0	0	0	0	0	0	0	0	0	0	0
1417	38	38	33	0	1.54429	40.7778	8.28594	10.0932	4.1878	3.49222	103.017	0.284953	1.28742	2.45714	0.179365	50.9079	0.112222	2.22	0.0449365	164.239	0.195397	10.4349	2.76541	1.73111	19.1524	0.119349	7.43529	102	75	16.3075	#REF!	0	0	0	0	0	0	0	0	0	0	0	0	0	0	0	0	0	0
1418	40	40	25	0	0.459325	6.80064	4.17817	3.56822	1.24815	0.871383	24.635	0.088427	0.97192	1.6045	0.633441	14.3248	0.0530547	0.514469	0.0055627	211.492	0.0525723	2.42926	0.79872	0.382315	0.404148	0.0122347	8.63728	95	59	0.555466	#REF!	0	0	0	0	0	0	0	0	0	0	0	0	0	0	0	0	0	0
1419	40	40	29	0	1.22654	21.4369	5.55128	7.27564	3.65192	2.54725	74.6019	0.240417	1.98341	2.51133	0.226537	42.8544	0.291586	1.49773	0.0464078	162.952	0.144337	6.75728	2.16613	1.17702	0.942913	0.0684142	7.11845	119	63	2.77961	#REF!	0	0	0	0	0	0	0	0	0	0	0	0	0	0	0	0	0	0
1420	40	40	32	0	1.40131	33.9454	7.99783	9.64783	4.44524	3.18974	89.3341	0.306948	4.25758	3.83843	0.827511	52.2096	0.144978	2.05677	0.0570524	153.552	0.184716	10.19	2.44004	1.52969	31.0246	0.0932969	7.15515	126	72	11.3926	#REF!	0	0	0	0	0	0	0	0	0	0	0	0	0	0	0	0	0	0
1421	40	40	34	0	1.68125	48.9375	10.8914	13.0063	4.66515	3.90572	114.68	0.320876	2.29042	1.36017	0.622881	50.9047	0.124153	2.49015	0.071303	169.481	0.25911	12.0085	2.97227	1.9053	30.4838	0.129311	7.65005	113	63	18.0063	#REF!	0	0	0	0	0	0	0	0	0	0	0	0	0	0	0	0	0	0
1422			28	0	1.16327	23.1728	6.0463	7.30247	3.25278	2.81481	77.2623	0.199136	2.72966	3.40741	0.169753	38.7747	0.437346	1.38056	0.065463	170.328	0.145062	5.88272	2.07747	1.29506	6.87568	0.077716	7.53512	108	63	6.10556	#REF!	0	0	0	0	0	0	0	0	0	0	0	0	0	0	0	0	0	0
1423			32	0	1.40131	33.9454	7.99783	9.64783	4.44524	3.18974	89.3341	0.306948	4.25758	3.83843	0.827511	52.2096	0.144978	2.05677	0.0570524	153.552	0.184716	10.19	2.44004	1.52969	31.0246	0.0932969	7.15515	107	59	11.3926	#REF!	0	0	0	0	0	0	0	0	0	0	0	0	0	0	0	0	0	0
1424			33	0	1.54429	40.7778	8.28594	10.0932	4.1878	3.49222	103.017	0.284953	1.28742	2.45714	0.179365	50.9079	0.112222	2.22	0.0449365	164.239	0.195397	10.4349	2.76541	1.73111	19.1524	0.119349	7.43529	113.962	69.1021	16.3075	#REF!	0	0	0	0	0	0	0	0	0	0	0	0	0	0	0	0	0	0
1425			34	0	1.68125	48.9375	10.8914	13.0063	4.66515	3.90572	114.68	0.320876	2.29042	1.36017	0.622881	50.9047	0.124153	2.49015	0.071303	169.481	0.25911	12.0085	2.97227	1.9053	30.4838	0.129311	7.65005	104	71	18.0063	#REF!	0	0	0	0	0	0	0	0	0	0	0	0	0	0	0	0	0	0
1426	38	38	31	0	1.31048	30.1895	5.92742	7.375	3.28589	3.07661	83.1129	0.218024	2.1553	3.57661	0.0443548	49.0806	0.285081	1.78105	0.0158468	146.492	0.174597	9.05242	2.30643	1.42137	32.3745	0.0445968	6.33754	135	74	3.68629	#REF!	0	0	0	0	0	0	0	0	0	0	0	0	0	0	0	0	0	0
1427	38	38	34	0	1.6217	52.3452	13.057	19.5914	4.74137	3.90947	114.791	0.330176	2.77	2.30572	0.0946746	52.4497	0.1357	2.46252	0.0267061	284	0.282051	12.217	2.86907	1.88521	0.0264497	0.117002	7.84	133	77	10.6142	#REF!	0	0	0	0	0	0	0	0	0	0	0	0	0	0	0	0	0	0
1428	41	41	27	0	0.889062	16.1745	4.48312	5.93506	2.83013	2.07031	55.4323	0.174	3.53231	2.06771	0.549479	30.1276	0.239844	1.05417	0.0538802	195.672	0.115365	4.60156	1.56394	0.988281	1.09677	0.109609	8.20555	121	73	6.24062	#REF!	0	0	0	0	0	0	0	0	0	0	0	0	0	0	0	0	0	0
1429	41	41	32	0	1.40131	33.9454	7.99783	9.64783	4.44524	3.18974	89.3341	0.306948	4.25758	3.83843	0.827511	52.2096	0.144978	2.05677	0.0570524	153.552	0.184716	10.19	2.44004	1.52969	31.0246	0.0932969	7.15515	123	68	11.3926	#REF!	0	0	0	0	0	0	0	0	0	0	0	0	0	0	0	0	0	0
1430	41	41	33	0	1.54429	40.7778	8.28594	10.0932	4.1878	3.49222	103.017	0.284953	1.28742	2.45714	0.179365	50.9079	0.112222	2.22	0.0449365	164.239	0.195397	10.4349	2.76541	1.73111	19.1524	0.119349	7.43529	107	71	16.3075	#REF!	0	0	0	0	0	0	0	0	0	0	0	0	0	0	0	0	0	0
1431	38	38	30	0	1.3763	26.9566	5.6533	8.13754	4.16571	2.9896	84.237	0.32408	2.91316	3.18786	0.0635838	48.0058	0.355491	1.76098	0.0331214	208	0.15578	8.56647	2.37812	1.39277	1.14321	0.0463295	8.27	113.465	68.0835	3.35376	#REF!	0	0	0	0	0	0	0	0	0	0	0	0	0	0	0	0	0	0
1432	38	38	26	0	1.27404	20.8654	5.91346	6.22115	2.87115	3.02885	78.75	0.189615	2.64887	1.39423	0.0576923	40.7981	0.760577	1.08077	0.0718754	286	0.131731	5.26923	2.14953	1.22019	0.222115	0.0124038	11.47	107.643	63.2857	2.45385	#REF!	0	0	0	0	0	0	0	0	0	0	0	0	0	0	0	0	0	0
1433	38	38	26	0	0.5475	7.4625	2.05	2.3875	1.12375	1.15	30.0375	0.086375	0.612525	1.4625	0.480573	16.175	0.07375	0.4	0.0254115	246.062	0.0525	1.8375	1.01235	0.51625	12.358	0.00625	9.97663	114	74	0.32875	#REF!	0	0	0	0	0	0	0	0	0	0	0	0	0	0	0	0	0	0
1434	38	38	30	0	1.54318	37.8409	7.47727	8.52273	3.50909	3.82727	98.8864	0.249545	0.611364	2.52273	0.480573	52.4773	1.14318	1.20682	0.0254115	143.455	0.181818	6.09091	2.80682	1.79091	11.1104	0.875	6.08	109	64	24.9273	#REF!	0	0	0	0	0	0	0	0	0	0	0	0	0	0	0	0	0	0
1435	38	38	34	0	2.20667	64.8963	9.51111	12.1333	5.60741	5.44148	156.274	0.370815	0.596889	0.340741	0.480573	58.0074	0.28963	2.92889	0.0476296	196.274	0.300741	12.6815	4.00519	2.52741	2.95689	0.196444	8.00881	118	76	59.7326	#REF!	0	0	0	0	0	0	0	0	0	0	0	0	0	0	0	0	0	0
1436	39	39	31	0	1.33005	29.6891	15.8088	13.4264	3.85285	2.98808	84.2487	0.287902	2.4207	3.69171	0.46114	47.9508	0.259326	1.84508	0.0703368	136.661	0.199741	8.82124	2.31886	1.37073	1.87917	0.142461	6.06041	113	71	8.71658	#REF!	0	0	0	0	0	0	0	0	0	0	0	0	0	0	0	0	0	0
1437	39	39	33	0	1.54429	40.7778	8.28594	10.0932	4.1878	3.49222	103.017	0.284953	1.28742	2.45714	0.179365	50.9079	0.112222	2.22	0.0449365	164.239	0.195397	10.4349	2.76541	1.73111	19.1524	0.119349	7.43529	123	77	16.3075	#REF!	0	0	0	0	0	0	0	0	0	0	0	0	0	0	0	0	0	0
1438	42	42	29	0	1.22654	21.4369	5.55128	7.27564	3.65192	2.54725	74.6019	0.240417	1.98341	2.51133	0.226537	42.8544	0.291586	1.49773	0.0464078	162.952	0.144337	6.75728	2.16613	1.17702	0.942913	0.0684142	7.11845	97	54	2.77961	#REF!	0	0	0	0	0	0	0	0	0	0	0	0	0	0	0	0	0	0
1439	42	42	33	0	1.54429	40.7778	8.28594	10.0932	4.1878	3.49222	103.017	0.284953	1.28742	2.45714	0.179365	50.9079	0.112222	2.22	0.0449365	164.239	0.195397	10.4349	2.76541	1.73111	19.1524	0.119349	7.43529	93	57	16.3075	#REF!	0	0	0	0	0	0	0	0	0	0	0	0	0	0	0	0	0	0
1440	40	40	25	0	0.459325	6.80064	4.17817	3.56822	1.24815	0.871383	24.635	0.088427	0.97192	1.6045	0.633441	14.3248	0.0530547	0.514469	0.0055627	211.492	0.0525723	2.42926	0.79872	0.382315	0.404148	0.0122347	8.63728	112.286	67	0.555466	#REF!	0	0	0	0	0	0	0	0	0	0	0	0	0	0	0	0	0	0
1441	40	40	28	0	1.16327	23.1728	6.0463	7.30247	3.25278	2.81481	77.2623	0.199136	2.72966	3.40741	0.169753	38.7747	0.437346	1.38056	0.065463	170.328	0.145062	5.88272	2.07747	1.29506	6.87568	0.077716	7.53512	108	66	6.10556	#REF!	0	0	0	0	0	0	0	0	0	0	0	0	0	0	0	0	0	0
1442	40	40	29	0	1.22654	21.4369	5.55128	7.27564	3.65192	2.54725	74.6019	0.240417	1.98341	2.51133	0.226537	42.8544	0.291586	1.49773	0.0464078	162.952	0.144337	6.75728	2.16613	1.17702	0.942913	0.0684142	7.11845	122	79	2.77961	#REF!	0	0	0	0	0	0	0	0	0	0	0	0	0	0	0	0	0	0
1443	40	40	33	0	1.54429	40.7778	8.28594	10.0932	4.1878	3.49222	103.017	0.284953	1.28742	2.45714	0.179365	50.9079	0.112222	2.22	0.0449365	164.239	0.195397	10.4349	2.76541	1.73111	19.1524	0.119349	7.43529	119	71	16.3075	#REF!	0	0	0	0	0	0	0	0	0	0	0	0	0	0	0	0	0	0
1444		119	25	0	0.459325	6.80064	4.17817	3.56822	1.24815	0.871383	24.635	0.088427	0.97192	1.6045	0.633441	14.3248	0.0530547	0.514469	0.0055627	248	0.0525723	2.42926	0.79872	0.382315	0.404148	0.0122347	12.9	119	61	0.555466	#REF!	0	0	0	0	0	0	0	0	0	0	0	0	0	0	0	0	0	0
1445		119	28	0	1.16327	23.1728	6.0463	7.30247	3.25278	2.81481	77.2623	0.199136	2.72966	3.40741	0.169753	38.7747	0.437346	1.38056	0.065463	170.328	0.145062	5.88272	2.07747	1.29506	6.87568	0.077716	7.53512	126	72	6.10556	#REF!	0	0	0	0	0	0	0	0	0	0	0	0	0	0	0	0	0	0
1446		119	31	0	1.33005	29.6891	15.8088	13.4264	3.85285	2.98808	84.2487	0.287902	2.4207	3.69171	0.46114	47.9508	0.259326	1.84508	0.0703368	136.661	0.199741	8.82124	2.31886	1.37073	1.87917	0.142461	6.06041	113	52	8.71658	#REF!	0	0	0	0	0	0	0	0	0	0	0	0	0	0	0	0	0	0
1447		119	34	0	1.68125	48.9375	10.8914	13.0063	4.66515	3.90572	114.68	0.320876	2.29042	1.36017	0.622881	50.9047	0.124153	2.49015	0.071303	215	0.25911	12.0085	2.97227	1.9053	30.4838	0.129311	11.63	109	61	18.0063	#REF!	0	0	0	0	0	0	0	0	0	0	0	0	0	0	0	0	0	0
1448	38	38	25	0	0.459325	6.80064	4.17817	3.56822	1.24815	0.871383	24.635	0.088427	0.97192	1.6045	0.633441	14.3248	0.0530547	0.514469	0.0055627	211.492	0.0525723	2.42926	0.79872	0.382315	0.404148	0.0122347	8.63728	124	65	0.555466	#REF!	0	0	0	0	0	0	0	0	0	0	0	0	0	0	0	0	0	0
1449	38	38	29	0	1.22654	21.4369	5.55128	7.27564	3.65192	2.54725	74.6019	0.240417	1.98341	2.51133	0.226537	42.8544	0.291586	1.49773	0.0464078	162.952	0.144337	6.75728	2.16613	1.17702	0.942913	0.0684142	7.11845	125	86	2.77961	#REF!	0	0	0	0	0	0	0	0	0	0	0	0	0	0	0	0	0	0
1450	38	38	32	0	1.40131	33.9454	7.99783	9.64783	4.44524	3.18974	89.3341	0.306948	4.25758	3.83843	0.827511	52.2096	0.144978	2.05677	0.0570524	153.552	0.184716	10.19	2.44004	1.52969	31.0246	0.0932969	7.15515	126	70	11.3926	#REF!	0	0	0	0	0	0	0	0	0	0	0	0	0	0	0	0	0	0
1451	41	41	32	0	1.40131	33.9454	7.99783	9.64783	4.44524	3.18974	89.3341	0.306948	4.25758	3.83843	0.827511	52.2096	0.144978	2.05677	0.0570524	153.552	0.184716	10.19	2.44004	1.52969	31.0246	0.0932969	7.15515	115	68	11.3926	#REF!	0	0	0	0	0	0	0	0	0	0	0	0	0	0	0	0	0	0
1452	37	37	26	0	0.477119	8.01412	2.32394	3.22817	1.36845	1.0904	27.2994	0.0800563	1.11586	2.72881	0.659399	17.7994	0.089548	0.641808	0.0302825	207.223	0.0700565	2.96045	0.838655	0.451695	35.2231	0.0409322	8.18288	110	58	0.831356	#REF!	0	0	0	0	0	0	0	0	0	0	0	0	0	0	0	0	0	0
1453	37	37	30	0	1.28221	30.6346	6.38278	7.90431	3.71683	3.0399	89.6635	0.234519	2.02554	2.47596	0.394231	42.5769	0.4125	1.60577	0.038125	144.01	0.155769	7.71154	2.31943	1.52981	63.7678	0.300577	6.72562	110	60	36.1832	#REF!	0	0	0	0	0	0	0	0	0	0	0	0	0	0	0	0	0	0
1454	37	37	33	0	1.69874	46.9169	6.72932	9.41103	4.68216	4.14055	118.806	0.32098	1.6118	3.1864	0.0831234	54.9849	0.206297	2.15214	0.0572796	167.727	0.230479	10.3098	3.02325	1.93098	12.0932	0.119547	7.41531	138	72	8.00882	#REF!	0	0	0	0	0	0	0	0	0	0	0	0	0	0	0	0	0	0
1455			26	0	0.708369	12.5451	4.80472	4.74678	1.93884	1.57682	41.6202	0.118691	1.58837	1.57511	0.553648	22.4185	0.107511	0.725107	0.0589056	209.319	0.0796137	3.14592	1.28879	0.728326	20.4745	0.121137	8.9174	129	65	7.64914	#REF!	0	0	0	0	0	0	0	0	0	0	0	0	0	0	0	0	0	0
1456			31	0	1.33005	29.6891	15.8088	13.4264	3.85285	2.98808	84.2487	0.287902	2.4207	3.69171	0.46114	47.9508	0.259326	1.84508	0.0703368	136.661	0.199741	8.82124	2.31886	1.37073	1.87917	0.142461	6.06041	135	72	8.71658	#REF!	0	0	0	0	0	0	0	0	0	0	0	0	0	0	0	0	0	0
1457	38	38	27	0	1.43871	26.3656	7.3617	9.70213	4.04149	3.5043	90.828	0.253723	3.27487	3.43011	0.0430108	53.8065	0.927957	1.7	0.0421505	168.635	0.170968	7.67742	2.53021	1.51828	0.388387	0.293118	7.48355	113	55	71.2796	#REF!	0	0	0	0	0	0	0	0	0	0	0	0	0	0	0	0	0	0
1458	38	38	31	0	1.26714	27.7	9.70922	14.6809	5.24571	3.12143	71.2571	0.546857	3.88804	3.17857	1.48608	39.9714	0.542857	1.56857	0.0286429	161.064	0.171429	6.35714	2.19862	1.51	23.4476	0.212071	7.06043	112	53	20.8486	#REF!	0	0	0	0	0	0	0	0	0	0	0	0	0	0	0	0	0	0
1459	38	38	34	0	1.68125	48.9375	10.8914	13.0063	4.66515	3.90572	114.68	0.320876	2.29042	1.36017	0.622881	50.9047	0.124153	2.49015	0.071303	169.481	0.25911	12.0085	2.97227	1.9053	30.4838	0.129311	7.65005	125	75	18.0063	#REF!	0	0	0	0	0	0	0	0	0	0	0	0	0	0	0	0	0	0
1460	40	40	28	0	1.16327	23.1728	6.0463	7.30247	3.25278	2.81481	77.2623	0.199136	2.72966	3.40741	0.169753	38.7747	0.437346	1.38056	0.065463	303	0.145062	5.88272	2.07747	1.29506	6.87568	0.077716	9.97	113.511	68.0635	6.10556	#REF!	0	0	0	0	0	0	0	0	0	0	0	0	0	0	0	0	0	0
1461	37	37	25	0	0.459325	6.80064	4.17817	3.56822	1.24815	0.871383	24.635	0.088427	0.97192	1.6045	0.633441	14.3248	0.0530547	0.514469	0.0055627	211.492	0.0525723	2.42926	0.79872	0.382315	0.404148	0.0122347	8.63728	126	66	0.555466	#REF!	0	0	0	0	0	0	0	0	0	0	0	0	0	0	0	0	0	0
1462	37	37	29	0	1.22654	21.4369	5.55128	7.27564	3.65192	2.54725	74.6019	0.240417	1.98341	2.51133	0.226537	42.8544	0.291586	1.49773	0.0464078	162.952	0.144337	6.75728	2.16613	1.17702	0.942913	0.0684142	7.11845	132	86	2.77961	#REF!	0	0	0	0	0	0	0	0	0	0	0	0	0	0	0	0	0	0
1463	37	37	33	0	1.07707	28.9809	6.45342	7.75155	4.49876	2.73057	65.9618	0.391863	4.94124	2.84076	1.48608	34.6561	0.119108	1.47197	0.112357	140.205	0.124841	7.15287	1.90121	1.25032	119.454	0.342229	5.82013	112.169	66.8136	22.186	#REF!	0	0	0	0	0	0	0	0	0	0	0	0	0	0	0	0	0	0
1464			25	0	0.459325	6.80064	4.17817	3.56822	1.24815	0.871383	24.635	0.088427	0.97192	1.6045	0.633441	14.3248	0.0530547	0.514469	0.0055627	211.492	0.0525723	2.42926	0.79872	0.382315	0.404148	0.0122347	8.63728	120	65	0.555466	#REF!	0	0	0	0	0	0	0	0	0	0	0	0	0	0	0	0	0	0
1465			28	0	1.16327	23.1728	6.0463	7.30247	3.25278	2.81481	77.2623	0.199136	2.72966	3.40741	0.169753	38.7747	0.437346	1.38056	0.065463	170.328	0.145062	5.88272	2.07747	1.29506	6.87568	0.077716	7.53512	113	66	6.10556	#REF!	0	0	0	0	0	0	0	0	0	0	0	0	0	0	0	0	0	0
1466			30	0	1.3763	26.9566	5.6533	8.13754	4.16571	2.9896	84.237	0.32408	2.91316	3.18786	0.0635838	48.0058	0.355491	1.76098	0.0331214	147.356	0.15578	8.56647	2.37812	1.39277	1.14321	0.0463295	6.84211	122	67	3.35376	#REF!	0	0	0	0	0	0	0	0	0	0	0	0	0	0	0	0	0	0
1467			33	0	1.54429	40.7778	8.28594	10.0932	4.1878	3.49222	103.017	0.284953	1.28742	2.45714	0.179365	50.9079	0.112222	2.22	0.0449365	164.239	0.195397	10.4349	2.76541	1.73111	19.1524	0.119349	7.43529	125	66	16.3075	#REF!	0	0	0	0	0	0	0	0	0	0	0	0	0	0	0	0	0	0
1468	37	37	25	0	0.232222	4.11111	1.02222	1.02222	0.54	0.57	14.2778	0.0456667	0.269	0.744444	0.480573	6	0.13	0.0511111	0.0254115	297	0.0244444	0.244444	0.413333	0.29	1.80744	0.0125556	15.54	118	69	1.59556	#REF!	0	0	0	0	0	0	0	0	0	0	0	0	0	0	0	0	0	0
1469	37	37	30	0	1.54318	37.8409	7.47727	8.52273	3.50909	3.82727	98.8864	0.249545	0.611364	2.52273	0.480573	52.4773	1.14318	1.20682	0.0254115	143.455	0.181818	6.09091	2.80682	1.79091	11.1104	0.875	6.08	130	85	24.9273	#REF!	0	0	0	0	0	0	0	0	0	0	0	0	0	0	0	0	0	0
1470	37	37	32	0	1.38117	31.6494	11.7742	14.1032	4.95032	3.43831	91.7208	0.514065	4.00529	2.52597	0.25974	104	6.3	1.60584	0.0477273	140.86	0.188312	7.44805	2.43165	1.62338	17.6636	0.343377	6.2687	110.046	65.0769	14.2948	#REF!	0	0	0	0	0	0	0	0	0	0	0	0	0	0	0	0	0	0
1471	37	37	34	0	3.2	115	7	12	5.9	8.3	212	0.5	1.66728	1.80447	1.86592	107	0.234637	4.4	0.0540223	259	0.4	19	6	3.5	75.9256	0.220279	12.55	108.418	64.9815	9.64972	#REF!	0	0	0	0	0	0	0	0	0	0	0	0	0	0	0	0	0	0
1472	37	37	34	0	2.20667	64.8963	9.51111	12.1333	5.60741	5.44148	156.274	0.370815	0.596889	0.340741	0.480573	58.0074	0.28963	2.92889	0.0476296	196.274	0.300741	12.6815	4.00519	2.52741	2.95689	0.196444	8.00881	119	68	59.7326	#REF!	0	0	0	0	0	0	0	0	0	0	0	0	0	0	0	0	0	0
1473	35	35	25	0	0.443836	8.56164	2.31507	3.05088	1.37652	0.958904	24.3659	0.0917025	0.859538	0.960861	0.614481	14.4247	0.0320939	0.51272	0.0299609	220.077	0.0716243	2.63992	0.767251	0.424266	35.2231	0.036184	8.97585	101	61	2.01977	#REF!	0	0	0	0	0	0	0	0	0	0	0	0	0	0	0	0	0	0
1474	35	35	32	0	1.63502	39.1308	6.54008	8.79747	4.3789	3.74768	110.823	0.297975	2.16199	4.85654	0.0253165	58.9156	0.236709	2.16034	0.03	163.903	0.204219	10.3333	2.91548	1.75105	18.979	0.14654	6.92844	125	67	15.4996	#REF!	0	0	0	0	0	0	0	0	0	0	0	0	0	0	0	0	0	0
1475	39	39	26	0	0.5475	7.4625	2.05	2.3875	1.12375	1.15	30.0375	0.086375	0.612525	1.4625	0.480573	16.175	0.07375	0.4	0.0254115	246.062	0.0525	1.8375	1.01235	0.51625	12.358	0.00625	9.97663	122	71	0.32875	#REF!	0	0	0	0	0	0	0	0	0	0	0	0	0	0	0	0	0	0
1476	39	39	29	0	1.47429	27.3143	5.42857	7.68571	3.44571	3.61143	89.8571	0.217429	2.01643	1.62857	0.480573	49.5429	1.76571	0.731429	0.0254115	154.2	0.162857	2.28571	2.68	1.62286	9.87714	0.186078	7.138	123	78	21.4145	#REF!	0	0	0	0	0	0	0	0	0	0	0	0	0	0	0	0	0	0
1477	39	39	33	0	1.90526	52.8026	7.55263	10.3289	4.70526	4.62895	133.263	0.316974	0.923553	1.09211	0.480573	52.6842	0.498684	1.86053	0.0142105	179.013	0.231579	10.0789	3.48421	2.24474	11.1104	0.163816	7.09026	116	69	10.2289	#REF!	0	0	0	0	0	0	0	0	0	0	0	0	0	0	0	0	0	0
1478	38	38	26	0	1.27404	20.8654	5.91346	6.22115	2.87115	3.02885	78.75	0.189615	2.64887	1.39423	0.0576923	40.7981	0.760577	1.08077	0.0718754	168.85	0.131731	5.26923	2.14953	1.22019	0.222115	0.0124038	7.40962	116	74	2.45385	#REF!	0	0	0	0	0	0	0	0	0	0	0	0	0	0	0	0	0	0
1479	38	38	28	0	3.9	23.1728	10	14	5.5	2.81481	77.2623	0.4	2.72966	3.40741	0.169753	100	0.437346	3.7	1.11	222	0.145062	19	6.9	1.29506	6.87568	0.077716	10.8	113.511	68.0635	6.10556	#REF!	0	0	0	0	0	0	0	0	0	0	0	0	0	0	0	0	0	0
1480	38	38	28	0	1.16327	23.1728	6.0463	7.30247	3.25278	2.81481	77.2623	0.199136	2.72966	3.40741	0.169753	38.7747	0.437346	1.38056	0.065463	170.328	0.145062	5.88272	2.07747	1.29506	6.87568	0.077716	7.53512	113.511	68.0635	6.10556	#REF!	0	0	0	0	0	0	0	0	0	0	0	0	0	0	0	0	0	0
1481	38	38	28	0	1.16327	23.1728	6.0463	7.30247	3.25278	2.81481	77.2623	0.199136	2.72966	3.40741	0.169753	38.7747	0.437346	1.38056	0.065463	170.328	0.145062	5.88272	2.07747	1.29506	6.87568	0.077716	7.53512	113.511	68.0635	6.10556	#REF!	0	0	0	0	0	0	0	0	0	0	0	0	0	0	0	0	0	0
1482	38	38	31	0	1.26714	27.7	9.70922	14.6809	5.24571	3.12143	71.2571	0.546857	3.88804	3.17857	1.48608	39.9714	0.542857	1.56857	0.0286429	161.064	0.171429	6.35714	2.19862	1.51	23.4476	0.212071	7.06043	125	74	20.8486	#REF!	0	0	0	0	0	0	0	0	0	0	0	0	0	0	0	0	0	0
1483	38	38	33	0	1.54429	40.7778	8.28594	10.0932	4.1878	3.49222	103.017	0.284953	1.28742	2.45714	0.179365	50.9079	0.112222	2.22	0.0449365	164.239	0.195397	10.4349	2.76541	1.73111	19.1524	0.119349	7.43529	126	76	16.3075	#REF!	0	0	0	0	0	0	0	0	0	0	0	0	0	0	0	0	0	0
1484	39	39	26	0	0.708369	12.5451	4.80472	4.74678	1.93884	1.57682	41.6202	0.118691	1.58837	1.57511	0.553648	22.4185	0.107511	0.725107	0.0589056	209.319	0.0796137	3.14592	1.28879	0.728326	20.4745	0.121137	8.9174	114	62	7.64914	#REF!	0	0	0	0	0	0	0	0	0	0	0	0	0	0	0	0	0	0
1485	39	39	32	0	1.40131	33.9454	7.99783	9.64783	4.44524	3.18974	89.3341	0.306948	4.25758	3.83843	0.827511	52.2096	0.144978	2.05677	0.0570524	153.552	0.184716	10.19	2.44004	1.52969	31.0246	0.0932969	7.15515	120	63	11.3926	#REF!	0	0	0	0	0	0	0	0	0	0	0	0	0	0	0	0	0	0
1486	39	39	34	0	1.68125	48.9375	10.8914	13.0063	4.66515	3.90572	114.68	0.320876	2.29042	1.36017	0.622881	50.9047	0.124153	2.49015	0.071303	169.481	0.25911	12.0085	2.97227	1.9053	30.4838	0.129311	7.65005	125	65	18.0063	#REF!	0	0	0	0	0	0	0	0	0	0	0	0	0	0	0	0	0	0
1487	38	38	27	0	1.43871	26.3656	7.3617	9.70213	4.04149	3.5043	90.828	0.253723	3.27487	3.43011	0.0430108	53.8065	0.927957	1.7	0.0421505	168.635	0.170968	7.67742	2.53021	1.51828	0.388387	0.293118	7.48355	101	52	71.2796	#REF!	0	0	0	0	0	0	0	0	0	0	0	0	0	0	0	0	0	0
1488	38	38	29	0	1.01765	23.049	119.902	157.294	3.57745	2.81471	63.549	0.256667	7.20664	4.69608	0.27451	41.8137	0.417647	1.29412	0.149216	145.825	0.285294	6.85294	1.83824	1.21275	31.8623	0.192843	7.29363	100	52	6.29608	#REF!	0	0	0	0	0	0	0	0	0	0	0	0	0	0	0	0	0	0
1489	38	38	30	0	1.59256	36.0661	21.2295	17.2377	6.50248	3.92314	106.355	0.488843	3.22254	1.70248	0.330579	51.5289	0.594215	1.76446	0.121818	203	0.291736	7.70248	2.88387	2.07355	22.355	0.124959	9.95	111.765	63	11.1818	#REF!	0	0	0	0	0	0	0	0	0	0	0	0	0	0	0	0	0	0
1490	38	38	32	0	1.38117	31.6494	11.7742	14.1032	4.95032	3.43831	91.7208	0.514065	4.00529	2.52597	0.25974	47.9935	0.533766	1.60584	0.0477273	140.86	0.188312	7.44805	2.43165	1.62338	17.6636	0.343377	6.2687	115	68	14.2948	#REF!	0	0	0	0	0	0	0	0	0	0	0	0	0	0	0	0	0	0
1491	38	38	34	0	1.39777	40.5475	10.4033	10.9448	5.46278	3.30056	100.508	0.354586	1.66728	1.80447	1.86592	43.4581	0.234637	2.14469	0.0540223	153.63	0.22905	9.01676	2.525	1.88827	75.9256	0.220279	7.06592	106	56	9.64972	#REF!	0	0	0	0	0	0	0	0	0	0	0	0	0	0	0	0	0	0
1492	38	38	29	0	1.36583	25.9799	36	29	4.70151	3.09548	95.1055	0.27191	2.81921	5.43216	0.0703518	46.4221	0.233668	1.59548	0.12608	162.698	0.164322	7.20101	2.39548	1.49849	35.2231	0.253166	6.13	108.341	65.6698	14.7035	#REF!	0	0	0	0	0	0	0	0	0	0	0	0	0	0	0	0	0	0
1493	38	38	32	0	1.63502	39.1308	6.54008	8.79747	4.3789	3.74768	110.823	0.297975	2.16199	4.85654	0.0253165	58.9156	0.236709	2.16034	0.03	163.903	0.204219	10.3333	2.91548	1.75105	18.979	0.14654	6.92844	111	85	15.4996	#REF!	0	0	0	0	0	0	0	0	0	0	0	0	0	0	0	0	0	0
1494			29	0	1.22654	21.4369	5.55128	7.27564	3.65192	2.54725	74.6019	0.240417	1.98341	2.51133	0.226537	42.8544	0.291586	1.49773	0.0464078	162.952	0.144337	6.75728	2.16613	1.17702	0.942913	0.0684142	7.11845	110	64	2.77961	#REF!	0	0	0	0	0	0	0	0	0	0	0	0	0	0	0	0	0	0
1495			33	0	1.07707	28.9809	6.45342	7.75155	4.49876	2.73057	65.9618	0.391863	4.94124	2.84076	1.48608	34.6561	0.119108	1.47197	0.112357	140.205	0.124841	7.15287	1.90121	1.25032	119.454	0.342229	5.82013	112	64	22.186	#REF!	0	0	0	0	0	0	0	0	0	0	0	0	0	0	0	0	0	0
1496	37	37	34	0	1.68125	48.9375	10.8914	13.0063	4.66515	3.90572	114.68	0.320876	2.29042	1.36017	0.622881	50.9047	0.124153	2.49015	0.071303	169.481	0.25911	12.0085	2.97227	1.9053	30.4838	0.129311	7.65005	105	66	18.0063	#REF!	0	0	0	0	0	0	0	0	0	0	0	0	0	0	0	0	0	0
1497	40	40	25	0	0.459325	6.80064	4.17817	3.56822	1.24815	0.871383	24.635	0.088427	0.97192	1.6045	0.633441	14.3248	0.0530547	0.514469	0.0055627	211.492	0.0525723	2.42926	0.79872	0.382315	0.404148	0.0122347	8.63728	109	64	0.555466	#REF!	0	0	0	0	0	0	0	0	0	0	0	0	0	0	0	0	0	0
1498	40	40	29	0	1.22654	21.4369	5.55128	7.27564	3.65192	2.54725	74.6019	0.240417	1.98341	2.51133	0.226537	42.8544	0.291586	1.49773	0.0464078	162.952	0.144337	6.75728	2.16613	1.17702	0.942913	0.0684142	7.11845	109	63	2.77961	#REF!	0	0	0	0	0	0	0	0	0	0	0	0	0	0	0	0	0	0
1499	40	40	33	0	1.54429	40.7778	8.28594	10.0932	4.1878	3.49222	103.017	0.284953	1.28742	2.45714	0.179365	50.9079	0.112222	2.22	0.0449365	164.239	0.195397	10.4349	2.76541	1.73111	19.1524	0.119349	7.43529	106	67	16.3075	#REF!	0	0	0	0	0	0	0	0	0	0	0	0	0	0	0	0	0	0
1500	36	36	25	0	0.443836	8.56164	2.31507	3.05088	1.37652	0.958904	24.3659	0.0917025	0.859538	0.960861	0.614481	14.4247	0.0320939	0.51272	0.0299609	220.077	0.0716243	2.63992	0.767251	0.424266	35.2231	0.036184	8.97585	123	80	2.01977	#REF!	0	0	0	0	0	0	0	0	0	0	0	0	0	0	0	0	0	0
1501	36	36	29	0	1.22654	21.4369	5.55128	7.27564	3.65192	2.54725	74.6019	0.240417	1.98341	2.51133	0.226537	42.8544	0.291586	1.49773	0.0464078	162.952	0.144337	6.75728	2.16613	1.17702	0.942913	0.0684142	7.11845	126	83	2.77961	#REF!	0	0	0	0	0	0	0	0	0	0	0	0	0	0	0	0	0	0
1502	36	36	32	0	1.40131	33.9454	7.99783	9.64783	4.44524	3.18974	89.3341	0.306948	4.25758	3.83843	0.827511	52.2096	0.144978	2.05677	0.0570524	153.552	0.184716	10.19	2.44004	1.52969	31.0246	0.0932969	7.15515	121	83	11.3926	#REF!	0	0	0	0	0	0	0	0	0	0	0	0	0	0	0	0	0	0
1503	36	36	34	0	1.68125	48.9375	10.8914	13.0063	4.66515	3.90572	114.68	0.320876	2.29042	1.36017	0.622881	50.9047	0.124153	2.49015	0.071303	169.481	0.25911	12.0085	2.97227	1.9053	30.4838	0.129311	7.65005	126	83	18.0063	#REF!	0	0	0	0	0	0	0	0	0	0	0	0	0	0	0	0	0	0
1504	39	39	34	0	1.6217	52.3452	13.057	19.5914	4.74137	3.90947	114.791	0.330176	2.02923	2.30572	0.0946746	52.4497	0.1357	2.46252	0.0267061	224	0.282051	12.217	2.86907	1.88521	0.0264497	0.117002	9.04	110.015	67.1094	10.6142	#REF!	0	0	0	0	0	0	0	0	0	0	0	0	0	0	0	0	0	0
1505	41	41	25	0	0.459325	6.80064	4.17817	3.56822	1.24815	0.871383	24.635	0.088427	0.97192	1.6045	0.633441	14.3248	0.0530547	0.514469	0.0055627	211.492	0.0525723	2.42926	0.79872	0.382315	0.404148	0.0122347	8.63728	112.286	66.8726	0.555466	#REF!	0	0	0	0	0	0	0	0	0	0	0	0	0	0	0	0	0	0
1506	41	41	25	0	1.05349	14.2442	4.08046	4.45977	2.13256	2.12209	56.186	0.162558	2.60535	2.2093	1.48608	35.8837	0.351163	0.948837	0.0718754	188.549	0.111628	4.63953	1.78444	0.862791	5.85116	0.0102326	7.71558	111	63	0.572093	#REF!	0	0	0	0	0	0	0	0	0	0	0	0	0	0	0	0	0	0
1507	41	41	28	0	1.16327	23.1728	6.0463	7.30247	3.25278	2.81481	77.2623	0.199136	2.72966	3.40741	0.169753	38.7747	0.437346	1.38056	0.065463	170.328	0.145062	5.88272	2.07747	1.29506	6.87568	0.077716	7.53512	113.511	68.0635	6.10556	#REF!	0	0	0	0	0	0	0	0	0	0	0	0	0	0	0	0	0	0
1508	41	41	30	0	1.3763	26.9566	5.6533	8.13754	4.16571	2.9896	84.237	0.32408	2.91316	3.18786	0.0635838	48.0058	0.355491	1.76098	0.0331214	147.356	0.15578	8.56647	2.37812	1.39277	1.14321	0.0463295	6.84211	113.465	68.0835	3.35376	#REF!	0	0	0	0	0	0	0	0	0	0	0	0	0	0	0	0	0	0
1509	41	41	30	0	1.3763	26.9566	5.6533	8.13754	4.16571	2.9896	84.237	0.32408	2.91316	3.18786	0.0635838	48.0058	0.355491	1.76098	0.0331214	147.356	0.15578	8.56647	2.37812	1.39277	1.14321	0.0463295	6.84211	102	61	3.35376	#REF!	0	0	0	0	0	0	0	0	0	0	0	0	0	0	0	0	0	0
1510	41	41	32	0	1.40131	33.9454	7.99783	9.64783	4.44524	3.18974	89.3341	0.306948	4.25758	3.83843	0.827511	52.2096	0.144978	2.05677	0.0570524	153.552	0.184716	10.19	2.44004	1.52969	31.0246	0.0932969	7.15515	114.138	68.5783	11.3926	#REF!	0	0	0	0	0	0	0	0	0	0	0	0	0	0	0	0	0	0
1511	41	41	34	0	1.68125	48.9375	10.8914	13.0063	4.66515	3.90572	114.68	0.320876	2.29042	1.36017	0.622881	50.9047	0.124153	2.49015	0.071303	169.481	0.25911	12.0085	2.97227	1.9053	30.4838	0.129311	7.65005	114.392	69.0874	18.0063	#REF!	0	0	0	0	0	0	0	0	0	0	0	0	0	0	0	0	0	0
1512	41	41	34	0	1.39777	40.5475	10.4033	10.9448	5.46278	3.30056	100.508	0.354586	1.66728	1.80447	1.86592	43.4581	0.234637	2.14469	0.0540223	153.63	0.22905	9.01676	2.525	1.88827	75.9256	0.220279	7.06592	118	70	9.64972	#REF!	0	0	0	0	0	0	0	0	0	0	0	0	0	0	0	0	0	0
1513	36	36	27	0	0.783857	11.13	3.09375	4.125	2.21205	1.60269	45.4753	0.14192	1.76636	1.50673	0.0313901	29.5157	0.274439	1.01031	0.023991	211	0.0878924	5.30045	1.3125	0.700448	0.0474439	0.0146188	7.76592	109.115	65.3195	2.43812	#REF!	0	0	0	0	0	0	0	0	0	0	0	0	0	0	0	0	0	0
1514	36	36	29	0	1.36583	25.9799	7.9799	10.8442	4.70151	3.09548	95.1055	0.27191	2.81921	5.43216	0.0703518	46.4221	0.233668	1.59548	0.12608	162.698	0.164322	7.20101	2.39548	1.49849	35.2231	0.253166	7.42633	108.341	65.6698	14.7035	#REF!	0	0	0	0	0	0	0	0	0	0	0	0	0	0	0	0	0	0
1515	36	36	30	0	1.28221	30.6346	6.38278	7.90431	3.71683	3.0399	89.6635	0.234519	2.02554	2.47596	0.394231	42.5769	0.4125	1.60577	0.038125	144.01	0.155769	7.71154	2.31943	1.52981	63.7678	0.300577	6.72562	109.538	66.1503	36.1832	#REF!	0	0	0	0	0	0	0	0	0	0	0	0	0	0	0	0	0	0
1516	36	36	31	0	1.31048	30.1895	5.92742	7.375	3.28589	3.07661	83.1129	0.218024	2.1553	3.57661	0.0443548	49.0806	0.285081	1.78105	0.0158468	146.492	0.174597	9.05242	2.30643	1.42137	32.3745	0.0445968	6.33754	109.289	65.7345	3.68629	#REF!	0	0	0	0	0	0	0	0	0	0	0	0	0	0	0	0	0	0
1517	37	37	27	0	0.783857	11.13	3.09375	4.125	2.21205	1.60269	45.4753	0.14192	1.76636	1.50673	0.0313901	29.5157	0.274439	1.01031	0.023991	211	0.0878924	5.30045	1.3125	0.700448	0.0474439	0.0146188	7.76592	120	72	2.43812	#REF!	0	0	0	0	0	0	0	0	0	0	0	0	0	0	0	0	0	0
1518	37	37	31	0	3.7	30.1895	14	17	13.8	3.07661	83.1129	0.47	0.466	3.57661	0.0443548	67	0.285081	3.8	0.0158468	252	0.174597	21	6.4	1.42137	32.3745	0.0445968	11.23	109.289	65.7345	3.68629	#REF!	0	0	0	0	0	0	0	0	0	0	0	0	0	0	0	0	0	0
1519	37	37	33	0	1.69874	46.9169	6.72932	9.41103	4.68216	4.14055	118.806	0.32098	1.6118	3.1864	0.0831234	54.9849	0.206297	2.15214	0.0572796	167.727	0.230479	10.3098	3.02325	1.93098	12.0932	0.119547	7.41531	132	90	8.00882	#REF!	0	0	0	0	0	0	0	0	0	0	0	0	0	0	0	0	0	0
1520	36	36	26	0	1.27404	20.8654	5.91346	6.22115	2.87115	3.02885	78.75	0.189615	2.64887	1.39423	0.0576923	40.7981	0.760577	1.08077	0.0718754	168.85	0.131731	5.26923	2.14953	1.22019	0.222115	0.0124038	7.40962	120	67	2.45385	#REF!	0	0	0	0	0	0	0	0	0	0	0	0	0	0	0	0	0	0
1521	36	36	31	0	1.33005	29.6891	15.8088	13.4264	3.85285	2.98808	84.2487	0.287902	2.4207	3.69171	0.46114	47.9508	0.259326	1.84508	0.0703368	136.661	0.199741	8.82124	2.31886	1.37073	1.87917	0.142461	6.06041	106	56	8.71658	#REF!	0	0	0	0	0	0	0	0	0	0	0	0	0	0	0	0	0	0
1522	36	36	34	0	1.68125	48.9375	10.8914	13.0063	4.66515	3.90572	114.68	0.320876	2.29042	1.36017	0.622881	50.9047	0.124153	2.49015	0.071303	169.481	0.25911	12.0085	2.97227	1.9053	30.4838	0.129311	7.65005	110	62	18.0063	#REF!	0	0	0	0	0	0	0	0	0	0	0	0	0	0	0	0	0	0
1523	38	38	28	0	1.16327	23.1728	6.0463	7.30247	3.25278	2.81481	77.2623	0.199136	2.72966	3.40741	0.169753	38.7747	0.437346	1.38056	0.065463	170.328	0.145062	5.88272	2.07747	1.29506	6.87568	0.077716	7.53512	99	57	6.10556	#REF!	0	0	0	0	0	0	0	0	0	0	0	0	0	0	0	0	0	0
1524	38	38	32	0	1.40131	33.9454	7.99783	9.64783	4.44524	3.18974	89.3341	0.306948	4.25758	3.83843	0.827511	52.2096	0.144978	2.05677	0.0570524	153.552	0.184716	10.19	2.44004	1.52969	31.0246	0.0932969	7.15515	106	59	11.3926	#REF!	0	0	0	0	0	0	0	0	0	0	0	0	0	0	0	0	0	0
1525	38	38	34	0	1.68125	48.9375	10.8914	13.0063	4.66515	3.90572	114.68	0.320876	2.29042	1.36017	0.622881	50.9047	0.124153	2.49015	0.071303	169.481	0.25911	12.0085	2.97227	1.9053	30.4838	0.129311	7.65005	111	54	18.0063	#REF!	0	0	0	0	0	0	0	0	0	0	0	0	0	0	0	0	0	0
1526	40	40	26	0	0.708369	12.5451	4.80472	4.74678	1.93884	1.57682	41.6202	0.118691	1.58837	1.57511	0.553648	22.4185	0.107511	0.725107	0.0589056	209.319	0.0796137	3.14592	1.28879	0.728326	20.4745	0.121137	8.9174	100	55	7.64914	#REF!	0	0	0	0	0	0	0	0	0	0	0	0	0	0	0	0	0	0
1527	40	40	32	0	1.40131	33.9454	7.99783	9.64783	4.44524	3.18974	89.3341	0.306948	4.25758	3.83843	0.827511	52.2096	0.144978	2.05677	0.0570524	153.552	0.184716	10.19	2.44004	1.52969	31.0246	0.0932969	7.15515	102	54	11.3926	#REF!	0	0	0	0	0	0	0	0	0	0	0	0	0	0	0	0	0	0
1528	38	38	32	0	1.5	36.2459	6.72131	8.2459	3.4623	4.04426	96.9672	0.248361	0.683852	2.1279	0.47541	50.6885	0.627869	1.45574	0.0390164	109.213	0.177049	6.40984	2.7623	1.82623	21.8423	0.0939344	4.28934	126	77	11.382	#REF!	0	0	0	0	0	0	0	0	0	0	0	0	0	0	0	0	0	0
1529	38	38	34	0	2.20667	64.8963	9.51111	12.1333	5.60741	5.44148	156.274	0.370815	0.596889	0.340741	0.480573	58.0074	0.28963	2.92889	0.0476296	196.274	0.300741	12.6815	4.00519	2.52741	2.95689	0.196444	8.00881	125	77	59.7326	#REF!	0	0	0	0	0	0	0	0	0	0	0	0	0	0	0	0	0	0
1530	40	40	34	0	2.20667	64.8963	9.51111	12.1333	5.60741	5.44148	156.274	0.370815	0.596889	0.340741	0.480573	58.0074	0.28963	2.92889	0.0476296	196.274	0.300741	12.6815	4.00519	2.52741	2.95689	0.196444	8.00881	128	70	59.7326	#REF!	0	0	0	0	0	0	0	0	0	0	0	0	0	0	0	0	0	0
1531		55	32	0	1.63502	39.1308	6.54008	8.79747	4.3789	3.74768	110.823	0.297975	2.16199	4.85654	0.0253165	58.9156	0.236709	2.16034	0.03	163.903	0.204219	10.3333	2.91548	1.75105	18.979	0.14654	6.92844	110.128	66.3198	15.4996	#REF!	0	0	0	0	0	0	0	0	0	0	0	0	0	0	0	0	0	0
1532	39	39	28	0	1.36476	24.6476	5.43396	7.00943	3.55283	3.84952	90.5238	0.23434	4.84654	5.20952	0.0952381	50.3143	0.806667	1.47714	0.0300952	148.094	0.15619	6.99048	2.37925	1.46952	0.260667	0.307429	6.65229	113	79	7.97048	#REF!	0	0	0	0	0	0	0	0	0	0	0	0	0	0	0	0	0	0
1533	39	39	31	0	1.26714	27.7	9.70922	14.6809	5.24571	3.12143	71.2571	0.546857	3.88804	3.17857	1.48608	39.9714	0.542857	1.56857	0.0286429	161.064	0.171429	6.35714	2.19862	1.51	23.4476	0.212071	7.06043	117	72	20.8486	#REF!	0	0	0	0	0	0	0	0	0	0	0	0	0	0	0	0	0	0
1534	39	39	33	0	1.07707	28.9809	6.45342	7.75155	4.49876	2.73057	65.9618	0.391863	4.94124	2.84076	1.48608	34.6561	0.119108	1.47197	0.112357	140.205	0.124841	7.15287	1.90121	1.25032	119.454	0.342229	5.82013	137	80	22.186	#REF!	0	0	0	0	0	0	0	0	0	0	0	0	0	0	0	0	0	0
1535		204	33	0	1.54429	40.7778	8.28594	10.0932	4.1878	3.49222	103.017	0.284953	1.28742	2.45714	0.179365	50.9079	0.112222	2.22	0.0449365	164.239	0.195397	10.4349	2.76541	1.73111	19.1524	0.119349	7.43529	112	61	16.3075	#REF!	0	0	0	0	0	0	0	0	0	0	0	0	0	0	0	0	0	0
1536	38	38	25	0	0.459325	6.80064	4.17817	3.56822	1.24815	0.871383	24.635	0.088427	0.97192	1.6045	0.633441	14.3248	0.0530547	0.514469	0.0055627	211.492	0.0525723	2.42926	0.79872	0.382315	0.404148	0.0122347	8.63728	133	78	0.555466	#REF!	0	0	0	0	0	0	0	0	0	0	0	0	0	0	0	0	0	0
1537	38	38	26	0	1.27404	20.8654	5.91346	6.22115	2.87115	3.02885	78.75	0.189615	2.64887	1.39423	0.0576923	40.7981	0.760577	1.08077	0.0718754	264	0.131731	5.26923	2.14953	1.22019	0.222115	0.0124038	14.35	107.643	63.2857	2.45385	#REF!	0	0	0	0	0	0	0	0	0	0	0	0	0	0	0	0	0	0
1538	38	38	29	0	1.22654	21.4369	5.55128	7.27564	3.65192	2.54725	74.6019	0.240417	1.98341	2.51133	0.226537	42.8544	0.291586	1.49773	0.0464078	162.952	0.144337	6.75728	2.16613	1.17702	0.942913	0.0684142	7.11845	129	80	2.77961	#REF!	0	0	0	0	0	0	0	0	0	0	0	0	0	0	0	0	0	0
1539	38	38	32	0	1.40131	33.9454	7.99783	9.64783	4.44524	3.18974	89.3341	0.306948	4.25758	3.83843	0.827511	52.2096	0.144978	2.05677	0.0570524	153.552	0.184716	10.19	2.44004	1.52969	31.0246	0.0932969	7.15515	133	68.5783	11.3926	#REF!	0	0	0	0	0	0	0	0	0	0	0	0	0	0	0	0	0	0
1540	38	38	25	0	0.459325	6.80064	4.17817	3.56822	1.24815	0.871383	24.635	0.088427	0.97192	1.6045	0.633441	14.3248	0.0530547	0.514469	0.0055627	211.492	0.0525723	2.42926	0.79872	0.382315	0.404148	0.0122347	8.63728	109	67	0.555466	#REF!	0	0	0	0	0	0	0	0	0	0	0	0	0	0	0	0	0	0
1541	38	38	29	0	1.22654	21.4369	5.55128	7.27564	3.65192	2.54725	74.6019	0.240417	1.98341	2.51133	0.226537	42.8544	0.291586	1.49773	0.0464078	162.952	0.144337	6.75728	2.16613	1.17702	0.942913	0.0684142	7.11845	113.595	67.7938	2.77961	#REF!	0	0	0	0	0	0	0	0	0	0	0	0	0	0	0	0	0	0
1542	38	38	33	0	1.54429	40.7778	8.28594	10.0932	4.1878	3.49222	103.017	0.284953	1.28742	2.45714	0.179365	50.9079	0.112222	2.22	0.0449365	164.239	0.195397	10.4349	2.76541	1.73111	19.1524	0.119349	7.43529	116	65	16.3075	#REF!	0	0	0	0	0	0	0	0	0	0	0	0	0	0	0	0	0	0
1543	36	36	28	0	1.16327	23.1728	6.0463	7.30247	3.25278	2.81481	77.2623	0.199136	2.72966	3.40741	0.169753	38.7747	0.437346	1.38056	0.065463	170.328	0.145062	5.88272	2.07747	1.29506	6.87568	0.077716	7.53512	139	72	6.10556	#REF!	0	0	0	0	0	0	0	0	0	0	0	0	0	0	0	0	0	0
1544	36	36	32	0	1.40131	33.9454	7.99783	9.64783	4.44524	3.18974	89.3341	0.306948	4.25758	3.83843	0.827511	52.2096	0.144978	2.05677	0.0570524	153.552	0.184716	10.19	2.44004	1.52969	31.0246	0.0932969	7.15515	124	74	11.3926	#REF!	0	0	0	0	0	0	0	0	0	0	0	0	0	0	0	0	0	0
1545	36	36	34	0	1.68125	48.9375	10.8914	13.0063	4.66515	3.90572	114.68	0.320876	2.29042	1.36017	0.622881	50.9047	0.124153	2.49015	0.071303	169.481	0.25911	12.0085	2.97227	1.9053	30.4838	0.129311	7.65005	135	73	18.0063	#REF!	0	0	0	0	0	0	0	0	0	0	0	0	0	0	0	0	0	0
1546	30	30	25	0	0.443836	8.56164	2.31507	3.05088	1.37652	0.958904	24.3659	0.0917025	0.859538	0.960861	0.614481	14.4247	0.0320939	0.51272	0.0299609	220.077	0.0716243	2.63992	0.767251	0.424266	35.2231	0.036184	8.97585	107.473	64.3937	2.01977	#REF!	0	0	0	0	0	0	0	0	0	0	0	0	0	0	0	0	0	0
1547	30	30	25	0	0.443836	8.56164	2.31507	3.05088	1.37652	0.958904	24.3659	0.0917025	1.04	0.960861	0.614481	80	0.0320939	3.4	0.0299609	245	0.0716243	21	0.767251	0.424266	35.2231	0.036184	7.31	107.473	64.3937	2.01977	#REF!	0	0	0	0	0	0	0	0	0	0	0	0	0	0	0	0	0	0
1548	30	30	26	0	0.477119	8.01412	2.32394	3.22817	1.36845	1.0904	27.2994	0.0800563	1.11586	2.72881	0.659399	17.7994	0.089548	0.641808	0.0302825	207.223	0.0700565	2.96045	0.838655	0.451695	35.2231	0.0409322	8.18288	104	64	0.831356	#REF!	0	0	0	0	0	0	0	0	0	0	0	0	0	0	0	0	0	0
1549	30	30	29	0	1.36583	25.9799	7.9799	10.8442	4.70151	3.09548	95.1055	0.27191	2.81921	5.43216	0.0703518	46.4221	0.233668	1.59548	0.12608	162.698	0.164322	7.20101	2.39548	1.49849	35.2231	0.253166	7.42633	124	84	14.7035	#REF!	0	0	0	0	0	0	0	0	0	0	0	0	0	0	0	0	0	0
1550	30	30	30	0	1.28221	30.6346	6.38278	7.90431	3.71683	3.0399	89.6635	0.234519	2.02554	2.47596	0.394231	42.5769	0.4125	1.60577	0.038125	144.01	0.155769	7.71154	2.31943	1.52981	63.7678	0.300577	6.72562	114	76	36.1832	#REF!	0	0	0	0	0	0	0	0	0	0	0	0	0	0	0	0	0	0
[truncated: 41,415 more rows]
[truncated: 63 more columns]

## Sheet: Master
Number	출사주수(<0 제외)	(수정) 출산주수	출산주수
[truncated: 13,972 more rows]
